# Supplementary material for: Proximity-labeling proteomics reveals remodeled interactomes and altered localization of pathogenic SHP2 variants
Source: bioRxiv. 2025 Sep 8:2025.02.26.640373. Preprint. [Version 3] doi: 10.1101/2025.02.26.640373 (PMC12258515; doi:10.1101/2025.02.26.640373)
Supplement: Supplement 2 — Supp. Table 1. SHP2WT and SHP2T42A affinity-purification and mass spectrometry results [file media-2.xlsx]

## Sheet: Supp Table 1 legend
Supplemetary Table 1. SHP2WT and SHP2T42A affinity-purification and mass spectrometry results.
(A) Log2 intensities for three replicates each of affinity-purification mass spectrometry with a control empty vector, myc-tagged SHP2 WT, or myc-tagged SHP2 T42A, -/+ EGF treatment.
(B) Average Log2 fold-changes and p-values for SHP2 WT and SHP2 T42A compared with the negative control, -/+ EGF treatment.

## Sheet: A. log2 intensities
Protein Name	Gene Name	UniProt ID	Protein Description	GO-Cellular Component	GO-Biological Process	GO-Molecular Function	Ctrl_no-EGF_R1	Ctrl_no-EGF_R2	Ctrl_no-EGF_R3	Ctrl_with-EGF_R1	Ctrl_with-EGF_R2	Ctrl_with-EGF_R3	SHP2WT_no-EGF_R1	SHP2WT_no-EGF_R2	SHP2WT_no-EGF_R3	SHP2WT_with-EGF_R1	SHP2WT_with-EGF_R2	SHP2WT_with-EGF_R3	SHP2T42A_no-EGF_R1	SHP2T42A_no-EGF_R2	SHP2T42A_no-EGF_R3	SHP2T42A_with-EGF_R1	SHP2T42A_with-EGF_R2	SHP2T42A_with-EGF_R3	Average_ctrl_no-EGF	Average_WT_no-EGF	Average_T42A_no-EGF	Average_ctrl_with-EGF	Average_WT_with-EGF	Average_T42A_with-EGF
RL4_HUMAN	RPL4	P36578	60S ribosomal protein L4	nucleus,nucleolus,cytoplasm,rough endoplasmic reticulum,cytosol,focal adhesion,membrane,cytosolic large ribosomal subunit,cytosolic ribosome,extracellular exosome,ribonucleoprotein complex	cytoplasmic translation,translation	RNA binding,structural constituent of ribosome,protein binding	11.4667	11.4107	12.0728	11.6843	11.2758	11.008	11.751	11.6676	12.0799	10.9166	11.5316	12.1771	11.7018	11.7277	11.418	11.6192	11.9631	11.538	11.6501	11.8328	11.6159	11.3227	11.5418	11.7068
IPO5_HUMAN	IPO5	O00410	Importin-5	nucleus,nucleolus,cytoplasm,membrane,nuclear pore	NLS-bearing protein import into nucleus,ribosomal protein import into nucleus,positive regulation of protein import into nucleus,negative regulation of cyclin-dependent protein serine/threonine kinase activity,cellular response to amino acid stimulus,protein import into nucleus	RNA binding,GTPase inhibitor activity,protein binding,small GTPase binding,nuclear import signal receptor activity,nuclear localization sequence binding	6.42716	3.48706	0.574754	4.08736	3.57829	10.7345	5.17798	3.89728	5.309	4.69129	4.89908	4.05235	3.43703	5.0043	6.25865	4.12974	1.71832	5.75421	3.49632	4.79475	4.89999	6.13339	4.54757	3.86742
CATIN_HUMAN	CACTIN	Q8WUQ7	Cactin	nucleus,nucleoplasm,cytosol,nuclear speck,catalytic step 2 spliceosome,spliceosomal complex,cytoplasm	mRNA splicing, via spliceosome,negative regulation of protein phosphorylation,negative regulation of lipopolysaccharide-mediated signaling pathway,negative regulation of NF-kappaB transcription factor activity,negative regulation of interferon-beta production,negative regulation of interleukin-8 production,negative regulation of tumor necrosis factor production,negative regulation of toll-like re…	RNA binding,protein binding	7.06859	6.55203	6.58611	4.30282	4.35199	-0.553729	-4.44644	-5.16786	4.25431	6.74618	4.36526	4.82209	5.41682	5.90066	6.45961	6.51034	4.61421	3.39033	6.73558	-1.78666	5.92569	2.70036	5.31118	4.83829
MMS19_HUMAN	MMS19	Q96T76	MMS19 nucleotide excision repair protein homolog	nucleus,nucleoplasm,cytoplasm,microtubule organizing center,spindle,cytosol,membrane,holo TFIIH complex,MMXD complex,CIA complex	phosphorelay signal transduction system,DNA metabolic process,DNA repair,nucleotide-excision repair,transcription, DNA-templated,cellular response to DNA damage stimulus,chromosome segregation,response to hormone,iron-sulfur cluster assembly,positive regulation of transcription, DNA-templated,protein maturation by iron-sulfur cluster transfer,positive regulation of double-strand break repair via …	transcription coactivator activity,protein binding,enzyme binding,receptor signaling complex scaffold activity,estrogen receptor binding,protein binding, bridging	3.88573	4.02207	3.09181	4.92141	4.50548	-0.479075	4.85138	4.01185	4.35216	3.59663	3.67343	2.95188	-5.03176	3.82443	4.48649	-5.27768	4.73906	4.11022	3.66653	4.40513	1.09306	2.9826	3.40732	1.19053
RCC2_HUMAN	RCC2	Q9P258	Protein RCC2	membrane,nucleolus,cytosol,microtubule,plasma membrane,midbody,early endosome membrane,chromosome, centromeric core domain,mitotic spindle midzone	cell cycle,integrin-mediated signaling pathway,regulation of fibroblast migration,positive regulation of G2/M transition of mitotic cell cycle,regulation of cell migration,negative regulation of GTPase activity,establishment of protein localization,focal adhesion assembly,cell division,negative regulation of focal adhesion assembly,positive regulation of attachment of spindle microtubules to kine…	RNA binding,guanyl-nucleotide exchange factor activity,protein binding,microtubule binding,protein kinase binding,protein domain specific binding,small GTPase binding	10.5808	10.8958	11.2221	10.4752	10.9183	8.31694	10.6365	10.7527	10.8252	10.6518	10.955	10.7886	10.317	10.5715	10.3363	10.7079	10.9571	10.6501	10.8996	10.7381	10.4083	9.90349	10.7985	10.7717
C9J1V9_HUMAN;D6RBD7_HUMAN;MCA3_HUMAN	EEF1E1-BLOC1S5;EEF1E1;EEF1E1	C9J1V9;D6RBD7;O43324	EEF1E1-BLOC1S5 readthrough (NMD candidate);Eukaryotic translation elongation factor 1 epsilon-1;Eukaryotic translation elongation factor 1 epsilon-1	nucleus,nucleoplasm,nucleolus,cytoplasm,cytosol,aminoacyl-tRNA synthetase multienzyme complex	translation,negative regulation of cell proliferation,positive regulation of apoptotic process,positive regulation of DNA damage response, signal transduction by p53 class mediator,cellular response to leukemia inhibitory factor,positive regulation of cellular senescence,positive regulation of apoptotic signaling pathway	protein binding	-4.86072	6.37755	6.0463	6.1047	5.4586	6.47379	6.73953	2.53733	6.35494	6.54747	5.41466	5.47625	5.41749	6.91872	6.24009	6.37613	6.68045	5.40165	2.52104	5.2106	6.1921	6.01236	5.81279	6.15274
DHSO_HUMAN	SORD	Q00796	Sorbitol dehydrogenase	extracellular space,cytosol,membrane,motile cilium,mitochondrial membrane,extracellular exosome	glucose metabolic process,sorbitol catabolic process,response to osmotic stress,response to xenobiotic stimulus,response to hormone,flagellated sperm motility,response to nutrient levels,fructose biosynthetic process,response to cadmium ion,response to copper ion,L-xylitol catabolic process,L-xylitol metabolic process	(R,R)-butanediol dehydrogenase activity,L-iditol 2-dehydrogenase activity,zinc ion binding,carbohydrate binding,identical protein binding,D-xylulose reductase activity,ribitol 2-dehydrogenase activity,NAD binding	7.59091	8.11048	8.84301	7.79401	7.81571	-1.2831	8.23102	8.32986	8.86467	8.24427	7.94941	9.20971	7.81443	8.40591	8.96606	7.93447	8.01987	8.53718	8.18147	8.47518	8.39546	4.77554	8.4678	8.16384
MSH6_HUMAN	MSH6	P52701	DNA mismatch repair protein Msh6	chromatin,nucleus,nucleoplasm,Golgi apparatus,cytosol,MutSalpha complex,intracellular membrane-bounded organelle	maintenance of DNA repeat elements,mismatch repair,meiotic mismatch repair,DNA repair,spermatogenesis,determination of adult lifespan,intrinsic apoptotic signaling pathway in response to DNA damage,response to UV,somatic hypermutation of immunoglobulin genes,somatic recombination of immunoglobulin gene segments,isotype switching,negative regulation of DNA recombination,positive regulation of heli…	protein homodimerization activity,magnesium ion binding,four-way junction DNA binding,double-stranded DNA binding,ATP binding,mismatched DNA binding,guanine/thymine mispair binding,single guanine insertion binding,single thymine insertion binding,oxidized purine DNA binding,MutLalpha complex binding,ADP binding,chromatin binding,protein binding,DNA-dependent ATPase activity,enzyme binding,methyla…	7.67834	6.65053	8.03051	7.92665	6.92594	8.23218	7.82809	7.40454	7.75956	7.39246	7.81421	6.8761	7.67473	8.10979	6.99861	7.49434	6.99587	7.14547	7.45313	7.66407	7.59438	7.69493	7.36093	7.21189
MTHFS_HUMAN	MTHFS	P49914	5-formyltetrahydrofolate cyclo-ligase	cytoplasm,mitochondrial matrix,cytosol,mitochondrion	glutamate metabolic process,formate metabolic process,tetrahydrofolate interconversion,tetrahydrofolate metabolic process,folic acid metabolic process,folic acid catabolic process,folic acid-containing compound biosynthetic process	ATP binding,folic acid binding,5-formyltetrahydrofolate cyclo-ligase activity,metal ion binding	4.63483	4.84061	6.56869	5.17878	-5.23262	-1.24688	6.41091	4.57947	6.30206	-0.283122	5.85401	3.81669	6.74948	6.07763	6.39334	6.2302	6.42206	3.41784	5.34804	5.76415	6.40682	-0.433576	3.12919	5.3567
2AAA_HUMAN	PPP2R1A	P30153	Serine/threonine-protein phosphatase 2A 65 kDa regulatory subunit A alpha isoform	chromosome, centromeric region,nucleus,mitochondrion,cytosol,microtubule cytoskeleton,membrane,lateral plasma membrane,dendrite,neuron projection,neuronal cell body,extracellular exosome,glutamatergic synapse,protein phosphatase type 2A complex,cytoplasm	regulation of DNA replication,regulation of transcription, DNA-templated,protein dephosphorylation,ceramide metabolic process,apoptotic process,chromosome segregation,female meiotic division,RNA splicing,response to organic substance,second-messenger-mediated signaling,regulation of Wnt signaling pathway,regulation of cell adhesion,negative regulation of cell growth,regulation of growth,negative …	protein serine/threonine phosphatase activity,protein binding,protein heterodimerization activity,protein antigen binding,protein phosphatase regulator activity	6.95888	7.47113	8.56603	8.04646	6.64594	11.4718	7.98681	7.37143	8.19407	7.89348	7.02801	7.96905	6.82312	8.07021	8.60847	6.61378	7.80136	7.58491	7.66534	7.85077	7.83393	8.72139	7.63018	7.33335
PRP4B_HUMAN	PRPF4B	Q13523	Serine/threonine-protein kinase PRP4 homolog	chromosome,nuclear speck,catalytic step 2 spliceosome,nucleus	mRNA splicing, via spliceosome,RNA splicing,mRNA cis splicing, via spliceosome,protein phosphorylation	RNA binding,protein kinase activity,protein serine/threonine kinase activity,protein serine/threonine/tyrosine kinase activity,protein binding,ATP binding,Requires Ontology	11.0856	10.6204	11.1205	10.734	11.0339	9.80216	11.2165	10.8498	11.0321	11.1085	11.4194	10.8862	11.6305	11.3126	11.1322	11.133	10.8926	10.3764	10.9422	11.0328	11.3584	10.5234	11.1381	10.8007
RAB21_HUMAN	RAB21	Q9UL25	Ras-related protein Rab-21	Golgi membrane,endosome,endoplasmic reticulum membrane,trans-Golgi network,cytosol,focal adhesion,cytoplasmic side of plasma membrane,vesicle membrane,early endosome membrane,cleavage furrow,Golgi cisterna membrane,synapse,extracellular exosome,cytoplasmic side of early endosome membrane,axon cytoplasm,early endosome,endomembrane system	anterograde axonal transport,regulation of exocytosis,regulation of axon extension,Rab protein signal transduction,positive regulation of receptor-mediated endocytosis,positive regulation of dendrite morphogenesis,protein stabilization,positive regulation of early endosome to late endosome transport,intracellular protein transport	GTPase activity,protein binding,GTP binding,GDP binding	6.57302	6.93666	6.67325	6.826	6.61318	-0.755237	6.65628	7.09644	6.51811	8.24338	4.71633	6.47725	6.9907	10.9789	6.80743	6.58013	7.00572	7.53893	6.72764	6.75694	8.25901	4.22798	6.47899	7.04159
A0A0G2JIW1_HUMAN;HS71A_HUMAN;HS71B_HUMAN	HSPA1B;HSPA1A;HSPA1B	A0A0G2JIW1;P0DMV8;P0DMV9	Heat shock 70 kDa protein 1B;Heat shock 70 kDa protein 1A;Heat shock 70 kDa protein 1B	extracellular region,nucleus,nucleoplasm,cytoplasm,mitochondrion,endoplasmic reticulum,centrosome,centriole,cytosol,focal adhesion,inclusion body,aggresome,nuclear speck,vesicle,perinuclear region of cytoplasm,extracellular exosome,blood microparticle,ficolin-1-rich granule lumen,macromolecular complex,ribonucleoprotein complex,plasma membraneextracellular region,nucleus,nucleoplasm,cytoplasm,mit…	regulation of cell death,mRNA catabolic process,response to unfolded protein,lysosomal transport,negative regulation of cell proliferation,positive regulation of gene expression,negative regulation of cell growth,negative regulation of transforming growth factor beta receptor signaling pathway,regulation of protein ubiquitination,negative regulation of protein ubiquitination,positive regulation o…	virus receptor activity,G-protein coupled receptor binding,transcription corepressor activity,RNA binding,receptor binding,protein binding,ATP binding,ATPase activity,enzyme binding,heat shock protein binding,denatured protein binding,ubiquitin protein ligase binding,histone deacetylase binding,protein binding involved in protein folding,cadherin binding,protein N-terminus binding,unfolded protei…	11.3217	11.5063	11.3645	11.7763	11.3517	12.3604	11.4647	11.1192	11.3874	11.2088	11.0527	11.4679	10.9885	11.3672	11.5569	11.2042	11.2379	11.5572	11.3975	11.3238	11.3042	11.8295	11.2431	11.3331
RBM39_HUMAN	RBM39	Q14498	RNA-binding protein 39	nucleoplasm,microtubule cytoskeleton,nuclear speck,centriolar satellite,macromolecular complex	RNA processing,mRNA processing,RNA splicing,regulation of mRNA splicing, via spliceosome	RNA binding,protein binding,RS domain binding	11.8151	12.2973	11.9385	11.6717	11.8159	7.63605	11.9944	12.0554	12.1256	11.7672	11.9961	11.8507	12.1005	11.9062	12.3047	12.0233	12.2217	12.2876	12.017	12.0585	12.1038	10.3746	11.8713	12.1775
D6RER5_HUMAN;D6RGI3_HUMAN;SEP11_HUMAN	SEPT11	D6RER5;D6RGI3;Q9NVA2	Septin-11;Septin 11, isoform CRA_b;Septin-11""	stress fiber,axon,dendritic spine,septin complex,cell division site,microtubule cytoskeleton,septin ring	cellular protein localization,cytoskeleton-dependent cytokinesis	protein binding,GTP binding,binding, bridging,GTPase activity	8.37287	8.26836	7.94262	7.52021	8.09865	-1.15043	8.61013	8.59157	8.28158	8.12489	8.30895	8.35883	7.74706	8.48836	7.46844	8.39964	8.56913	6.16839	8.19462	8.49443	7.90129	4.82281	8.26422	7.71239
SLTM_HUMAN	SLTM	Q9NWH9	SAFB-like transcription modulator	nucleoplasm,nuclear body,nucleus	apoptotic process,regulation of transcription from RNA polymerase II promoter,regulation of mRNA processing	RNA binding,protein binding,sequence-specific DNA binding	3.7483	-5.26938	6.36848	4.91919	5.5973	10.3443	4.43623	4.48559	5.65005	5.03198	5.16452	6.72934	4.74935	5.00719	5.46538	4.97142	-2.57276	3.70122	1.6158	4.85729	5.07398	6.9536	5.64195	2.03329
AK17A_HUMAN	AKAP17A	Q02040	A-kinase anchor protein 17A	nucleus,cytosol,nuclear speck,spliceosomal complex	regulation of transcription, DNA-templated,mRNA processing,signal transduction,RNA splicing,B cell activation,regulation of RNA splicing	RNA binding,protein binding,protein kinase A binding	8.15884	8.26925	8.13435	7.96749	7.72079	-0.492368	7.92553	8.13733	8.1472	8.03712	8.30579	8.04343	8.51905	8.46401	7.64378	8.40227	8.15376	8.09949	8.18748	8.07002	8.20895	5.06531	8.12878	8.2185
NUD11_HUMAN	NUDT11	Q96G61	Diphosphoinositol polyphosphate phosphohydrolase 3-beta	cytosol,cytoplasm,nucleus	adenosine 5'-(hexahydrogen pentaphosphate) catabolic process,diadenosine hexaphosphate catabolic process,diphosphoinositol polyphosphate metabolic process,diadenosine pentaphosphate catabolic process	protein binding,diphosphoinositol-polyphosphate diphosphatase activity,metal ion binding,inositol diphosphate tetrakisphosphate diphosphatase activity,inositol diphosphate pentakisphosphate diphosphatase activity,m7G(5')pppN diphosphatase activity,bis(5'-adenosyl)-hexaphosphatase activity,endopolyphosphatase activity,bis(5'-adenosyl)-pentaphosphatase activity	5.5651	6.12211	5.69494	7.05373	4.96481	-1.02201	-4.28885	5.63137	2.57647	5.6285	5.1794	4.39522	4.63461	6.03264	6.00434	4.67263	-5.56717	4.89198	5.79405	1.30633	5.5572	3.66551	5.06771	1.33248
POP1_HUMAN	POP1	Q99575	Ribonucleases P/MRP protein subunit POP1	extracellular space,nucleoplasm,nucleolus,ribonuclease MRP complex,nucleolar ribonuclease P complex,multimeric ribonuclease P complex	tRNA 5'-leader removal,tRNA catabolic process,tRNA processing,RNA phosphodiester bond hydrolysis, endonucleolytic	ribonuclease P activity,RNA binding,protein binding,ribonuclease P RNA binding	7.4002	9.54741	7.32739	7.51142	7.87067	-1.44014	7.03287	6.65877	7.15129	7.3123	6.80362	6.15706	6.31284	9.85126	8.49629	7.49837	7.89106	6.89316	8.09167	6.94764	8.22013	4.64732	6.75766	7.42753
F8VVL1_HUMAN;DENR_HUMAN	DENR	F8VVL1;O43583	Density-regulated protein	cellular_component	formation of translation preinitiation complex,ribosome disassembly,IRES-dependent viral translational initiation,translation reinitiation	molecular_function,translation initiation factor activity,protein binding,mRNA binding	3.69958	4.43209	4.06684	5.01485	3.96776	-1.45172	4.07369	5.05081	5.06007	3.62666	4.31431	4.36599	4.63026	4.41615	4.5375	2.66787	5.1956	-4.0437	4.06617	4.72819	4.52797	2.5103	4.10232	1.27326
SRPK2_HUMAN	SRPK2	P78362	SRSF protein kinase 2	chromatin,nucleus,nucleoplasm,nucleolus,cytoplasm,cytosol,nuclear speck	spliceosomal complex assembly,angiogenesis,protein phosphorylation,positive regulation of cell proliferation,RNA splicing,positive regulation of gene expression,peptidyl-serine phosphorylation,cell differentiation,nuclear speck organization,intracellular signal transduction,positive regulation of neuron apoptotic process,positive regulation of viral genome replication,negative regulation of viral…	magnesium ion binding,RNA binding,protein serine/threonine kinase activity,protein serine/threonine/tyrosine kinase activity,protein binding,ATP binding,14-3-3 protein binding,Requires Ontology	4.94416	6.54498	6.22322	5.64576	3.78436	-1.43338	-5.14895	4.0572	6.12311	6.84463	6.8454	2.55401	3.57863	5.9531	-5.86996	6.76954	6.10816	3.13473	5.90412	1.67712	1.22059	2.66558	5.41468	5.33748
YBOX1_HUMAN	YBX1	P67809	Nuclease-sensitive element-binding protein 1	extracellular region,nucleoplasm,cytoplasm,cytosol,cytoplasmic stress granule,nuclear membrane,intracellular membrane-bounded organelle,extracellular exosome,CRD-mediated mRNA stability complex,U12-type spliceosomal complex,histone pre-mRNA 3'end processing complex,ribonucleoprotein complex,nucleus,messenger ribonucleoprotein complex	negative regulation of transcription from RNA polymerase II promoter,in utero embryonic development,regulation of transcription, DNA-templated,mRNA processing,RNA splicing,epidermis development,negative regulation of translation,positive regulation of transcription from RNA polymerase II promoter,mRNA stabilization,embryonic morphogenesis,RNA transport,tRNA transport,negative regulation of striat…	DNA binding,chromatin binding,double-stranded DNA binding,single-stranded DNA binding,RNA binding,mRNA binding,protein binding,miRNA binding,GTPase binding,Requires Ontology,sequence-specific double-stranded DNA binding,nucleic acid binding	8.87896	8.91489	9.19239	9.42634	9.07789	11.3553	9.7943	9.04726	9.79526	9.58657	9.68052	9.11378	9.26495	9.08619	9.5707	9.07549	9.48048	9.54125	8.99541	9.54561	9.30728	9.95319	9.46029	9.36574
RFC1_HUMAN	RFC1	P35251	Replication factor C subunit 1	nucleoplasm,nucleolus,cytoplasm,extracellular exosome,DNA replication factor C complex,Elg1 RFC-like complex,nucleus	negative regulation of transcription from RNA polymerase II promoter,DNA-dependent DNA replication,DNA repair,telomere maintenance via telomerase,positive regulation of transcription, DNA-templated,regulation of catalytic activity,DNA clamp unloading	DNA clamp loader activity,double-stranded DNA binding,protein binding,ATP binding,enzyme activator activity,ATPase activity,protein domain specific binding,sequence-specific DNA binding,Requires Ontology,DNA binding	7.1759	6.95293	7.19473	-4.76897	4.73403	-0.59283	5.38207	3.62607	6.25193	6.7805	6.29337	-0.677239	5.33849	4.26606	5.75588	5.74003	5.60976	6.66449	7.10785	5.08669	5.12014	-0.209259	4.13221	6.00476
DHX9_HUMAN	DHX9	Q08211	ATP-dependent RNA helicase A	nucleus,nucleoplasm,perichromatin fibrils,nucleolus,cytoplasm,centrosome,cytosol,actin cytoskeleton,membrane,nuclear body,cytoplasmic ribonucleoprotein granule,CRD-mediated mRNA stability complex,nuclear stress granule,polysome,RISC complex,macromolecular complex,polysomal ribosome,RISC-loading complex,ribonucleoprotein complex,intracellular	alternative mRNA splicing, via spliceosome,osteoblast differentiation,DNA replication,DNA-templated transcription, termination,regulation of transcription from RNA polymerase II promoter,inflammatory response,RNA secondary structure unwinding,targeting of mRNA for destruction involved in RNA interference,DNA duplex unwinding,positive regulation of interferon-alpha production,positive regulation o…	RNA polymerase II core promoter proximal region sequence-specific DNA binding,RNA polymerase II core binding,regulatory region RNA binding,DNA binding,DNA helicase activity,DNA replication origin binding,double-stranded DNA binding,single-stranded DNA binding,transcription cofactor activity,transcription coactivator activity,RNA binding,RNA helicase activity,double-stranded RNA binding,single-str…	8.88739	8.91038	8.74078	9.16747	8.90371	10.8537	8.89038	8.87988	9.05333	8.74508	8.60596	9.09757	8.65628	8.90743	9.09655	8.62756	8.98631	9.02711	8.84618	8.9412	8.88676	9.64164	8.81621	8.88033
B8ZZQ6_HUMAN;PTMA_HUMAN	PTMA	B8ZZQ6;P06454	Prothymosin alpha	nucleus,nucleoplasm,cytosol	transcription, DNA-templated,negative regulation of apoptotic process,positive regulation of transcription from RNA polymerase II promoter	protein binding,Requires Ontology,histone binding	7.69454	7.72087	7.14359	8.32893	6.27048	14.265	8.11256	7.3995	7.81801	7.9343	7.42719	7.75246	7.01742	6.93081	9.33827	6.31847	7.85428	7.76947	7.51967	7.77669	7.76217	9.62148	7.70465	7.31408
SRP09_HUMAN	SRP9	P49458	Signal recognition particle 9 kDa protein	cytosol,signal recognition particle receptor complex,signal recognition particle, endoplasmic reticulum targeting	negative regulation of translational elongation,SRP-dependent cotranslational protein targeting to membrane	RNA binding,signal recognition particle binding,protein binding,7S RNA binding	9.23142	9.10776	8.1105	7.1921	9.00168	-0.707386	7.65567	7.30233	6.92602	8.99234	7.3744	7.64187	8.3053	9.58326	8.31818	8.64673	7.78906	7.10546	8.81656	7.29467	8.73558	5.16213	8.00287	7.84708
PRP6_HUMAN	PRPF6	O94906	Pre-mRNA-processing factor 6	nucleus,nucleoplasm,membrane,nuclear speck,spliceosomal complex,U5 snRNP,U4/U6 x U5 tri-snRNP complex,U2-type precatalytic spliceosome,catalytic step 2 spliceosome	RNA localization,positive regulation of transcription from RNA polymerase II promoter,spliceosomal tri-snRNP complex assembly,spliceosomal complex assembly,RNA splicing, via transesterification reactions,mRNA splicing, via spliceosome,RNA splicing	transcription coactivator activity,RNA binding,protein binding,identical protein binding,ribonucleoprotein complex binding,androgen receptor binding	7.44832	7.15484	7.48469	6.22931	6.67765	5.82961	7.17897	7.0298	7.03663	6.24552	6.49069	7.01919	7.2736	6.57331	7.05584	5.57685	5.77035	7.03567	7.36262	7.0818	6.96758	6.24553	6.58513	6.12762
MOT1_HUMAN	SLC16A1	P53985	Monocarboxylate transporter 1	centrosome,plasma membrane,integral component of plasma membrane,membrane,basolateral plasma membrane,apical plasma membrane,cell junction,intracellular membrane-bounded organelle,synapse,extracellular exosome,basal plasma membrane,lateral plasma membrane,integral component of membrane	lipid metabolic process,centrosome cycle,monocarboxylic acid transport,mevalonate transport,response to food,plasma membrane lactate transport,glucose homeostasis,regulation of insulin secretion,behavioral response to nutrient,cellular response to organic cyclic compound,Requires Ontology,carboxylic acid transmembrane transport	protein binding,monocarboxylic acid transmembrane transporter activity,lactate transmembrane transporter activity,mevalonate transmembrane transporter activity,symporter activity,identical protein binding,carboxylic acid transmembrane transporter activity,organic cyclic compound binding	6.13349	6.20639	6.22255	6.48383	5.61261	-1.06424	5.76007	6.11262	5.47423	6.25782	5.99403	6.80792	5.86068	6.31378	6.62803	6.40147	6.34299	4.89582	6.18748	5.78231	6.2675	3.6774	6.35326	5.88009
TF3C3_HUMAN	GTF3C3	Q9Y5Q9	General transcription factor 3C polypeptide 3	nucleoplasm,nucleolus,nuclear membrane,transcription factor TFIIIC complex	transcription from RNA polymerase III promoter,5S class rRNA transcription from RNA polymerase III type 1 promoter,tRNA transcription from RNA polymerase III promoter	DNA binding,protein binding	8.15092	8.3864	7.7846	7.38119	8.51391	-1.62608	5.21813	6.34919	6.06453	7.57083	7.89345	7.28552	7.57549	6.9108	6.59823	6.57119	6.97834	6.86188	8.10731	5.87728	7.02817	4.75634	7.58327	6.8038
1433E_HUMAN	YWHAE	P62258	14-3-3 protein epsilon	plasma membrane,nucleus,cytoplasm,cytosol,focal adhesion,membrane,melanosome,extracellular exosome	MAPK cascade,neuron migration,regulation of heart rate by hormone,protein targeting,substantia nigra development,hippocampus development,cerebral cortex development,protein localization to nucleus,cellular response to heat,intracellular signal transduction,positive regulation of protein export from nucleus,regulation of cytosolic calcium ion concentration,regulation of membrane repolarization,mem…	RNA binding,calcium channel regulator activity,protein binding,potassium channel regulator activity,enzyme binding,protein phosphatase binding,protein domain specific binding,MHC class II protein complex binding,ubiquitin protein ligase binding,identical protein binding,histone deacetylase binding,ion channel binding,cadherin binding,protein heterodimerization activity,phosphoserine binding,phosp…	8.44931	7.71598	7.634	9.18046	7.73369	6.47659	8.36874	6.42813	8.50232	7.7962	7.86973	8.54273	7.04335	7.52509	9.79573	6.88261	8.07652	8.689	7.9331	7.7664	8.12139	7.79691	8.06956	7.88271
SRRM2_HUMAN	SRRM2	Q9UQ35	Serine/arginine repetitive matrix protein 2	nucleus,nucleoplasm,Cajal body,nuclear speck,U2-type precatalytic spliceosome,U2-type catalytic step 2 spliceosome,catalytic step 2 spliceosome	mRNA splicing, via spliceosome	RNA binding,protein N-terminus binding,C2H2 zinc finger domain binding,mRNA binding	11.1855	12.2295	12.7376	11.2349	12.8343	10.4343	13.4122	12.7942	13.149	12.9466	13.0978	12.6842	13.089	13.0527	12.6537	13.1676	12.2126	13.3135	12.0509	13.1185	12.9318	11.5012	12.9095	12.8979
CC124_HUMAN	CCDC124	Q96CT7	Coiled-coil domain-containing protein 124	microtubule organizing center,cytosol,plasma membrane,midbody,nucleus	cell cycle,positive regulation of transcription, DNA-templated,cell division,transcription from RNA polymerase II promoter	RNA binding,transcription coactivator activity	7.995	7.82667	8.56892	7.5725	7.87574	9.59295	7.4265	7.88289	8.25507	8.22955	7.07445	8.19711	7.27104	7.98186	7.55533	7.99668	7.29957	6.42545	8.1302	7.85482	7.60274	8.34706	7.8337	7.24057
SPEE_HUMAN	SRM	P19623	Spermidine synthase	cytosol	polyamine metabolic process,spermidine biosynthetic process,cellular response to leukemia inhibitory factor,polyamine biosynthetic process	spermidine synthase activity,protein binding,identical protein binding,protein homodimerization activity	5.38503	6.04617	5.91966	8.37207	5.72536	10.0867	6.68569	5.71215	6.60032	5.67526	4.69961	6.51631	5.00122	5.68668	7.41284	6.16613	6.6142	7.73683	5.78362	6.33272	6.03358	8.06138	5.63039	6.83905
A0A0A6YY92_HUMAN;A0A1B0GTJ7_HUMAN;A0A1B0GWJ0_HUMAN;PUR8_HUMAN	ADSL	A0A0A6YY92;A0A1B0GTJ7;A0A1B0GWJ0;P30566	Adenylosuccinate lyase	cytosol,macromolecular complex	response to hypoxia,purine nucleotide biosynthetic process,AMP biosynthetic process,GMP biosynthetic process,'de novo' IMP biosynthetic process,response to nutrient,aerobic respiration,response to muscle activity,response to starvation,'de novo' AMP biosynthetic process,AMP salvage,'de novo' XMP biosynthetic process	N6-(1,2-dicarboxyethyl)AMP AMP-lyase (fumarate-forming) activity,identical protein binding,(S)-2-(5-amino-1-(5-phospho-D-ribosyl)imidazole-4-carboxamido)succinate AMP-lyase (fumarate-forming) activity	2.83809	3.1281	4.40412	4.29667	2.61493	-0.907732	2.94514	-4.45818	3.19933	3.04848	2.78611	7.68801	-5.82034	4.25233	4.23875	-4.79459	3.51454	3.50712	3.45677	0.562098	0.890247	2.00129	4.50753	0.742357
TMA7_HUMAN	TMA7	Q9Y2S6	Translation machinery-associated protein 7				7.51759	7.32483	7.46304	7.72772	6.27277	-0.952685	7.30629	7.15123	7.34529	6.99299	7.20833	7.32705	5.82204	7.33976	6.34292	7.17691	7.07995	6.68636	7.43515	7.2676	6.50157	4.34927	7.17613	6.98108
PDIA1_HUMAN	P4HB	P07237	Protein disulfide-isomerase	extracellular region,endoplasmic reticulum,endoplasmic reticulum lumen,endoplasmic reticulum-Golgi intermediate compartment,cytosol,cytoskeleton,focal adhesion,external side of plasma membrane,lamellipodium,melanosome,extracellular exosome,procollagen-proline 4-dioxygenase complex,macromolecular complex,endoplasmic reticulum chaperone complex	peptidyl-proline hydroxylation to 4-hydroxy-L-proline,protein folding in endoplasmic reticulum,response to endoplasmic reticulum stress,interleukin-12-mediated signaling pathway,interleukin-23-mediated signaling pathway,positive regulation of cell adhesion,positive regulation of viral entry into host cell,cellular response to hypoxia,cellular response to interleukin-7,positive regulation of subst…	procollagen-proline 4-dioxygenase activity,RNA binding,protein disulfide isomerase activity,actin binding,integrin binding,protein binding,protein disulfide oxidoreductase activity,thiol oxidase activity,enzyme binding,protein heterodimerization activity	5.66876	6.2333	6.63136	8.27995	6.39303	7.51253	7.11172	5.32539	6.82772	6.36834	4.90939	7.45713	4.26722	4.6005	10.4817	3.66685	5.04464	7.82876	6.17781	6.42161	6.44982	7.39517	6.24495	5.51342
ZN593_HUMAN	ZNF593	O00488	Zinc finger protein 593	nucleoplasm,nucleolus	positive regulation of transcription from RNA polymerase II promoter,negative regulation of RNA polymerase II regulatory region sequence-specific DNA binding	DNA binding,protein binding,zinc ion binding	8.86853	8.70284	8.84443	8.78289	8.80334	-0.853764	8.51291	8.7752	8.43103	8.73301	8.2247	8.34613	9.0596	9.01007	7.91238	8.69615	8.8656	8.56043	8.80527	8.57305	8.66069	5.57749	8.43461	8.70739
MACD1_HUMAN	MACROD1	Q9BQ69	O-acetyl-ADP-ribose deacetylase MACROD1	nucleus,nucleoplasm	cellular response to DNA damage stimulus,purine nucleoside metabolic process,protein de-ADP-ribosylation,Requires Ontology	protein binding,hydrolase activity, acting on glycosyl bonds,deacetylase activity,Requires Ontology	9.17407	9.31775	9.64388	9.21988	8.95396	-1.56842	9.31607	9.46142	9.08803	9.17896	8.88302	10.3155	8.63174	9.59904	9.52692	9.32929	9.20093	9.21826	9.37856	9.2885	9.25257	5.53514	9.45914	9.24949
RFA1_HUMAN	RPA1	P27694	Replication protein A 70 kDa DNA-binding subunit	PML body,chromosome, telomeric region,nucleus,nucleoplasm,DNA replication factor A complex,Requires Ontology	telomere maintenance,double-strand break repair via homologous recombination,DNA replication,DNA-dependent DNA replication,DNA repair,base-excision repair,nucleotide-excision repair,mismatch repair,DNA recombination,cellular response to DNA damage stimulus,protein localization to chromosome,telomere maintenance via telomerase,meiotic cell cycle,DNA unwinding involved in DNA replication	damaged DNA binding,single-stranded DNA binding,protein binding,metal ion binding,G-rich strand telomeric DNA binding,single-stranded telomeric DNA binding	6.79831	7.09112	6.94442	7.95193	7.10719	5.53625	4.94926	3.74074	7.56242	6.45424	-4.96435	5.77157	6.20467	6.05657	7.47467	6.10146	5.7773	6.78183	6.94462	5.41747	6.57864	6.86513	2.42048	6.2202
EF1G_HUMAN	EEF1G	P26641	Elongation factor 1-gamma	endoplasmic reticulum,nucleus,cytoplasm,cytosol,membrane,extracellular exosome	glutathione metabolic process,response to virus,translational elongation	translation elongation factor activity,protein binding,cadherin binding	9.25536	9.41742	9.41578	10.1201	9.58492	12.6199	9.94401	9.35202	9.52877	9.26726	9.4041	9.61632	9.00567	9.28596	9.84341	9.31049	9.19412	9.65531	9.36285	9.60827	9.37835	10.775	9.42923	9.38664
HNRPM_HUMAN	HNRNPM	P52272	Heterogeneous nuclear ribonucleoprotein M	nucleoplasm,nucleolus,membrane,nuclear matrix,paraspeckles,Requires Ontology,extracellular exosome,spliceosomal complex,catalytic step 2 spliceosome,cytoplasm,nucleus,post-mRNA release spliceosomal complex,ribonucleoprotein complex	alternative mRNA splicing, via spliceosome,mRNA splicing, via spliceosome,regulation of mRNA stability involved in response to oxidative stress	RNA binding,protein binding,protein domain specific binding,mRNA binding	8.67282	8.87631	8.39896	9.12592	8.63374	11.8588	9.02944	8.39145	9.29816	8.76602	8.60481	8.69989	8.68512	8.96869	9.57652	8.41499	9.23997	8.05669	8.64936	8.90635	9.07678	9.87281	8.69024	8.57055
RLA1_HUMAN	RPLP1	P05386	60S acidic ribosomal protein P1	cytosol,focal adhesion,cytosolic large ribosomal subunit,cytosolic ribosome	cytoplasmic translation,translation,translational elongation,regulation of translation,activation of protein kinase activity	structural constituent of ribosome,protein binding,protein kinase activator activity,ribonucleoprotein complex binding	7.48805	8.20222	7.26562	8.96355	6.34885	11.3936	9.49965	-4.92663	8.23567	7.77753	7.85292	7.0982	7.41822	8.57446	9.84192	8.5386	8.04178	8.87009	7.65197	4.26956	8.61153	8.90199	7.57622	8.48349
E9PDF6_HUMAN;MYO1B_HUMAN	MYO1B	E9PDF6;O43795	Unconventional myosin-Ib	trans-Golgi network membrane,cytoplasm,early endosome,actin filament,plasma membrane,brush border,endosome membrane,filopodium,apical part of cell,perinuclear region of cytoplasm,extracellular exosome,cell periphery,myosin complex,microvillus,actin cytoskeleton,vesicle	post-Golgi vesicle-mediated transport,actin filament organization,actin filament-based movement,actin filament bundle assembly,vesicle transport along actin filament	microfilament motor activity,protein binding,calmodulin binding,ATP binding,phosphatidylinositol-4,5-bisphosphate binding,phosphatidylinositol-3,4,5-trisphosphate binding,cadherin binding,actin filament binding	9.31073	8.64452	8.99672	9.38997	8.80534	-0.745058	9.34594	9.19199	8.53177	9.05897	9.10406	9.17957	9.25044	8.64305	8.61225	9.1675	9.48006	9.2037	8.98399	9.02323	8.83525	5.81675	9.1142	9.28376
RBM14_HUMAN	RBM14	Q96PK6	RNA-binding protein 14	nucleus,nucleoplasm,nucleolus,cytoplasm,nuclear speck,transcription factor complex,ribonucleoprotein complex	activation of innate immune response,response to hormone,histone deacetylation,innate immune response,positive regulation of transcription from RNA polymerase II promoter,negative regulation of centriole replication,SMAD protein signal transduction,centriole assembly,mRNA splicing, via spliceosome	RNA binding,protein binding,ligand-dependent nuclear receptor transcription coactivator activity,mRNA binding	7.8786	8.18355	7.90519	7.94985	8.5116	8.01879	8.38414	8.39612	7.99896	8.61577	8.45711	8.27683	7.82332	7.76172	8.65646	7.84906	8.46187	7.99557	7.98911	8.25974	8.0805	8.16008	8.44991	8.10216
RBP56_HUMAN	TAF15	Q92804	TATA-binding protein-associated factor 2N	nucleolus,nucleus,nucleoplasm,cytoplasm	mRNA stabilization,RNA splicing,positive regulation of transcription, DNA-templated	DNA binding,RNA binding,mRNA 3'-UTR binding,protein binding,metal ion binding,transcription cofactor activity	6.07411	6.23751	5.29824	4.75759	6.03435	6.35804	6.17159	5.8531	6.64725	7.07725	6.26305	6.93034	6.47999	6.65398	7.31654	5.90326	6.47869	6.21064	5.86995	6.22398	6.81684	5.71666	6.75688	6.19753
H3BPE7_HUMAN;FUS_HUMAN	FUS	H3BPE7;P35637	RNA-binding protein FUS	nucleus,nucleoplasm,cytoplasm	mRNA stabilization,regulation of transcription, DNA-templated,regulation of transcription from RNA polymerase II promoter,RNA splicing,regulation of RNA splicing,positive regulation of transcription, DNA-templated,protein homooligomerization,positive regulation of double-strand break repair via homologous recombination	DNA binding,chromatin binding,transcription coactivator activity,RNA binding,mRNA 3'-UTR binding,protein binding,identical protein binding,metal ion binding,transcription cofactor activity	8.48342	8.74648	9.36277	9.11607	8.12704	-0.477491	9.5237	9.33361	9.56281	8.53802	8.5375	9.66713	7.4952	8.41736	9.60112	8.44476	9.52883	9.70786	8.86422	9.47337	8.50456	5.58854	8.91422	9.22715
PHB_HUMAN	PHB	P35232	Prohibitin	nucleus,nucleoplasm,cytoplasm,mitochondrion,mitochondrial inner membrane,early endosome,plasma membrane,integral component of plasma membrane,cell surface,membrane,mitochondrial prohibitin complex,extracellular exosome	negative regulation of transcription from RNA polymerase II promoter,osteoblast differentiation,positive regulation of immunoglobulin production,regulation of transcription, DNA-templated,mitochondrion organization,signal transduction,activation of phospholipase C activity,negative regulation of cell proliferation,positive regulation of gene expression,positive regulation of cell death,negative r…	complement component C3a binding,complement component C3b binding,transcription corepressor activity,protein binding,protein C-terminus binding,enzyme binding,proteinase activated receptor binding,histone deacetylase binding,protein heterodimerization activity	9.87991	10.0079	9.96708	10.3347	9.83563	10.3885	10.3593	9.77969	10.316	9.79188	10.1886	10.1087	10.1011	10.1223	10.4823	9.95789	10.4274	10.3549	9.95164	10.1517	10.2352	10.1863	10.0297	10.2467
H1X_HUMAN	H1FX	Q92522	Histone H1x	nucleoplasm,nucleolus,nucleosome,nucleus	nucleosome assembly,chromosome condensation,negative regulation of DNA recombination,nucleosome positioning	RNA binding,cadherin binding,double-stranded DNA binding,nucleosomal DNA binding	11.2444	11.5183	11.7334	11.1166	11.6028	11.9375	11.7105	11.7046	11.3706	11.4901	12.1511	11.3547	11.8255	11.5579	11.1699	11.6957	11.5171	11.224	11.4987	11.5952	11.5177	11.5523	11.6653	11.4789
G3V5T9_HUMAN;CDK2_HUMAN	CDK2	G3V5T9;P24941	Cyclin-dependent kinase 2	chromosome, telomeric region,condensed chromosome,X chromosome,Y chromosome,nucleus,nucleoplasm,cytoplasm,endosome,centrosome,cytosol,Cajal body,cyclin A2-CDK2 complex,cyclin-dependent protein kinase holoenzyme complex,transcription factor complex,cyclin A1-CDK2 complex,cyclin E1-CDK2 complex,cyclin E2-CDK2 complex	G2/M transition of mitotic cell cycle,negative regulation of transcription from RNA polymerase II promoter,DNA replication,DNA repair,protein phosphorylation,potassium ion transport,centriole replication,Ras protein signal transduction,positive regulation of cell proliferation,histone phosphorylation,peptidyl-serine phosphorylation,positive regulation of heterochromatin assembly,mitotic G1 DNA da…	histone kinase activity,magnesium ion binding,protein serine/threonine kinase activity,cyclin-dependent protein serine/threonine kinase activity,protein serine/threonine/tyrosine kinase activity,protein binding,ATP binding,protein domain specific binding,cyclin binding,cyclin-dependent protein kinase activity,Requires Ontology	7.4204	6.60063	7.21981	7.81468	7.13424	-1.70872	7.59222	7.17835	7.36237	5.02534	5.66155	7.53855	6.98606	7.47095	7.501	6.20328	7.02829	6.54978	7.08028	7.37765	7.31934	4.4134	6.07515	6.59378
TCOF_HUMAN	TCOF1	Q13428	Treacle protein	fibrillar center,nucleoplasm,nucleolus,cytosol	skeletal system development,regulation of translation,neural crest formation,neural crest cell development,transcription of nuclear large rRNA transcript from RNA polymerase I promoter	RNA binding,transporter activity,protein binding,protein binding, bridging,protein heterodimerization activity,scaffold protein binding	12.4365	13.1052	11.6116	12.3146	12.6623	10.4389	12.467	12.2409	12.2308	12.173	12.7284	12.2884	12.5119	12.9227	11.8567	12.4043	12.406	11.7285	12.3844	12.3129	12.4304	11.8052	12.3966	12.1796
GLYM_HUMAN	SHMT2	P34897	Serine hydroxymethyltransferase, mitochondrial""	nucleus,cytoplasm,mitochondrion,mitochondrial inner membrane,mitochondrial matrix,microtubule cytoskeleton,mitochondrial nucleoid,extracellular exosome,BRISC complex,cytosol	regulation of oxidative phosphorylation,glycine metabolic process,L-serine metabolic process,one-carbon metabolic process,negative regulation of translation,response to type I interferon,tetrahydrofolate interconversion,tetrahydrofolate metabolic process,protein tetramerization,protein homotetramerization,regulation of mitochondrial translation,protein K63-linked deubiquitination,regulation of ae…	chromatin binding,glycine hydroxymethyltransferase activity,protein binding,pyridoxal phosphate binding,translation repressor activity, nucleic acid binding,protein homodimerization activity,zinc ion binding,serine binding,mRNA 5'-UTR binding	9.89304	9.87213	9.56329	10.2358	9.78348	7.90781	10.2409	9.95226	9.93479	9.9549	10.0928	9.82021	9.39714	9.9479	10.3008	9.38131	10.2012	10.1066	9.77615	10.0427	9.88193	9.30902	9.95596	9.89637
LIN7C_HUMAN	LIN7C	Q9NUP9	Protein lin-7 homolog C	cytoplasm,plasma membrane,cell-cell junction,bicellular tight junction,presynapse,postsynaptic density membrane,MPP7-DLG1-LIN7 complex,basolateral plasma membrane,synapse	morphogenesis of an epithelial sheet,exocytosis,protein transport,neurotransmitter secretion,maintenance of epithelial cell apical/basal polarity,protein localization to basolateral plasma membrane	protein binding,cytoskeletal protein binding,protein domain specific binding,L27 domain binding	4.68552	6.49381	4.63379	-5.18776	4.93074	-0.400405	6.17448	-5.35971	5.69779	4.53422	5.95079	5.23834	-5.68398	3.71456	5.24601	5.44025	6.33986	-4.45337	5.27104	2.17085	1.0922	-0.219141	5.24112	2.44225
CH033_HUMAN	C8orf33	Q9H7E9	UPF0488 protein C8orf33			protein binding	4.00426	-5.08953	5.76176	4.23145	3.91486	-1.33512	5.41453	3.37381	5.92103	4.14609	5.60712	-0.325446	5.74939	4.03869	0.522195	-4.78777	5.56537	5.46627	1.55883	4.90312	3.43676	2.2704	3.14259	2.08129
NGDN_HUMAN	NGDN	Q8NEJ9	Neuroguidin	chromosome, centromeric region,nucleoplasm,nucleolus,mitochondrion,filopodium,axon,dendrite,small-subunit processome	regulation of translation,maturation of SSU-rRNA from tricistronic rRNA transcript (SSU-rRNA, 5.8S rRNA, LSU-rRNA)	RNA binding,protein binding	6.96122	6.92538	4.88759	6.23836	6.50464	-1.71787	6.86245	6.40344	7.00436	5.75123	6.06142	4.52492	6.74551	7.37084	6.37578	5.84937	7.02172	6.20594	6.25806	6.75675	6.83071	3.67504	5.44586	6.35901
ADRO_HUMAN	FDXR	P22570	NADPH:adrenodoxin oxidoreductase, mitochondrial""	mitochondrion,mitochondrial inner membrane,mitochondrial matrix	generation of precursor metabolites and energy,steroid biosynthetic process,cholesterol metabolic process,ubiquinone biosynthetic process	ferredoxin-NADP+ reductase activity,NADPH-adrenodoxin reductase activity,oxidoreductase activity	7.84544	8.11938	8.52652	8.87274	8.36032	-0.703749	8.27293	7.18632	8.06098	8.18607	8.03544	8.36277	7.71003	8.84618	8.90984	8.5153	8.49988	9.1552	8.16378	7.84008	8.48868	5.50977	8.19476	8.72346
NAA10_HUMAN	NAA10	P41227	N-alpha-acetyltransferase 10	nucleus,nucleolus,cytoplasm,cytosol,membrane,NatA complex	DNA packaging,protein acetylation,N-terminal protein amino acid acetylation,internal protein amino acid acetylation,negative regulation of maintenance of mitotic sister chromatid cohesion, centromeric,N-terminal peptidyl-glutamic acid acetylation,N-terminal peptidyl-serine acetylation	peptide alpha-N-acetyltransferase activity,acetyltransferase activity,ribosome binding,protein binding,N-acetyltransferase activity,peptide-glutamate-N-acetyltransferase activity,peptide-serine-N-acetyltransferase activity	6.44236	6.78908	6.86532	6.71644	7.05977	7.16119	6.03466	5.7104	7.39714	6.78258	6.92963	6.18223	7.5423	7.01053	6.49031	7.16849	6.75808	7.33883	6.69892	6.38073	7.01438	6.97913	6.63148	7.08846
ZN706_HUMAN	ZNF706	Q9Y5V0	Zinc finger protein 706	nucleus,cytoplasm	regulation of translation,negative regulation of transcription, DNA-templated,negative regulation of stem cell population maintenance	metal ion binding	9.14138	8.21045	8.77078	9.10724	8.42358	10.2835	6.68332	7.31074	7.45845	5.43666	3.09649	8.73086	6.53962	7.17304	7.15645	6.93232	3.651	6.81423	8.70754	7.15083	6.95637	9.27143	5.75467	5.79918
A0A0A0MS51_HUMAN;A0A0A0MT01_HUMAN;GELS_HUMAN	GSN	A0A0A0MS51;A0A0A0MT01;P06396	Gelsolin	nucleus,cortical actin cytoskeleton,podosome,extracellular region,extracellular space,cytoplasm,cytosol,plasma membrane,focal adhesion,sarcoplasm,lamellipodium,actin cap,secretory granule lumen,phagocytic vesicle,extracellular exosome,blood microparticle,ficolin-1-rich granule lumen,actin cytoskeleton	extracellular matrix disassembly,phagocytosis, engulfment,positive regulation of gene expression,striated muscle atrophy,actin filament polymerization,actin filament depolymerization,protein destabilization,response to muscle stretch,sequestering of actin monomers,actin nucleation,negative regulation of viral entry into host cell,actin filament severing,positive regulation of actin nucleation,act…	actin binding,calcium ion binding,protein binding,phosphatidylinositol 3-kinase catalytic subunit binding,myosin II binding,actin filament binding,phosphatidylinositol-4,5-bisphosphate binding	10.5321	10.2925	10.3688	10.3857	10.2235	8.38129	10.1685	10.6437	10.2567	10.2675	10.1861	9.71297	9.80144	10.2748	9.60545	9.7943	10.4411	10.2741	10.3978	10.3563	9.89388	9.66351	10.0555	10.1698
NUMA1_HUMAN	NUMA1	Q14980	Nuclear mitotic apparatus protein 1	Golgi membrane,spindle pole,nucleus,nucleoplasm,chromosome,centrosome,spindle,cytosol,spindle microtubule,cell cortex,lateral plasma membrane,nuclear matrix,extrinsic component of plasma membrane,dendrite,spindle pole centrosome,microtubule plus-end,microtubule minus-end,neuronal cell body,cortical microtubule,mitotic spindle astral microtubule,extracellular exosome,mitotic spindle,microtubule bu…	establishment of mitotic spindle orientation,microtubule bundle formation,nucleus organization,chromosome segregation,positive regulation of BMP signaling pathway,astral microtubule organization,positive regulation of microtubule polymerization,positive regulation of intracellular transport,positive regulation of keratinocyte differentiation,cell division,meiotic cell cycle,positive regulation of…	structural molecule activity,protein binding,microtubule binding,protein C-terminus binding,tubulin binding,protein domain specific binding,phosphatidylinositol binding,macromolecular complex binding,microtubule plus-end binding,microtubule minus-end binding,dynein complex binding,disordered domain specific binding	7.54507	7.37243	7.69152	7.02457	7.56458	9.4063	7.61398	7.2921	7.39746	7.41801	7.4483	7.53058	7.21676	7.54257	7.14698	7.55833	7.44895	7.23224	7.53634	7.43452	7.3021	7.99848	7.46563	7.41318
RS25_HUMAN	RPS25	P62851	40S ribosomal protein S25	postsynaptic density,nucleus,nucleoplasm,nucleolus,cytosol,ribosome,cytosolic ribosome,extracellular exosome,small ribosomal subunit,cytosolic small ribosomal subunit	cytoplasmic translation,rRNA processing,translation,ribosomal small subunit biogenesis	RNA binding,structural constituent of ribosome,protein binding	11.1527	11.7118	12.3341	11.5262	11.4917	10.138	11.8116	11.5569	12.2032	11.45	11.7881	12.2846	11.5055	12.0066	12.0159	11.6955	11.7656	12.1384	11.7329	11.8572	11.8427	11.052	11.8409	11.8665
F8W727_HUMAN;RL32_HUMAN	RPL32	F8W727;P62910	60S ribosomal protein L32	cytosol,membrane,cytosolic large ribosomal subunit,cytosolic ribosome,polysomal ribosome	cytoplasmic translation,translation	RNA binding,structural constituent of ribosome	11.5195	12.0894	12.4299	11.6835	12.2201	4.76363	11.8309	12.0814	11.484	11.9095	12.2801	12.0161	12.1524	11.9714	11.7542	11.985	12.0842	11.4221	12.0129	11.7988	11.9593	9.55576	12.0685	11.8305
GALK1_HUMAN	GALK1	P51570	Galactokinase	membrane,cytoplasm,cytosol,extracellular exosome	galactose metabolic process,galactose catabolic process,galactitol metabolic process,carbohydrate phosphorylation,glycolytic process from galactose	galactokinase activity,protein binding,ATP binding,galactose binding	7.46476	8.096	7.82839	7.85583	7.56262	-1.42512	7.75028	7.78077	7.84466	7.63922	7.06096	7.18106	7.82205	7.94727	8.03827	8.03455	7.67655	7.2201	7.79638	7.79191	7.93586	4.66444	7.29375	7.64373
A0A0A0MRM9_HUMAN;NOLC1_HUMAN	NOLC1	A0A0A0MRM9;Q14978	Nucleolar and coiled-body phosphoprotein 1 (Fragment);Nucleolar and coiled-body phosphoprotein 1	fibrillar center,cytoplasm,Cajal body,box C/D snoRNP complex,box H/ACA snoRNP complex,nucleoplasm,nucleolus	mitotic cell cycle,rRNA processing,regulation of translation,response to osmotic stress,nucleolus organization,positive regulation of cell proliferation,neural crest formation,neural crest cell development,box H/ACA snoRNA metabolic process,regulation of protein import into nucleus,positive regulation of transcription, DNA-templated	TFIIB-class transcription factor binding,RNA binding,protein binding,ATP binding,GTP binding,nuclear localization sequence binding,protein domain specific binding,protein binding, bridging,box C/D snoRNA binding,box H/ACA snoRNA binding,protein heterodimerization activity,Requires Ontology	5.9347	3.39805	6.72416	5.6458	6.38443	-1.53456	7.24849	6.30941	6.74256	7.29673	5.86142	6.89779	6.64513	6.43252	5.93842	7.32237	6.30398	6.1759	5.3523	6.76682	6.33869	3.49856	6.68531	6.60075
ECHB_HUMAN	HADHB	P55084	Trifunctional enzyme subunit beta, mitochondrial""	mitochondrion,mitochondrial envelope,mitochondrial outer membrane,mitochondrial inner membrane,endoplasmic reticulum,mitochondrial fatty acid beta-oxidation multienzyme complex,mitochondrial nucleoid	fatty acid beta-oxidation	RNA binding,3-hydroxyacyl-CoA dehydrogenase activity,acetyl-CoA C-acyltransferase activity,enoyl-CoA hydratase activity,protein binding,acetyl-CoA C-myristoyltransferase activity	8.0057	8.22757	8.2644	8.26175	8.30062	8.46415	8.00837	7.67229	8.22181	8.13961	7.84488	8.10966	7.81606	8.38836	8.71842	8.10189	7.86194	7.55124	8.16589	7.96749	8.30761	8.34217	8.03138	7.83836
MYO1D_HUMAN	MYO1D	O94832	Unconventional myosin-Id	endosome,early endosome,smooth endoplasmic reticulum,cytosol,brush border,cell cortex,basolateral plasma membrane,axon,axolemma,cytoplasmic vesicle,neuron projection,neuronal cell body,perikaryon,myelin sheath,extracellular exosome,apical dendrite,myosin complex,actin cytoskeleton,plasma membrane,vesicle,microvillus,cytoplasm	protein transport,cellular localization,early endosome to recycling endosome transport,vesicle transport along actin filament,actin filament organization	microfilament motor activity,calmodulin binding,ATP binding,protein domain specific binding,calcium-dependent protein binding,actin filament binding	10.48	10.8479	10.838	10.4166	11.2399	9.03632	10.1794	10.2829	10.4428	10.2158	10.1215	10.584	10.9671	10.7187	10.39	10.9013	10.4313	9.91374	10.722	10.3017	10.6919	10.2309	10.3071	10.4154
G6PI_HUMAN	GPI	P06744	Glucose-6-phosphate isomerase	extracellular region,nucleoplasm,cytosol,plasma membrane,membrane,secretory granule lumen,neuron projection,ciliary membrane,extracellular exosome,ficolin-1-rich granule lumen	in utero embryonic development,mesoderm formation,positive regulation of immunoglobulin production,carbohydrate metabolic process,glycolytic process,humoral immune response,signal transduction,hemostasis,learning or memory,positive regulation of endothelial cell migration,response to estradiol,response to progesterone,response to testosterone,erythrocyte homeostasis,response to immobilization str…	glucose-6-phosphate isomerase activity,cytokine activity,protein binding,growth factor activity,ubiquitin protein ligase binding,monosaccharide binding	1.72084	-5.59448	9.60082	7.85071	0.549518	10.7375	5.72734	-4.70639	9.32806	3.70094	-5.45642	8.47262	-5.11791	0.314511	9.07052	-5.14956	11.1353	8.42802	1.90906	3.44967	1.42237	6.37924	2.23905	4.80458
TBB6_HUMAN	TUBB6	Q9BUF5	Tubulin beta-6 chain	nucleus,microtubule,extracellular exosome,cytoplasm	mitotic cell cycle,microtubule cytoskeleton organization	molecular_function,GTPase activity,protein binding,structural constituent of cytoskeleton,GTP binding	8.42335	8.3385	9.25481	8.63978	8.53576	-0.633999	8.73243	8.31425	8.3129	8.62696	8.34005	8.65319	7.56747	7.6729	9.14568	8.3923	8.70521	8.64563	8.67222	8.45319	8.12868	5.51385	8.54007	8.58105
ABCF1_HUMAN	ABCF1	Q8NE71	ATP-binding cassette sub-family F member 1	nuclear envelope,nucleoplasm,cytosol,membrane	translation,inflammatory response	RNA binding,protein binding,translation factor activity, RNA binding,ATP binding	8.1995	8.12088	8.35767	8.35881	8.3289	-1.15819	8.44879	8.31031	8.27115	8.2464	8.40199	8.10615	8.26483	8.61511	7.28575	8.47245	8.15652	7.69961	8.22602	8.34342	8.05523	5.17651	8.25151	8.10953
TMOD3_HUMAN	TMOD3	Q9NYL9	Tropomodulin-3	adherens junction,striated muscle thin filament,cytoskeleton,myofibril	erythrocyte development,pointed-end actin filament capping,cell-cell adhesion,positive regulation of mitotic cell cycle phase transition,muscle contraction,actin filament organization,myofibril assembly	actin binding,cadherin binding involved in cell-cell adhesion,tropomyosin binding	11.4881	11.4744	10.3943	11.8203	11.4936	-0.52583	11.8673	11.2207	11.2361	11.4051	11.3892	11.5212	11.0421	11.7582	10.878	11.2906	11.5802	11.5312	11.1189	11.4414	11.2261	7.59603	11.4385	11.4673
J3QRU1_HUMAN;YES_HUMAN	YES1	J3QRU1;P07947	Tyrosine-protein kinase;Tyrosine-protein kinase Yes	Golgi apparatus,microtubule organizing center,cytosol,actin filament,plasma membrane,focal adhesion,extracellular exosome,extrinsic component of cytoplasmic side of plasma membrane	negative regulation of inflammatory response to antigenic stimulus,cellular protein modification process,regulation of glucose transport,peptidyl-tyrosine phosphorylation,T cell costimulation,cellular response to platelet-derived growth factor stimulus,Fc-gamma receptor signaling pathway involved in phagocytosis,regulation of vascular permeability,positive regulation of transcription from RNA pol…	phosphotyrosine binding,protein serine/threonine/tyrosine kinase activity,protein tyrosine kinase activity,non-membrane spanning protein tyrosine kinase activity,protein binding,ATP binding,enzyme binding,ion channel binding,receptor binding	5.38203	5.94936	5.44327	5.60161	11.4202	-0.740484	5.51029	5.22558	5.11985	-4.67349	2.86479	5.08875	4.36144	6.01517	5.39346	5.08367	5.419	4.47153	5.59156	5.28524	5.25669	5.42711	1.09335	4.9914
SPB1_HUMAN	FTSJ3	Q8IY81	pre-rRNA processing protein FTSJ3	nucleoplasm,chromosome,nucleolus,preribosome, small subunit precursor,preribosome, large subunit precursor	enzyme-directed rRNA 2'-O-methylation,RNA methylation,rRNA methylation,maturation of 5.8S rRNA from tricistronic rRNA transcript (SSU-rRNA, 5.8S rRNA, LSU-rRNA),maturation of LSU-rRNA from tricistronic rRNA transcript (SSU-rRNA, 5.8S rRNA, LSU-rRNA)	RNA binding,protein binding,Requires Ontology,RNA methyltransferase activity,rRNA (guanine) methyltransferase activity,rRNA (uridine-2'-O-)-methyltransferase activity	7.80547	7.49796	8.23579	8.11281	7.52748	7.3773	7.29534	7.62363	7.8698	7.35681	8.19266	8.03188	7.29855	7.50347	6.92037	7.15686	7.70061	7.81516	7.84641	7.59625	7.2408	7.67253	7.86045	7.55755
6PGL_HUMAN	PGLS	O95336	6-phosphogluconolactonase	cytosol,extracellular exosome,cytoplasm	carbohydrate metabolic process,pentose-phosphate shunt,pentose-phosphate shunt, oxidative branch	protein binding,6-phosphogluconolactonase activity	5.34395	5.07325	5.57549	6.4614	5.16513	8.62934	5.45683	5.14179	6.60476	6.2359	4.80425	6.44547	5.23076	5.90232	8.42942	4.99064	6.36774	5.22287	5.3309	5.73446	6.52084	6.75196	5.82854	5.52709
B7Z6D5_HUMAN;DDX27_HUMAN	DDX27	B7Z6D5;Q96GQ7	Probable ATP-dependent RNA helicase DDX27	chromosome,nucleolus	rRNA processing	RNA binding,RNA helicase activity,protein binding,ATP binding,ATPase activity	6.29783	5.31463	7.6309	6.37535	5.37097	-0.693275	6.62305	5.50251	7.21318	5.45282	5.59085	7.23053	7.0507	7.13822	7.08219	5.88751	6.34506	6.40759	6.41445	6.44625	7.09037	3.68435	6.0914	6.21339
NONO_HUMAN	NONO	Q15233	Non-POU domain-containing octamer-binding protein	fibrillar center,nucleus,nucleoplasm,chromosome,membrane,nuclear matrix,nuclear speck,paraspeckles,RNA polymerase II transcription factor complex	activation of innate immune response,DNA repair,DNA recombination,mRNA processing,circadian rhythm,RNA splicing,regulation of circadian rhythm,innate immune response,negative regulation of transcription, DNA-templated,negative regulation of oxidative stress-induced neuron intrinsic apoptotic signaling pathway,regulation of transcription, DNA-templated	DNA binding,chromatin binding,RNA binding,protein binding,identical protein binding	10.7815	10.2665	10.7588	10.3737	10.1943	9.44957	10.3384	10.7002	10.5851	10.7235	10.4259	10.7922	10.5854	10.4497	10.5461	10.9779	10.7769	10.5857	10.6023	10.5412	10.5271	10.0058	10.6472	10.7802
PDK3_HUMAN	PDK3	Q15120	[Pyruvate dehydrogenase (acetyl-transferring)] kinase isozyme 3, mitochondrial""	nucleolus,mitochondrion,mitochondrial matrix	glucose metabolic process,regulation of acetyl-CoA biosynthetic process from pyruvate,regulation of glucose metabolic process,peptidyl-serine phosphorylation,peroxisome proliferator activated receptor signaling pathway,cellular response to glucose stimulus,cellular response to fatty acid,hypoxia-inducible factor-1alpha signaling pathway,regulation of reactive oxygen species metabolic process,prot…	protein kinase activity,protein serine/threonine kinase activity,pyruvate dehydrogenase (acetyl-transferring) kinase activity,protein binding,ATP binding	7.74577	-5.0871	7.82546	6.01557	5.70021	-1.09827	3.06485	-5.0923	7.77741	-4.78568	-4.83698	-5.03851	-5.2965	5.50081	3.34745	5.43718	6.28449	5.59442	3.49471	1.91665	1.18392	3.53917	-4.88706	5.77203
NEP1_HUMAN	EMG1	Q92979	Ribosomal RNA small subunit methyltransferase NEP1	nucleus,nucleoplasm,chromosome,nucleolus,cytoplasm,small-subunit processome	blastocyst development,rRNA processing,nucleologenesis,ribosomal small subunit biogenesis,rRNA base methylation	RNA binding,protein binding,identical protein binding,rRNA (pseudouridine) methyltransferase activity,rRNA binding	6.6843	6.53725	7.26735	-0.190957	6.23854	-0.531027	6.37846	4.86959	5.60116	6.50237	6.34494	6.41496	6.7789	-4.8246	-4.66352	4.12114	6.15356	5.83979	6.82964	5.6164	-0.903071	1.83885	6.42076	5.3715
PYM1_HUMAN	PYM1	Q9BRP8	Partner of Y14 and mago	nucleoplasm,nucleolus,cytosol,cell junction,exon-exon junction complex,cytoplasm	nuclear-transcribed mRNA catabolic process, nonsense-mediated decay,positive regulation of translation,exon-exon junction complex disassembly	RNA binding,protein binding,ribosome binding	5.52954	-5.35304	2.7114	5.74801	5.53838	-1.20225	6.13204	-4.55988	-4.47598	6.9798	6.50705	5.54567	-4.79403	6.55682	-4.71719	6.12294	5.51142	1.92559	0.962633	-0.967942	-0.984798	3.36138	6.34418	4.51999
SON_HUMAN	SON	P18583	Protein SON	nuclear speck	microtubule cytoskeleton organization,mitotic cytokinesis,regulation of cell cycle,mRNA processing,RNA splicing,negative regulation of apoptotic process,regulation of RNA splicing,regulation of mRNA splicing, via spliceosome	DNA binding,RNA binding,protein binding	8.91014	9.33581	9.31289	9.13591	9.13555	8.56615	9.43852	9.1822	9.30278	9.41176	9.58218	8.5956	9.32692	8.41548	9.14236	9.22202	9.35312	9.33153	9.18628	9.30783	8.96159	8.94587	9.19651	9.30222
C1TC_HUMAN	MTHFD1	P11586	C-1-tetrahydrofolate synthase, cytoplasmic""	mitochondrion,cytosol,membrane,extracellular exosome	purine nucleotide biosynthetic process,histidine biosynthetic process,neural tube closure,methionine metabolic process,one-carbon metabolic process,heart development,serine family amino acid metabolic process,serine family amino acid biosynthetic process,methionine biosynthetic process,10-formyltetrahydrofolate biosynthetic process,tetrahydrofolate interconversion,embryonic neurocranium morphogen…	formate-tetrahydrofolate ligase activity,methenyltetrahydrofolate cyclohydrolase activity,methylenetetrahydrofolate dehydrogenase [NAD(P)+] activity,methylenetetrahydrofolate dehydrogenase (NAD+) activity,methylenetetrahydrofolate dehydrogenase (NADP+) activity,protein binding,ATP binding	7.39765	7.52262	7.49855	8.34826	7.53741	8.39432	7.80568	7.49351	7.28586	7.43072	7.38804	7.66778	7.62199	7.55274	8.05282	6.76156	7.61005	7.6929	7.47294	7.52835	7.74252	8.09333	7.49551	7.35484
TRA2B_HUMAN	TRA2B	P62995	Transformer-2 protein homolog beta	nucleus,nuclear inner membrane,nucleoplasm,spliceosomal complex,macromolecular complex	RNA splicing, via transesterification reactions,regulation of alternative mRNA splicing, via spliceosome,mRNA splicing, via spliceosome,cerebral cortex regionalization,regulation of RNA splicing,positive regulation of mRNA splicing, via spliceosome,cellular response to glucose stimulus,embryonic brain development	RNA binding,mRNA binding,protein binding,protein domain specific binding,pre-mRNA binding,identical protein binding	3.26139	3.25865	3.62141	2.99215	-5.30754	-1.21511	5.54569	4.95898	5.41634	2.79877	5.46328	5.27001	3.01343	3.88419	6.50873	5.04906	4.94077	6.45541	3.38048	5.307	4.46878	-1.17684	4.51069	5.48174
ALDOA_HUMAN	ALDOA	P04075	Fructose-bisphosphate aldolase A	extracellular region,extracellular space,nucleus,cytosol,actin cytoskeleton,membrane,platelet alpha granule lumen,M band,I band,secretory granule lumen,Requires Ontology,extracellular exosome,tertiary granule lumen,ficolin-1-rich granule lumen	fructose metabolic process,glycolytic process,ATP biosynthetic process,striated muscle contraction,actin filament organization,binding of sperm to zona pellucida,regulation of cell shape,fructose 1,6-bisphosphate metabolic process,muscle cell cellular homeostasis,protein homotetramerization	RNA binding,actin binding,fructose-bisphosphate aldolase activity,protein binding,cytoskeletal protein binding,tubulin binding,identical protein binding,cadherin binding,fructose binding	10.4813	10.2684	10.4156	10.4795	9.9094	10.5923	10.7049	10.1759	10.8618	10.2254	9.99035	10.5051	9.98808	10.0757	10.7499	10.3184	10.6821	10.4014	10.3885	10.5809	10.2712	10.3271	10.2403	10.4673
DLDH_HUMAN	DLD	P09622	Dihydrolipoyl dehydrogenase, mitochondrial""	nucleus,mitochondrion,mitochondrial matrix,mitochondrial alpha-ketoglutarate dehydrogenase complex,mitochondrial pyruvate dehydrogenase complex,motile cilium,acrosomal matrix,oxoglutarate dehydrogenase complex,pyruvate dehydrogenase complex	mitochondrial acetyl-CoA biosynthetic process from pyruvate,acetyl-CoA biosynthetic process from pyruvate,mitochondrial electron transport, NADH to ubiquinone,proteolysis,gastrulation,branched-chain amino acid catabolic process,regulation of membrane potential,cell redox homeostasis,sperm capacitation,Requires Ontology	pyruvate dehydrogenase (NAD+) activity,dihydrolipoyl dehydrogenase activity,protein binding,flavin adenine dinucleotide binding	7.64726	7.5806	8.76396	8.54986	7.77709	11.7869	7.9726	7.59092	7.89344	7.68841	7.02962	7.62139	7.34024	7.20408	8.1177	7.4923	7.91351	7.5849	7.99727	7.81899	7.554	9.37129	7.44647	7.66357
TIF1B_HUMAN	TRIM28	Q13263	Transcription intermediary factor 1-beta	euchromatin,heterochromatin,nucleus,nucleoplasm,macromolecular complex,RNA polymerase II transcription factor complex,chromatin	negative regulation of transcription from RNA polymerase II promoter,epithelial to mesenchymal transition,DNA repair,chromatin organization,Ras protein signal transduction,embryo implantation,protein ubiquitination,protein sumoylation,positive regulation of protein import into nucleus,DNA methylation involved in embryo development,positive regulation of DNA binding,negative regulation by host of …	DNA binding,chromatin binding,transcription coactivator activity,transcription corepressor activity,RNA binding,protein kinase activity,ubiquitin-protein transferase activity,protein binding,zinc ion binding,SUMO transferase activity,ubiquitin protein ligase binding,Krueppel-associated box domain binding,chromo shadow domain binding,promoter-specific chromatin binding	8.99619	8.67327	8.65171	9.45438	8.86227	11.7365	9.02474	8.57308	8.98259	8.37481	8.13784	8.88222	7.39991	8.13509	9.8637	7.56783	8.44339	9.01884	8.77373	8.86013	8.46623	10.0177	8.46496	8.34335
BACH_HUMAN	ACOT7	O00154	Cytosolic acyl coenzyme A thioester hydrolase	nucleoplasm,mitochondrion,cytosol,extracellular exosome	coenzyme A biosynthetic process,medium-chain fatty-acyl-CoA catabolic process,long-chain fatty-acyl-CoA catabolic process,medium-chain fatty acid biosynthetic process,palmitic acid biosynthetic process,acyl-CoA metabolic process,fatty acid metabolic process	fatty-acyl-CoA binding,protein binding,palmitoyl-CoA hydrolase activity,long-chain fatty acyl-CoA binding,protein homodimerization activity,carboxylic ester hydrolase activity,Requires Ontology,acyl-CoA hydrolase activity	6.16559	7.49925	7.83317	8.47619	7.84179	8.69208	8.47075	7.90281	8.39607	6.52131	7.92042	8.33271	8.20917	8.18299	8.3006	5.83062	8.16963	7.76494	7.166	8.25654	8.23092	8.33669	7.59148	7.25507
A9Z1X7_HUMAN	SRRM1	A9Z1X7	Serine/arginine repetitive matrix protein 1				10.3148	10.4421	10.2126	10.4979	9.94509	-1.67494	10.173	10.1084	9.9089	9.84228	9.74026	9.92409	9.89293	9.70278	9.79976	9.62284	10.0266	10.3838	10.3232	10.0634	9.79849	6.25601	9.83554	10.0111
SPTC1_HUMAN	SPTLC1	O15269	Serine palmitoyltransferase 1	endoplasmic reticulum,endoplasmic reticulum membrane,integral component of membrane,serine C-palmitoyltransferase complex,SPOTS complex	sphingolipid biosynthetic process,ceramide biosynthetic process,positive regulation of lipophagy,sphingolipid metabolic process,sphingomyelin biosynthetic process,sphinganine biosynthetic process,sphingosine biosynthetic process,regulation of fat cell apoptotic process	serine C-palmitoyltransferase activity,protein binding,pyridoxal phosphate binding	6.23367	7.07768	7.14144	7.37786	6.34531	-0.46879	6.26633	6.82676	7.0361	7.02785	6.33982	5.9755	7.15232	7.09921	6.93927	6.91075	6.55482	6.72024	6.81759	6.70973	7.0636	4.41813	6.44772	6.7286
STRAP_HUMAN	STRAP	Q9Y3F4	Serine-threonine kinase receptor-associated protein	nucleus,cytoplasm,cytosol,SMN complex,SMN-Sm protein complex	negative regulation of transcription from RNA polymerase II promoter,alternative mRNA splicing, via spliceosome,spliceosomal snRNP assembly,neuron differentiation,maintenance of gastrointestinal epithelium,negative regulation of transforming growth factor beta receptor signaling pathway	RNA binding,mRNA binding,receptor binding,protein binding,U2 snRNP binding	4.59483	5.45916	2.40061	-4.70724	5.23976	-0.691537	5.05933	-4.80648	-4.62101	5.85565	-4.52615	5.65482	7.30079	4.3449	7.51979	4.20993	4.81284	-4.25355	4.15153	-1.45605	6.38849	-0.0530066	2.32811	1.58974
PDIA6_HUMAN	PDIA6	Q15084	Protein disulfide-isomerase A6	extracellular space,endoplasmic reticulum,endoplasmic reticulum lumen,endoplasmic reticulum membrane,endoplasmic reticulum-Golgi intermediate compartment,cytosol,plasma membrane,melanosome,extracellular exosome,endoplasmic reticulum chaperone complex	protein folding	protein disulfide isomerase activity,protein binding,protein disulfide oxidoreductase activity	8.36475	7.54111	6.89886	8.77409	7.40699	-1.04692	8.69325	8.14045	8.50808	8.37726	7.60541	8.56883	7.65995	8.26732	9.79529	7.54722	8.47589	8.14455	7.60157	8.44726	8.57419	5.04472	8.18383	8.05589
M2OM_HUMAN	SLC25A11	Q02978	Mitochondrial 2-oxoglutarate/malate carrier protein	nucleus,mitochondrion,mitochondrial inner membrane,integral component of plasma membrane	alpha-ketoglutarate transport,oxaloacetate(2-) transmembrane transport,sulfate transmembrane transport,malate transmembrane transport,sulfate transport,oxaloacetate transport,phosphate ion transmembrane transport,succinate transmembrane transport,thiosulfate transport	RNA binding,protein binding,oxoglutarate:malate antiporter activity,succinate transmembrane transporter activity,malate transmembrane transporter activity,sulfate transmembrane transporter activity,antiporter activity,thiosulfate transmembrane transporter activity,oxaloacetate transmembrane transporter activity	9.0904	9.32034	9.16401	9.22309	9.28995	10.4565	9.35745	8.9106	9.28758	9.46494	9.19272	9.09318	9.07658	9.1369	9.26948	9.49759	9.53002	9.03387	9.19158	9.18521	9.16098	9.6565	9.25028	9.35383
TMOD2_HUMAN	TMOD2	Q9NZR1	Tropomodulin-2	synapse,myofibril,cytoskeleton,striated muscle thin filament	neuron-neuron synaptic transmission,nervous system development,learning or memory,positive regulation of G-protein coupled receptor protein signaling pathway,pointed-end actin filament capping,myofibril assembly,actin filament organization,muscle contraction	actin binding,protein binding,tropomyosin binding	9.91685	10.1927	9.87997	9.91089	10.1616	-0.614652	9.34336	9.78927	9.64219	9.54212	9.44855	9.331	9.23123	9.50704	9.08996	9.74197	9.5752	10.0635	9.9965	9.5916	9.27607	6.48595	9.44056	9.79356
A0A0A0MQS1_HUMAN;P5CR3_HUMAN	PYCR3	A0A0A0MQS1;Q53H96	Pyrroline-5-carboxylate reductase;Pyrroline-5-carboxylate reductase 3	cytosol,intercellular bridge,mitotic spindle	L-proline biosynthetic process	pyrroline-5-carboxylate reductase activity,protein binding	5.96703	6.04827	6.28898	5.29111	6.17165	-0.77457	4.32357	4.06911	6.41165	6.089	5.09776	5.58386	-4.93686	5.16805	-5.02771	6.05821	4.49317	5.02054	6.10143	4.93478	-1.59884	3.56273	5.5902	5.19064
UB2V1_HUMAN	UBE2V1	Q13404	Ubiquitin-conjugating enzyme E2 variant 1	nucleus,nucleoplasm,cytoplasm,cytosol,UBC13-UEV1A complex,extracellular exosome,ubiquitin ligase complex,ubiquitin conjugating enzyme complex,macromolecular complex	regulation of DNA repair,regulation of transcription, DNA-templated,cell differentiation,positive regulation of I-kappaB kinase/NF-kappaB signaling,positive regulation of transcription, DNA-templated,positive regulation of NF-kappaB transcription factor activity,protein K63-linked ubiquitination,positive regulation of protein K63-linked ubiquitination,positive regulation of intracellular signal t…	protein binding	5.69508	6.00376	6.38308	6.20461	5.56905	-0.491463	4.94127	3.32524	5.26958	5.4164	5.23428	5.61732	4.93999	5.35857	12.214	4.96518	4.88172	5.80703	6.02731	4.51203	7.50418	3.76073	5.42267	5.21797
DDX50_HUMAN	DDX50	Q9BQ39	ATP-dependent RNA helicase DDX50	nucleolus,plasma membrane,membrane		RNA binding,ATP binding,ATPase activity,RNA helicase activity	8.4707	8.58361	8.8616	8.44895	8.48098	3.50637	8.4656	8.56561	8.77198	8.61411	8.57978	8.51854	8.4916	8.76345	8.77095	8.67788	8.32153	8.64066	8.63864	8.60107	8.67533	6.8121	8.57081	8.54669
UBA1_HUMAN	UBA1	P22314	Ubiquitin-like modifier-activating enzyme 1	heterochromatin,lysosomal membrane,endosome membrane,desmosome,rough endoplasmic reticulum membrane,nucleus,nucleoplasm,cytoplasm,mitochondrion,cytosol,extracellular exosome	cellular response to DNA damage stimulus,protein ubiquitination,ubiquitin-dependent protein catabolic process,protein modification by small protein conjugation	RNA binding,ubiquitin activating enzyme activity,protein binding,ATP binding	8.95966	8.28849	8.18825	9.13131	7.97644	11.519	9.24559	7.81269	9.35117	7.91874	7.86379	9.10967	7.29831	8.47715	10.2899	7.45577	8.77264	8.77777	8.4788	8.80315	8.68844	9.54226	8.2974	8.33539
ADHX_HUMAN	ADH5	P11766	Alcohol dehydrogenase class-3	mitochondrion,cytosol,extracellular exosome	retinoid metabolic process,respiratory system process,ethanol oxidation,fatty acid omega-oxidation,peptidyl-cysteine S-nitrosylation,electron transport chain,response to lipopolysaccharide,positive regulation of blood pressure,response to nitrosative stress,response to redox state,formaldehyde catabolic process	fatty acid binding,zinc ion binding,electron carrier activity,formaldehyde dehydrogenase activity,identical protein binding,S-(hydroxymethyl)glutathione dehydrogenase activity,Requires Ontology,alcohol dehydrogenase activity, zinc-dependent	4.07572	5.748	5.7656	-5.09218	4.07621	3.49249	5.77182	5.47879	6.38209	5.64296	5.56709	7.53176	2.32143	5.65808	7.11424	-5.21284	4.07139	5.84784	5.19644	5.87756	5.03125	0.825507	6.24727	1.5688
CH60_HUMAN	HSPD1	P10809	60 kDa heat shock protein, mitochondrial""	extracellular space,cytoplasm,mitochondrion,mitochondrial inner membrane,mitochondrial matrix,early endosome,cytosol,plasma membrane,clathrin-coated pit,cell surface,membrane,coated vesicle,secretory granule,extracellular exosome,sperm midpiece,macromolecular complex,lipopolysaccharide receptor complex	adhesion of symbiont to host,positive regulation of interferon-gamma production,T cell activation,MyD88-dependent toll-like receptor signaling pathway,positive regulation of T cell mediated immune response to tumor cell,'de novo' protein folding,activation of cysteine-type endopeptidase activity involved in apoptotic process,response to unfolded protein,response to cold,positive regulation of int…	lipopolysaccharide binding,p53 binding,DNA replication origin binding,single-stranded DNA binding,RNA binding,double-stranded RNA binding,protein binding,ATP binding,high-density lipoprotein particle binding,isomerase activity,ATPase activity,enzyme binding,ubiquitin protein ligase binding,apolipoprotein binding,apolipoprotein A-I binding,unfolded protein binding,chaperone binding	10.0302	9.77696	9.26012	10.3775	9.98242	11.1448	10.2417	9.83105	10.2585	9.64214	9.44091	10.0017	9.5825	9.80329	11.1845	9.4833	10.0453	10.2452	9.6891	10.1104	10.1901	10.5016	9.69493	9.92458
IMB1_HUMAN	KPNB1	Q14974	Importin subunit beta-1	extracellular region,nuclear envelope,nucleoplasm,cytosol,cytoplasmic stress granule,membrane,nuclear membrane,specific granule lumen,NLS-dependent protein nuclear import complex,extracellular exosome,endoplasmic reticulum tubular network,ficolin-1-rich granule lumen,nuclear pore,nucleus,cytoplasm	protein import into nucleus,RNA import into nucleus,NLS-bearing protein import into nucleus,ribosomal protein import into nucleus,mitotic chromosome movement towards spindle pole,mitotic metaphase plate congression,astral microtubule organization,Ran protein signal transduction,establishment of mitotic spindle localization,establishment of protein localization,mitotic spindle assembly	RNA binding,protein binding,zinc ion binding,enzyme binding,protein domain specific binding,small GTPase binding,Hsp90 protein binding,importin-alpha family protein binding,nuclear import signal receptor activity,nuclear localization sequence binding	8.41972	8.40442	8.51516	8.70963	8.33341	10.848	8.60515	7.88576	8.59956	8.36958	7.70142	8.20272	7.70328	8.26873	9.47752	7.92765	8.22981	8.16785	8.44643	8.36349	8.48318	9.29702	8.09124	8.10844
A0A0D9SFL3_HUMAN;B0QYK0_HUMAN;C9JGE3_HUMAN;EWS_HUMAN	EWSR1	A0A0D9SFL3;B0QYK0;C9JGE3;Q01844	RNA-binding protein EWS;RNA-binding protein EWS;EWS RNA-binding protein variant 6;RNA-binding protein EWS	nucleoplasm,nucleolus,cytoplasm,plasma membrane,Cajal body,nucleus	regulation of transcription, DNA-templated	RNA binding,protein binding,calmodulin binding,identical protein binding,metal ion binding,transcription cofactor activity	8.69444	8.33981	9.28359	8.23723	7.87788	-0.433546	8.87285	8.20543	8.59954	8.45992	8.96115	8.97217	8.52408	8.85465	8.8059	8.32119	8.8467	8.74579	8.77261	8.55927	8.72821	5.22719	8.79775	8.6379
THOC4_HUMAN	ALYREF	Q86V81	THO complex subunit 4	chromosome, telomeric region,nucleus,nucleoplasm,cytoplasm,cytosol,membrane,nuclear speck,extracellular exosome,transcription export complex,catalytic step 2 spliceosome	regulation of DNA recombination,mRNA splicing, via spliceosome,osteoblast differentiation,RNA export from nucleus,mRNA export from nucleus,replication fork processing,positive regulation of DNA-templated transcription, elongation,viral mRNA export from host cell nucleus	RNA binding,protein binding,Requires Ontology,mRNA binding	11.0401	10.5586	11.3651	10.9119	10.964	7.9837	11.3796	11.0787	11.2386	11.3365	10.8501	11.4567	10.4847	11.1284	10.9914	11.1094	11.4396	11.3154	10.9879	11.2323	10.8682	9.95319	11.2144	11.2881
DDX21_HUMAN	DDX21	Q9NR30	Nucleolar RNA helicase 2	nucleoplasm,chromosome,nucleolus,mitochondrion,cytosol,membrane,Requires Ontology	osteoblast differentiation,positive regulation of myeloid dendritic cell cytokine production,rRNA processing,transcription from RNA polymerase II promoter,positive regulation of I-kappaB kinase/NF-kappaB signaling,response to exogenous dsRNA,innate immune response,positive regulation of transcription from RNA polymerase III promoter,defense response to virus,Requires Ontology	RNA binding,RNA helicase activity,double-stranded RNA binding,protein binding,ATP binding,ATPase activity,rRNA binding,snoRNA binding,miRNA binding,identical protein binding,7SK snRNA binding	8.98593	8.98398	9.35379	9.04158	8.83052	-1.36092	9.49456	8.95356	9.00471	9.3981	9.30692	8.70372	9.01187	9.46237	8.71995	9.06364	9.27285	9.38933	9.1079	9.15095	9.06473	5.50373	9.13625	9.24194
CEBPZ_HUMAN	CEBPZ	Q03701	CCAAT/enhancer-binding protein zeta	nucleus,CCAAT-binding factor complex	positive regulation of transcription from RNA polymerase II promoter	DNA binding,transcription coactivator activity,RNA binding	8.8112	8.87426	8.6526	7.87832	8.61063	-0.717823	7.25098	6.4847	7.3191	7.54839	6.57044	8.75509	7.8229	7.42954	7.76823	6.65356	7.54901	9.09175	8.77935	7.01826	7.67356	5.25704	7.62464	7.76477
MDHM_HUMAN	MDH2	P40926	Malate dehydrogenase, mitochondrial""	nucleus,mitochondrion,mitochondrial matrix,membrane,extracellular exosome,cytoplasm	carbohydrate metabolic process,oxaloacetate metabolic process,malate metabolic process,NADH metabolic process,aerobic respiration,tricarboxylic acid cycle	RNA binding,L-malate dehydrogenase activity,protein self-association,malate dehydrogenase (NADP+) activity	11.4044	11.3845	11.2035	11.2868	11.6277	13.4804	11.8214	11.7046	11.1927	11.6346	11.6316	11.2501	11.3814	11.8245	11.3338	11.6034	11.3686	11.078	11.3308	11.5729	11.5132	12.1316	11.5054	11.35
SF3B2_HUMAN	SF3B2	Q13435	Splicing factor 3B subunit 2	nucleus,nucleoplasm,U2-type spliceosomal complex,nuclear speck,spliceosomal complex,U12-type spliceosomal complex,U2-type precatalytic spliceosome,catalytic step 2 spliceosome,U2 snRNP,precatalytic spliceosome	mRNA splicing, via spliceosome,mRNA processing,RNA splicing	RNA binding,protein binding	7.51977	7.73992	5.19895	7.29624	7.35206	-0.595669	6.79785	6.03086	6.60492	7.29336	7.67948	6.81141	7.23178	5.88449	8.22266	7.69757	5.45738	6.41314	6.81954	6.47788	7.11297	4.68421	7.26142	6.5227
A0A075B6E5_HUMAN;A0A0U1RRM6_HUMAN;ENAH_HUMAN	ENAH	A0A075B6E5;A0A0U1RRM6;Q8N8S7	Protein enabled homolog (Fragment);Protein enabled homolog;Protein enabled homolog	cytosol,cytoskeleton,plasma membrane,focal adhesion,lamellipodium,cell junction,filopodium,synapse	actin polymerization-dependent cell motility,axon guidance,actin polymerization or depolymerization	actin binding,protein binding,WW domain binding,SH3 domain binding,profilin binding	3.96373	4.96807	5.29108	1.26687	-5.62028	8.83757	3.9726	3.01827	3.57826	4.85052	-4.44371	3.28768	-5.42444	-4.93718	4.38638	4.55146	-4.49151	-3.85171	4.74096	3.52304	-1.99175	1.49472	1.2315	-1.26392
ENOA_HUMAN	ENO1	P06733	Alpha-enolase	extracellular space,nucleus,nuclear outer membrane,cytoplasm,cytosol,plasma membrane,cell cortex,cell surface,membrane,M band,extracellular exosome,phosphopyruvate hydratase complex	negative regulation of transcription from RNA polymerase II promoter,response to virus,positive regulation of plasminogen activation,negative regulation of cell growth,negative regulation of transcription, DNA-templated,positive regulation of muscle contraction,canonical glycolysis,negative regulation of hypoxia-induced intrinsic apoptotic signaling pathway,positive regulation of ATP biosynthetic…	magnesium ion binding,RNA polymerase II regulatory region sequence-specific DNA binding,transcription corepressor binding,transcriptional repressor activity, RNA polymerase II transcription regulatory region sequence-specific binding,transcription corepressor activity,RNA binding,phosphopyruvate hydratase activity,protein binding,protein homodimerization activity,cadherin binding,GTPase binding	9.53175	9.17879	9.56498	10.2673	9.37407	11.2478	10.1691	9.29623	10.3277	9.7229	9.12477	10.4879	9.04817	9.46561	11.7179	9.18708	9.68877	10.5097	9.42517	9.93101	10.0772	10.2964	9.77853	9.79517
PGK1_HUMAN	PGK1	P00558	Phosphoglycerate kinase 1	extracellular space,cytosol,membrane,membrane raft,extracellular exosome	glycolytic process,phosphorylation,negative regulation of angiogenesis,epithelial cell differentiation,plasminogen activation,cellular response to hypoxia,gluconeogenesis	phosphoglycerate kinase activity,protein binding,ATP binding,protein-disulfide reductase activity,ADP binding	10.2032	9.71786	11.3752	10.6525	10.3501	13.6083	10.4812	10.2261	11.012	10.2724	10.2586	10.9927	10.0156	10.2485	11.5091	10.1177	10.4142	10.9615	10.4321	10.5731	10.5911	11.537	10.5079	10.4978
MYH14_HUMAN	MYH14	Q7Z406	Myosin-14	stress fiber,cytosol,brush border,membrane,growth cone,actomyosin,extracellular exosome,myosin II filament,myosin II complex	skeletal muscle contraction,skeletal muscle tissue development,sensory perception of sound,regulation of cell shape,neuronal action potential,actin filament-based movement,actomyosin structure organization,mitochondrion morphogenesis,vocalization behavior	microfilament motor activity,actin filament binding,calmodulin binding,ATP binding	12.8282	13.1523	12.6448	12.8622	12.724	8.89765	13.0373	12.3716	12.991	12.6585	13.0182	13.2613	12.9326	13.3337	13.0264	13.1094	13.2309	12.9851	12.8751	12.8	13.0976	11.4946	12.9793	13.1085
THIL_HUMAN	ACAT1	P24752	Acetyl-CoA acetyltransferase, mitochondrial""	mitochondrion,mitochondrial matrix,extracellular exosome	liver development,acetyl-CoA biosynthetic process,isoleucine catabolic process,fatty acid beta-oxidation,brain development,response to hormone,response to organic cyclic compound,coenzyme A metabolic process,coenzyme A biosynthetic process,cholesterol esterification,response to starvation,acetyl-CoA catabolic process,ketone body catabolic process,adipose tissue development,metanephric proximal co…	acetyl-CoA C-acetyltransferase activity,C-acetyltransferase activity,enzyme binding,potassium ion binding,identical protein binding,Requires Ontology	9.65141	9.65132	9.97336	10.0691	9.42468	9.60859	10.0241	9.80741	10.1295	9.82895	9.5842	9.92055	9.66056	9.86552	9.87325	9.89496	9.92275	10.0689	9.7587	9.98702	9.79978	9.70079	9.7779	9.96221
FLOT1_HUMAN	FLOT1	O75955	Flotillin-1	apical plasma membrane,cortical actin cytoskeleton,Requires Ontology,uropod,lysosomal membrane,endosome,early endosome,microtubule organizing center,plasma membrane,caveola,cell-cell junction,adherens junction,focal adhesion,external side of plasma membrane,membrane,basolateral plasma membrane,lamellipodium,cytoplasmic vesicle,centriolar satellite,sarcolemma,melanosome,cell-cell contact zone,memb…	regulation of toll-like receptor 4 signaling pathway,membrane raft assembly,positive regulation of cytokine production,positive regulation of protein phosphorylation,regulation of receptor internalization,axonogenesis,extracellular matrix disassembly,positive regulation of protein binding,positive regulation of synaptic transmission, dopaminergic,positive regulation of interferon-beta production,…	protease binding,protein binding,ionotropic glutamate receptor binding	7.63005	7.60743	7.91678	8.02658	8.00072	5.01356	7.52209	7.99938	7.67037	7.57307	7.66991	8.13468	7.90749	8.38645	8.4257	7.57903	8.39743	7.72572	7.71809	7.73061	8.23988	7.01362	7.79255	7.90072
LMNA_HUMAN	LMNA	P02545	Prelamin-A/C	nuclear envelope,nucleus,lamin filament,nucleoplasm,cytosol,nuclear matrix,nuclear body,nuclear speck,nuclear membrane,site of double-strand break	protein import into nucleus,nuclear envelope organization,negative regulation of cell proliferation,positive regulation of gene expression,regulation of cell migration,establishment or maintenance of microtubule cytoskeleton polarity,regulation of protein stability,protein localization to nucleus,ventricular cardiac muscle cell development,cellular response to hypoxia,negative regulation of mesen…	protein binding	9.40031	9.74263	9.61595	9.36638	9.35018	10.4824	9.86004	9.88538	9.54774	9.72992	9.79801	9.69738	9.335	9.87634	9.40607	9.72394	9.71678	9.0313	9.5863	9.76438	9.53914	9.73299	9.74177	9.49067
ADT2_HUMAN	SLC25A5	P05141	ADP/ATP translocase 2	nucleus,mitochondrion,mitochondrial inner membrane,integral component of plasma membrane,membrane,mitochondrial nucleoid,membrane raft,mitochondrial permeability transition pore complex,MMXD complex	chromosome segregation,positive regulation of cell proliferation,adenine transport,B cell differentiation,erythrocyte differentiation,regulation of mitochondrial membrane permeability,adenine nucleotide transport,Requires Ontology,negative regulation of mitochondrial outer membrane permeabilization involved in apoptotic signaling pathway,positive regulation of macromitophagy,hydrogen ion transmem…	adenine nucleotide transmembrane transporter activity,RNA binding,ATP:ADP antiporter activity,protein binding,hydrogen ion transmembrane transporter activity,adenine transmembrane transporter activity,oxidative phosphorylation uncoupler activity,ubiquitin protein ligase binding	9.57638	10.6072	10.2176	10.9856	9.68478	13.205	10.5945	10.2158	10.3523	9.6841	10.6319	10.1252	10.5176	10.1156	10.0245	10.3098	10.8813	9.86676	10.1337	10.3875	10.2192	11.2918	10.1471	10.3526
PGAM1_HUMAN	PGAM1	P18669	Phosphoglycerate mutase 1	extracellular region,cytoplasm,cytosol,membrane,secretory granule lumen,extracellular exosome,ficolin-1-rich granule lumen	glycolytic process,regulation of glycolytic process,regulation of pentose-phosphate shunt,respiratory burst	bisphosphoglycerate mutase activity,phosphoglycerate mutase activity,protein binding,hydrolase activity,protein kinase binding	8.28086	8.0461	7.91314	8.88646	7.41163	11.3649	8.25527	6.08425	8.52829	8.42754	7.18233	8.72236	6.97224	7.37292	9.51915	6.95692	8.02292	8.61433	8.08004	7.6226	7.95477	9.22101	8.11074	7.86472
PRKDC_HUMAN	PRKDC	P78527	DNA-dependent protein kinase catalytic subunit	chromosome, telomeric region,nucleus,nucleoplasm,nucleolus,cytosol,membrane,DNA-dependent protein kinase complex,transcription factor complex,DNA-dependent protein kinase-DNA ligase 4 complex,small-subunit processome,macromolecular complex,protein-DNA complex,nonhomologous end joining complex	peptidyl-serine phosphorylation,maturation of 5.8S rRNA,somitogenesis,negative regulation of protein phosphorylation,activation of innate immune response,B cell lineage commitment,pro-B cell differentiation,T cell lineage commitment,double-strand break repair,double-strand break repair via nonhomologous end joining,cellular protein modification process,protein phosphorylation,cellular response to…	double-stranded DNA binding,RNA binding,protein kinase activity,protein serine/threonine kinase activity,DNA-dependent protein kinase activity,protein serine/threonine/tyrosine kinase activity,protein binding,ATP binding,enzyme binding,protein domain specific binding,U3 snoRNA binding,RNA polymerase II sequence-specific DNA binding transcription factor binding,Requires Ontology	9.28482	9.43571	9.36921	9.31587	9.45002	12.3742	9.27795	9.06654	9.25561	9.35241	9.08304	9.23029	8.91769	9.43636	9.15657	9.16028	9.20204	9.39495	9.36325	9.20003	9.1702	10.38	9.22191	9.25242
CCAR2_HUMAN	CCAR2	Q8N163	Cell cycle and apoptosis regulator protein 2	chromatin,nucleus,nucleoplasm,cytoplasm,mitochondrial matrix,spindle,DBIRD complex	mRNA processing,cellular response to DNA damage stimulus,cell cycle,RNA splicing,response to UV,Wnt signaling pathway,negative regulation of cell growth,regulation of protein stability,negative regulation of proteasomal ubiquitin-dependent protein catabolic process,regulation of DNA-templated transcription, elongation,regulation of circadian rhythm,positive regulation of apoptotic process,negativ…	RNA polymerase II core binding,RNA binding,enzyme inhibitor activity,protein binding,enzyme binding,ligand-dependent nuclear receptor transcription coactivator activity	7.27159	6.63532	6.24957	5.25527	6.45808	9.07022	3.23548	5.07101	12.0252	5.93977	5.0487	6.91225	5.29119	5.75515	7.84451	5.87763	5.98378	5.71308	6.71882	6.77722	6.29695	6.92786	5.96691	5.85816
P5CS_HUMAN	ALDH18A1	P54886	Delta-1-pyrroline-5-carboxylate synthase	mitochondrion,mitochondrial inner membrane	glutamate metabolic process,proline biosynthetic process,ornithine biosynthetic process,phosphorylation,citrulline biosynthetic process,L-proline biosynthetic process	RNA binding,glutamate 5-kinase activity,glutamate-5-semialdehyde dehydrogenase activity,protein binding,ATP binding,identical protein binding	9.19168	8.95702	9.24841	9.29073	9.1998	9.99985	9.15627	9.13713	9.30476	9.07087	8.89179	8.97057	8.97743	9.01926	9.36284	8.9677	9.18987	9.35743	9.13237	9.19939	9.11984	9.49679	8.97774	9.17167
DDX41_HUMAN	DDX41	Q9UJV9	Probable ATP-dependent RNA helicase DDX41	nucleus,cytosol,membrane,catalytic step 2 spliceosome,spliceosomal complex	mRNA splicing, via spliceosome,apoptotic process,cell proliferation,cell differentiation	RNA binding,protein binding,ATP binding,ATPase activity,metal ion binding,RNA helicase activity	11.5827	11.8362	11.5401	11.2003	11.2957	-1.2287	11.4567	11.5686	11.355	11.4134	11.3689	11.4416	11.6236	11.7512	11.085	11.608	11.4531	11.2645	11.653	11.4601	11.4866	7.0891	11.408	11.4419
ITPR3_HUMAN	ITPR3	Q14573	Inositol 1,4,5-trisphosphate receptor type 3""	nuclear outer membrane,nucleoplasm,nucleolus,cytoplasm,endoplasmic reticulum,endoplasmic reticulum membrane,plasma membrane,integral component of plasma membrane,brush border,membrane,platelet dense tubular network membrane,neuronal cell body,myelin sheath,apical part of cell,receptor complex,sarcoplasmic reticulum,secretory granule membrane,cytoplasmic vesicle membrane	G-protein coupled receptor signaling pathway,positive regulation of cytosolic calcium ion concentration,memory,inositol phosphate-mediated signaling,sensory perception of taste,sensory perception of bitter taste,sensory perception of sweet taste,sensory perception of umami taste,response to calcium ion,long-term synaptic potentiation,calcium ion transport into cytosol,release of sequestered calci…	inositol hexakisphosphate binding,inositol 1,4,5-trisphosphate-sensitive calcium-release channel activity,protein binding,calcium-release channel activity,inositol 1,3,4,5 tetrakisphosphate binding,inositol 1,4,5 trisphosphate binding,calcium ion binding,phosphatidylinositol binding	10.8173	10.1137	10.569	10.795	10.9671	10.1823	10.1471	10.1469	9.78616	10.2548	10.0001	9.54475	9.74166	10.0671	9.47769	9.85969	9.91866	9.71368	10.5	10.0267	9.76214	10.6481	9.93323	9.83068
LEG1_HUMAN	LGALS1	P09382	Galectin-1	Requires Ontology,extracellular region,extracellular space,cytoplasm,endoplasmic reticulum lumen,extracellular exosome,galectin complex	positive regulation of dendritic cell differentiation,plasma cell differentiation,apoptotic process,T cell costimulation,regulation of apoptotic process,positive regulation of apoptotic process,positive regulation of I-kappaB kinase/NF-kappaB signaling,myoblast differentiation,positive regulation of viral entry into host cell,positive regulation of inflammatory response,cell-cell adhesion	RNA binding,protein binding,carbohydrate binding,laminin binding	8.52721	8.78144	8.51611	8.84592	8.79162	-1.64144	8.58847	8.67019	8.67226	8.59416	8.2479	8.33047	7.97929	9.11558	8.5312	8.4796	8.74917	8.17723	8.60825	8.64364	8.54203	5.33203	8.39084	8.46867
E9PBS1_HUMAN;PUR6_HUMAN	PAICS	E9PBS1;P22234	Multifunctional protein ADE2 (Fragment);Multifunctional protein ADE2	cytoplasm,cytosol,membrane,extracellular exosome	GMP biosynthetic process,'de novo' IMP biosynthetic process,purine nucleobase biosynthetic process,'de novo' AMP biosynthetic process,'de novo' XMP biosynthetic process	phosphoribosylaminoimidazole carboxylase activity,phosphoribosylaminoimidazolesuccinocarboxamide synthase activity,protein binding,ATP binding,identical protein binding,5-amino-4-imidazole carboxylate lyase activity,cadherin binding	8.70999	8.1055	8.44417	9.05959	8.12768	9.99738	9.50526	9.05214	8.26997	8.98442	8.73443	9.99358	8.47027	8.68827	9.47121	8.49201	8.78562	9.00334	8.41989	8.94246	8.87658	9.06155	9.23748	8.76032
A0A087WY00_HUMAN;F8W6H6_HUMAN;F8WE88_HUMAN;MYO5A_HUMAN	MYO5A	A0A087WY00;F8W6H6;F8WE88;Q9Y4I1	Unconventional myosin-Va	lysosome,early endosome,late endosome,peroxisome,endoplasmic reticulum,actin filament,vesicle,recycling endosome,ruffle,cytoplasm,cytosol,membrane,growth cone,filopodium tip,insulin-responsive compartment,melanosome,neuron projection,extracellular exosome,myosin complex,actin cytoskeleton	regulation of Golgi organization,post-Golgi vesicle-mediated transport,protein transport,vesicle-mediated transport,actin filament-based movement,vesicle transport along actin filament,melanosome transport,cellular response to insulin stimulus,protein localization to plasma membrane,actin filament organization	microfilament motor activity,RNA binding,protein binding,calmodulin binding,ATP binding,small GTPase binding,actin filament binding	6.45952	-5.26752	6.45267	6.42424	4.04645	-0.474343	5.67862	-4.71316	5.85257	6.13256	4.447	6.14754	4.93215	-5.32285	5.56337	3.94957	6.7777	3.52895	2.54822	2.27267	1.72422	3.33212	5.5757	4.75207
HSDL2_HUMAN	HSDL2	Q6YN16	Hydroxysteroid dehydrogenase-like protein 2	mitochondrion,peroxisome,membrane	biological_process	molecular_function,oxidoreductase activity	8.06414	8.08925	8.06496	8.15991	8.20015	-0.811745	7.86681	8.00494	7.48823	7.72136	7.80408	8.01698	7.04584	8.23905	7.8713	8.1065	7.33993	8.01441	8.07278	7.78666	7.71873	5.18277	7.84747	7.82028
PLBL2_HUMAN	PLBD2	Q8NHP8	Putative phospholipase B-like 2	lysosomal lumen,extracellular exosome,extracellular region	phospholipid catabolic process	protein binding,phospholipase activity	3.35789	4.01231	3.34626	3.16521	3.23602	-0.567325	-4.2694	4.21986	3.20814	4.85279	4.78551	-4.41174	4.22936	-4.40073	-5.08239	4.40891	3.92697	-4.38846	3.57215	1.05287	-1.75125	1.94463	1.74219	1.31581
AP2A2_HUMAN	AP2A2	O94973	AP-2 complex subunit alpha-2	cytosol,plasma membrane,endocytic vesicle membrane,secretory granule membrane,clathrin-coated endocytic vesicle membrane,cytoplasmic vesicle,endolysosome membrane,clathrin-coated endocytic vesicle,ficolin-1-rich granule membrane,AP-2 adaptor complex	intracellular protein transport,clathrin-dependent endocytosis,receptor-mediated endocytosis	clathrin adaptor activity,molecular_function,protein binding,lipid binding,protein kinase binding,disordered domain specific binding,Requires Ontology	7.03578	6.1069	6.8119	6.42152	9.12672	-0.858235	6.11767	5.78036	6.38915	6.7131	3.20549	6.70054	6.14465	6.54012	5.11203	6.68995	3.4486	6.49948	6.65153	6.09572	5.93227	4.89667	5.53971	5.54601
RS3A_HUMAN	RPS3A	P61247	40S ribosomal protein S3a	nucleus,nucleoplasm,nucleolus,cytoplasm,endoplasmic reticulum,cytosol,focal adhesion,cytosolic ribosome,synapse,extracellular exosome,cytosolic small ribosomal subunit,ribonucleoprotein complex	cytoplasmic translation,translation,translational initiation,cell differentiation,negative regulation of apoptotic process	RNA binding,structural constituent of ribosome,protein binding,mRNA 5'-UTR binding	10.9285	11.3802	11.3603	11.6083	10.979	12.8725	11.0026	11.1499	11.2926	10.8356	11.2475	11.2431	11.0733	10.7729	11.5786	11.0685	11.7316	11.746	11.223	11.1484	11.1416	11.8199	11.1087	11.5154
TCPG_HUMAN	CCT3	P49368	T-complex protein 1 subunit gamma	cytosol,chaperonin-containing T-complex,cytoskeleton,microtubule,cell body,extracellular exosome,zona pellucida receptor complex	protein folding,binding of sperm to zona pellucida,positive regulation of telomere maintenance via telomerase,pore complex assembly,protein stabilization,chaperone-mediated protein folding,toxin transport,positive regulation of establishment of protein localization to telomere,positive regulation of protein localization to Cajal body,positive regulation of telomerase RNA localization to Cajal body	RNA binding,protein binding,ATP binding,ATPase activity,protein binding involved in protein folding,unfolded protein binding	8.62065	8.8604	8.94225	8.96729	9.03285	10.2705	8.89053	8.60703	8.7028	8.5251	8.33981	8.75126	8.21799	9.04004	9.14499	8.72148	8.96972	9.05236	8.80776	8.73345	8.80101	9.42353	8.53873	8.91452
PHF6_HUMAN	PHF6	Q8IWS0	PHD finger protein 6	kinetochore,nucleoplasm,nucleolus,nucleus	negative regulation of transcription from RNA polymerase II promoter,blastocyst hatching,regulation of transcription from RNA polymerase II promoter	DNA binding,RNA binding,protein binding,tubulin binding,enzyme binding,histone binding,histone deacetylase binding,ribonucleoprotein complex binding,metal ion binding,phosphoprotein binding,scaffold protein binding	11.2534	11.6471	11.3633	11.4107	11.5584	9.34579	11.5625	11.1511	11.4453	11.1053	11.0731	11.2038	10.6886	11.7916	10.9577	11.2402	11.5105	11.1383	11.4213	11.3863	11.146	10.7716	11.1274	11.2963
RS3_HUMAN	RPS3	P23396	40S ribosomal protein S3	postsynaptic density,nucleus,nucleoplasm,nucleolus,cytoplasm,mitochondrial inner membrane,mitochondrial matrix,endoplasmic reticulum,cytosol,ribosome,plasma membrane,focal adhesion,membrane,cytosolic ribosome,ruffle membrane,extracellular exosome,mitotic spindle,polysome,cytosolic small ribosomal subunit,NF-kappaB complex,ribonucleoprotein complex	cytoplasmic translation,DNA repair,translation,translational initiation,apoptotic process,cellular response to DNA damage stimulus,chromosome segregation,positive regulation of gene expression,negative regulation of translation,positive regulation of microtubule polymerization,positive regulation of protein complex assembly,negative regulation of protein ubiquitination,positive regulation of endo…	DNA N-glycosylase activity,RNA polymerase II regulatory region sequence-specific DNA binding,DNA binding,damaged DNA binding,RNA binding,mRNA binding,structural constituent of ribosome,DNA-(apurinic or apyrimidinic site) lyase activity,endodeoxyribonuclease activity,protein binding,microtubule binding,tubulin binding,enzyme binding,kinase binding,protein kinase binding,Hsp70 protein binding,oxidi…	10.6209	10.8857	11.2417	11.3224	11.1028	13.764	10.7818	10.6737	10.9872	10.622	10.75	11.0548	10.8061	10.9143	10.8038	10.9791	11.2999	10.6936	10.9161	10.8143	10.8414	12.0631	10.8089	10.9908
MTCH2_HUMAN	MTCH2	Q9Y6C9	Mitochondrial carrier homolog 2	nucleus,mitochondrial outer membrane,mitochondrial inner membrane,membrane,integral component of membrane,mitochondrion	protein localization to mitochondrion,regulation of mitochondrial fusion,positive regulation of apoptotic process,lipid homeostasis,positive regulation of stem cell differentiation	protein binding	5.61042	4.24508	2.08352	6.75826	-4.63276	-0.60731	6.18235	4.46137	4.55178	4.33232	5.98875	6.55121	5.08698	5.54091	7.05924	5.40208	6.30932	5.84869	3.97967	5.06517	5.89571	0.506061	5.62409	5.85336
AHSA1_HUMAN	AHSA1	O95433	Activator of 90 kDa heat shock protein ATPase homolog 1	endoplasmic reticulum,cytosol,extracellular exosome	positive regulation of ATPase activity,protein folding	ATPase activator activity,protein binding,cadherin binding,chaperone binding,Hsp90 protein binding	6.69469	6.93251	7.17998	1.30843	5.77999	-1.30323	6.06497	5.63866	7.43509	8.05177	6.19168	7.45343	7.10776	6.93929	8.14113	5.43118	6.32938	6.63961	6.93572	6.37958	7.39606	1.9284	7.2323	6.13339
IF5A1_HUMAN	EIF5A	P63241	Eukaryotic translation initiation factor 5A-1	nucleus,annulate lamellae,cytoplasm,endoplasmic reticulum membrane,cytosol,membrane,nuclear pore	translational elongation,protein transport,tumor necrosis factor-mediated signaling pathway,positive regulation of translational elongation,positive regulation of translational termination,positive regulation of transcription from RNA polymerase II promoter,mRNA transport,cellular response to virus,positive regulation of intrinsic apoptotic signaling pathway by p53 class mediator	RNA binding,translation elongation factor activity,protein binding,U6 snRNA binding,ribosome binding,protein N-terminus binding	8.28722	8.19347	7.87345	9.10103	7.78087	11.5008	8.96699	10.2308	10.3417	9.10824	8.184	10.0795	8.85841	8.43003	9.40864	8.3018	9.00594	9.35518	8.11805	9.84651	8.89902	9.46092	9.12391	8.88764
SNUT1_HUMAN	SART1	O43290	U4/U6.U5 tri-snRNP-associated protein 1	nucleus,nucleoplasm,cytoplasm,Golgi apparatus,cytosol,Cajal body,nuclear speck,U2-type precatalytic spliceosome,catalytic step 2 spliceosome,U4/U6 x U5 tri-snRNP complex	spliceosomal snRNP assembly,mRNA splicing, via spliceosome,positive regulation of cytotoxic T cell differentiation,mRNA cis splicing, via spliceosome,maturation of 5S rRNA	RNA binding,protein binding	8.62102	8.26442	8.88209	8.34461	8.22083	-0.917355	8.29269	8.24998	7.963	8.02616	8.10528	8.32024	7.78039	8.1754	8.0404	8.1604	8.07782	7.83791	8.58917	8.16856	7.99873	5.21603	8.15056	8.02538
ERF1_HUMAN	ETF1	P62495	Eukaryotic peptide chain release factor subunit 1	nucleus,cytoplasm,cytosol,translation release factor complex	translational termination,protein methylation,nuclear-transcribed mRNA catabolic process, nonsense-mediated decay,regulation of translational termination,cytoplasmic translational termination	RNA binding,translation release factor activity,protein binding,translation termination factor activity,ribosome binding,sequence-specific mRNA binding,translation release factor activity, codon specific	5.41346	5.60393	5.72284	4.14714	6.46257	-1.39025	6.21853	-4.57196	5.70762	5.38604	4.90323	4.13944	-5.32866	6.46447	6.98018	-4.91463	5.26067	5.52044	5.58008	2.4514	2.70533	3.07315	4.80957	1.95549
PIN1_HUMAN	PIN1	Q13526	Peptidyl-prolyl cis-trans isomerase NIMA-interacting 1	glutamatergic synapse,postsynaptic cytosol,nucleus,nucleoplasm,cytoplasm,cytosol,nuclear speck,midbody,ciliary basal body	microtubule polymerization,positive regulation of protein phosphorylation,regulation of cytokinesis,protein peptidyl-prolyl isomerization,response to hypoxia,regulation of protein phosphorylation,cell cycle,regulation of mitotic nuclear division,regulation of gene expression,neuron differentiation,negative regulation of transforming growth factor beta receptor signaling pathway,regulation of prot…	peptidyl-prolyl cis-trans isomerase activity,motor activity,protein binding,beta-catenin binding,cis-trans isomerase activity,mitogen-activated protein kinase kinase binding,GTPase activating protein binding,tau protein binding,phosphoserine binding,phosphothreonine binding,phosphoprotein binding	6.18282	1.53635	8.66849	3.70229	5.42501	-1.056	-5.19434	5.26455	8.66633	-5.31413	5.46991	8.45119	-5.04464	5.58126	8.74063	-4.8703	5.54494	8.07068	5.46255	2.91218	3.09242	2.69044	2.86899	2.91511
PRDX1_HUMAN	PRDX1	Q06830	Peroxiredoxin-1	extracellular space,nucleus,cytoplasm,cytosol,melanosome,extracellular exosome	hydrogen peroxide catabolic process,skeletal system development,retina homeostasis,cell proliferation,natural killer cell activation,regulation of stress-activated MAPK cascade,erythrocyte homeostasis,natural killer cell mediated cytotoxicity,regulation of NIK/NF-kappaB signaling,cellular response to stress,response to oxidative stress,removal of superoxide radicals,leukocyte activation,cell redo…	RNA binding,peroxidase activity,protein binding,thioredoxin peroxidase activity,identical protein binding,cadherin binding	11.8332	10.4455	12.0355	10.602	11.0782	14.1776	11.3657	10.9502	12.0152	11.0077	10.2437	11.752	11.1189	11.2759	11.1762	11.0623	11.4326	10.9584	11.4381	11.4437	11.1904	11.9526	11.0011	11.1511
HINT1_HUMAN	HINT1	P49773	Histidine triad nucleotide-binding protein 1	nucleus,nucleoplasm,cytoplasm,cytosol,cytoskeleton,plasma membrane,extracellular exosome,histone deacetylase complex	regulation of transcription, DNA-templated,signal transduction,purine ribonucleotide catabolic process,protein desumoylation,positive regulation of calcium-mediated signaling,intrinsic apoptotic signaling pathway by p53 class mediator	nucleotide binding,protein kinase C binding,protein binding,hydrolase activity,adenosine 5'-monophosphoramidase activity,SUMO-specific isopeptidase activity	7.95144	6.22175	7.1374	9.15462	5.61852	-0.9712	8.34179	6.83138	8.23705	7.44798	5.1424	8.61368	6.65179	6.98908	9.23351	6.84973	7.74698	8.53262	7.10353	7.80341	7.62479	4.60064	7.06802	7.70978
MYH9_HUMAN	MYH9	P35579	Myosin-9	focal adhesion,stress fiber,ruffle,immunological synapse,uropod,nucleus,cytoplasm,spindle,actomyosin contractile ring,cytosol,plasma membrane,brush border,adherens junction,cytoplasmic side of plasma membrane,actin cytoskeleton,membrane,cell leading edge,neuromuscular junction,cleavage furrow,actomyosin,cortical granule,extracellular exosome,myosin II filament,myosin II complex,macromolecular com…	actin filament-based movement,meiotic spindle organization,angiogenesis,in utero embryonic development,establishment of T cell polarity,plasma membrane repair,membrane protein ectodomain proteolysis,phagocytosis, engulfment,integrin-mediated signaling pathway,myoblast fusion,regulation of cell shape,protein transport,platelet formation,monocyte differentiation,actomyosin structure organization,ac…	microfilament motor activity,actin filament binding,RNA binding,motor activity,actin binding,integrin binding,protein binding,calmodulin binding,ATP binding,protein domain specific binding,identical protein binding,protein homodimerization activity,protein anchor,ADP binding,cadherin binding	15.8496	15.5441	15.5432	15.9644	15.4856	14.4484	15.4191	15.3515	15.3229	15.2003	14.6552	15.4345	14.957	15.2181	14.8703	15.1249	15.0155	15.6988	15.6456	15.3645	15.0152	15.2995	15.0967	15.2797
CAZA1_HUMAN	CAPZA1	P52907	F-actin-capping protein subunit alpha-1	extracellular region,cytosol,cytoskeleton,actin cytoskeleton,extracellular exosome,WASH complex,F-actin capping protein complex	cell junction assembly,macromolecular complex assembly,barbed-end actin filament capping,actin cytoskeleton organization	actin binding,protein binding,cadherin binding,actin filament binding	11.0114	10.7211	10.7457	10.0886	10.5532	9.2774	10.5728	10.1977	10.7448	10.5495	10.4155	10.6037	10.2955	10.3034	9.9735	10.1823	10.5985	10.8146	10.826	10.5051	10.1908	9.97307	10.5229	10.5318
SYFA_HUMAN	FARSA	Q9Y285	Phenylalanine--tRNA ligase alpha subunit	cytosol,phenylalanine-tRNA ligase complex,membrane,cytoplasm	phenylalanyl-tRNA aminoacylation,protein heterotetramerization	tRNA binding,RNA binding,phenylalanine-tRNA ligase activity,protein binding,ATP binding	5.84119	5.73557	6.24219	5.91378	4.96036	-0.889459	6.53249	6.08767	4.5423	5.33123	5.78615	4.14124	5.05996	4.19999	3.40377	5.80743	3.82188	-4.52196	5.93965	5.72082	4.22124	3.32823	5.0862	1.70245
RS8_HUMAN	RPS8	P62241	40S ribosomal protein S8	nucleus,nucleoplasm,endoplasmic reticulum,cytosol,focal adhesion,membrane,cytosolic ribosome,extracellular exosome,cytosolic small ribosomal subunit,ribonucleoprotein complex	cytoplasmic translation,translation,maturation of SSU-rRNA from tricistronic rRNA transcript (SSU-rRNA, 5.8S rRNA, LSU-rRNA)	RNA binding,structural constituent of ribosome,protein binding	13.0036	13.0728	13.2994	12.923	12.2211	10.4323	13.3849	13.5511	13.3544	12.8178	12.0114	12.9731	12.8315	12.796	13.2936	13.6946	12.0834	13.1046	13.1253	13.4301	12.9737	11.8588	12.6008	12.9609
A0A0C4DG17_HUMAN;C9J9K3_HUMAN;RSSA_HUMAN	RPSA	A0A0C4DG17;C9J9K3;P08865	40S ribosomal protein SA;40S ribosomal protein SA (Fragment);40S ribosomal protein SA	nucleus,nucleoplasm,cytoplasm,cytosol,plasma membrane,membrane,cytosolic ribosome,extracellular exosome,cytosolic small ribosomal subunit	cytoplasmic translation,translation,cell adhesion,viral entry into host cell,ribosomal small subunit assembly	virus receptor activity,RNA binding,structural constituent of ribosome,laminin receptor activity,protein binding,ribosome binding,laminin binding	9.8015	10.303	10.2233	9.92141	10.1323	0.0241509	10.4269	8.80647	10.6699	10.038	9.20101	10.2234	9.91593	10.2633	10.9996	9.62218	9.14239	9.83995	10.1092	9.96776	10.3929	6.69261	9.8208	9.53484
RS11_HUMAN	RPS11	P62280	40S ribosomal protein S11	nucleoplasm,nucleolus,cytoplasm,cytosol,ribosome,focal adhesion,membrane,cytosolic ribosome,extracellular exosome,cytosolic small ribosomal subunit	cytoplasmic translation,translation	RNA binding,structural constituent of ribosome,protein binding,rRNA binding	10.3932	10.6139	10.6629	10.5852	10.6089	10.2808	10.6664	10.5128	10.7277	10.4191	10.5325	10.4067	10.598	10.6459	10.7105	10.4766	10.472	10.4526	10.5567	10.6356	10.6515	10.4916	10.4528	10.4671
NPM_HUMAN	NPM1	P06748	Nucleophosmin	nucleus,nucleoplasm,nucleolus,cytoplasm,centrosome,cytosol,focal adhesion,membrane,spindle pole centrosome,macromolecular complex,protein-DNA complex,ribonucleoprotein complex	DNA repair,nucleosome assembly,intracellular protein transport,nucleocytoplasmic transport,centrosome cycle,signal transduction,cell aging,protein localization,positive regulation of cell proliferation,negative regulation of cell proliferation,negative regulation of centrosome duplication,regulation of endodeoxyribonuclease activity,cellular response to UV,ribosome assembly,negative regulation of…	core promoter sequence-specific DNA binding,transcription coactivator activity,RNA binding,protein kinase inhibitor activity,protein binding,protein kinase binding,Tat protein binding,histone binding,protein homodimerization activity,ribosomal large subunit binding,ribosomal small subunit binding,NF-kappaB binding,unfolded protein binding,Requires Ontology,chromatin binding	9.80973	9.82255	9.73262	9.52718	9.76251	12.5879	9.5957	9.03928	9.63596	9.6485	9.19338	9.26339	8.9919	9.46722	10.5179	9.30695	9.87088	9.82669	9.7883	9.42365	9.659	10.6259	9.36842	9.66817
RBBP4_HUMAN	RBBP4	Q09028	Histone-binding protein RBBP4	chromosome, telomeric region,chromatin,nucleus,nucleoplasm,cytosol,NURF complex,ATPase complex,histone deacetylase complex,Sin3 complex,NuRD complex,macromolecular complex,CAF-1 complex,ESC/E(Z) complex	DNA replication,DNA replication-dependent nucleosome assembly,DNA replication-independent nucleosome assembly,chromatin remodeling,regulation of transcription, DNA-templated,cell cycle,negative regulation of cell proliferation,histone deacetylation,chromatin assembly,regulation of gene expression	DNA-dependent ATPase activity,nucleosomal DNA binding,RNA polymerase II core promoter proximal region sequence-specific DNA binding,protein binding,histone binding,histone deacetylase binding	5.81279	5.9694	6.53949	8.01087	5.00438	9.97255	7.63763	5.37874	7.95324	6.39075	6.75947	8.01395	-5.35678	6.04008	8.89827	5.06057	6.47537	7.99696	6.10723	6.98987	3.19386	7.6626	7.05472	6.51097
TYB10_HUMAN	TMSB10	P63313	Thymosin beta-10	cytoskeleton,cytoplasm	actin filament organization,regulation of cell migration,sequestering of actin monomers	protein binding,actin monomer binding	8.15283	7.3218	7.93164	9.02091	7.02141	-1.35093	8.1409	7.98305	8.78231	8.87885	7.65242	8.94265	7.21728	7.61849	9.98843	7.60029	8.49762	9.31723	7.80209	8.30209	8.27474	4.89713	8.49131	8.47171
KINH_HUMAN	KIF5B	P33176	Kinesin-1 heavy chain	lysosomal membrane,cytosol,membrane,vesicle,dendrite cytoplasm,centriolar satellite,ciliary rootlet,phagocytic vesicle,perinuclear region of cytoplasm,axon cytoplasm,microtubule,kinesin complex	cytoplasm organization,positive regulation of synaptic transmission, GABAergic,lysosome localization,stress granule disassembly,natural killer cell mediated cytotoxicity,regulation of membrane potential,positive regulation of potassium ion transport,vesicle transport along microtubule,centrosome localization,cellular response to interferon-gamma,plus-end-directed vesicle transport along microtubu…	microtubule motor activity,protein binding,ATP binding,microtubule binding,identical protein binding,cadherin binding,ATPase activity,ATP-dependent microtubule motor activity, plus-end-directed	7.66502	7.41933	7.493	7.24251	7.33532	11.06	7.30462	6.90281	8.34379	7.13703	4.55476	7.82381	7.23357	6.9881	7.83291	6.65829	7.38202	7.71898	7.52578	7.51707	7.35153	8.54595	6.5052	7.2531
CAZA2_HUMAN	CAPZA2	P47755	F-actin-capping protein subunit alpha-2	extracellular region,cytosol,brush border,actin cytoskeleton,membrane,cortical cytoskeleton,extracellular exosome,F-actin capping protein complex	macromolecular complex assembly,actin cytoskeleton organization,barbed-end actin filament capping	protein binding,actin filament binding	11.2735	11.2564	10.8161	11.4327	11.4205	9.09037	11.2155	11.2002	11.4588	11.1274	10.9832	11.2081	10.8131	11.4867	11.0868	11.0327	11.2963	11.4422	11.1153	11.2915	11.1289	10.6479	11.1062	11.2571
K1C10_HUMAN	KRT10	P13645	Keratin, type I cytoskeletal 10""	cornified envelope,extracellular space,nucleus,cytoplasm,cytosol,intermediate filament,cell surface,membrane,keratin filament,extracellular exosome,cytoskeleton	peptide cross-linking,keratinocyte differentiation,positive regulation of epidermis development,protein heterotetramerization,epidermis development,morphogenesis of an epithelium,epithelial cell differentiation	protein binding,structural constituent of epidermis,protein heterodimerization activity	11.6643	10.3545	11.2708	11.2537	11.2437	9.84863	11.5541	10.5551	10.5736	10.4563	12.1592	10.9581	11.2178	10.4076	11.5062	10.2077	11.9734	12.1	11.0965	10.8943	11.0439	10.782	11.1912	11.427
C9JFR7_HUMAN;CYC_HUMAN	CYCS	C9JFR7;P99999	Cytochrome c (Fragment);Cytochrome c	nucleus,mitochondrion,mitochondrial inner membrane,mitochondrial intermembrane space,cytosol,apoptosome,respiratory chain	activation of cysteine-type endopeptidase activity involved in apoptotic process by cytochrome c,cellular respiration,activation of cysteine-type endopeptidase activity,mitochondrial electron transport, ubiquinol to cytochrome c,mitochondrial electron transport, cytochrome c to oxygen,positive regulation of cysteine-type endopeptidase activity involved in apoptotic process	protein binding,electron carrier activity,heme binding,metal ion binding	6.08352	6.11049	7.33823	6.85645	6.75409	-1.63459	6.81955	6.4601	7.07341	6.69188	6.14674	7.08226	5.99531	5.65629	6.41698	6.10457	6.42495	6.71611	6.51075	6.78435	6.02286	3.99198	6.6403	6.41521
HSDL1_HUMAN	HSDL1	Q3SXM5	Inactive hydroxysteroid dehydrogenase-like protein 1	mitochondrion,intracellular membrane-bounded organelle,intermediate filament cytoskeleton		steroid dehydrogenase activity,protein binding	4.72822	3.94934	4.76722	4.23142	9.3752	-0.776267	6.95967	4.86433	4.79318	4.41473	9.11727	4.79586	4.85638	3.2854	4.99679	4.16951	3.31978	5.39754	4.48159	5.53906	4.37952	4.27678	6.10929	4.29561
HS90B_HUMAN	HSP90AB1	P08238	Heat shock protein HSP 90-beta	extracellular region,nucleus,nucleoplasm,cytoplasm,mitochondrion,lysosomal membrane,cytosol,cell surface,membrane,inclusion body,basolateral plasma membrane,apical plasma membrane,brush border membrane,secretory granule lumen,melanosome,neuronal cell body,dendritic growth cone,axonal growth cone,perinuclear region of cytoplasm,extracellular exosome,Requires Ontology,ficolin-1-rich granule lumen,s…	negative regulation of proteasomal ubiquitin-dependent protein catabolic process,regulation of interferon-gamma-mediated signaling pathway,regulation of type I interferon-mediated signaling pathway,placenta development,response to unfolded protein,telomere maintenance via telomerase,response to xenobiotic stimulus,response to salt stress,virion attachment to host cell,central nervous system neuro…	UTP binding,CTP binding,RNA binding,double-stranded RNA binding,protein binding,ATP binding,GTP binding,ATPase activity,sulfonylurea receptor binding,protein kinase regulator activity,kinase binding,protein kinase binding,MHC class II protein complex binding,nitric-oxide synthase regulator activity,TPR domain binding,heat shock protein binding,ubiquitin protein ligase binding,dATP binding,peptide…	10.7327	10.6725	10.4226	11.2003	10.4597	9.70499	10.5072	10.2717	10.7015	10.4703	10.2495	10.7027	10.0175	10.5152	11.2708	10.4195	10.3517	10.8371	10.6093	10.4935	10.6012	10.455	10.4742	10.5361
KCTD9_HUMAN	KCTD9	Q7L273	BTB/POZ domain-containing protein KCTD9		protein ubiquitination,intracellular signal transduction,protein homooligomerization	protein binding,identical protein binding,protein self-association,cullin family protein binding	8.62194	7.34242	6.72971	7.59437	7.03675	-0.678366	4.66768	5.48091	5.72504	5.52905	6.38755	5.03161	6.52306	6.4377	1.37645	4.20688	4.78172	4.10324	7.56469	5.29121	4.77907	4.65092	5.6494	4.36395
QCR1_HUMAN	UQCRC1	P31930	Cytochrome b-c1 complex subunit 1, mitochondrial""	mitochondrion,mitochondrial inner membrane,mitochondrial respiratory chain,mitochondrial respiratory chain complex III	oxidative phosphorylation,aerobic respiration,response to activity,response to alkaloid,hydrogen ion transmembrane transport	protein binding,ubiquinol-cytochrome-c reductase activity,ubiquitin protein ligase binding,macromolecular complex binding,metal ion binding	6.56566	4.83876	6.73994	7.34613	6.35252	-0.632305	4.55614	4.48788	4.70312	6.67925	3.25568	4.71109	6.21272	6.28921	7.4697	4.39355	4.54972	6.94135	6.04812	4.58238	6.65721	4.35545	4.882	5.29487
MYH10_HUMAN	MYH10	P35580	Myosin-10	stress fiber,nucleus,cytoplasm,cytosol,cell cortex,lamellipodium,midbody,cleavage furrow,actomyosin,extracellular exosome,myosin II filament,polysome,myosin complex,myosin II complex	mitotic cytokinesis,actin filament-based movement,cell adhesion,regulation of cell shape,actomyosin structure organization,positive regulation of protein secretion	microfilament motor activity,actin filament binding,actin binding,protein binding,calmodulin binding,ATP binding,RNA stem-loop binding,ADP binding,mRNA 5'-UTR binding	13.4183	13.1353	13.7951	12.9473	12.9857	13.831	13.2481	13.7941	13.3831	13.4168	13.6232	13.3373	12.9155	13.2759	12.9666	12.7123	13.3783	14.464	13.4496	13.4751	13.0527	13.2546	13.4591	13.5182
H0Y7A7_HUMAN;CALM1_HUMAN;CALM2_HUMAN;CALM3_HUMAN	CALM2;CALM1;CALM2;CALM3	H0Y7A7;P0DP23;P0DP24;P0DP25	Calmodulin-2 (Fragment);Calmodulin-1;Calmodulin-2;Calmodulin-3	spindle pole,extracellular region,nucleus,nucleoplasm,cytoplasm,centrosome,cytosol,spindle microtubule,plasma membrane,sarcomere,vesicle,myelin sheath,voltage-gated potassium channel complex,macromolecular complex,calcium channel complex,catalytic complexspindle pole,nucleus,cytoplasm,centrosome,spindle microtubule,plasma membrane,voltage-gated potassium channel complex,membrane,sarcomere,vesicle…	G2/M transition of mitotic cell cycle,regulation of heart rate,detection of calcium ion,G-protein coupled receptor signaling pathway,positive regulation of peptidyl-threonine phosphorylation,negative regulation of peptidyl-threonine phosphorylation,regulation of release of sequestered calcium ion into cytosol by sarcoplasmic reticulum,regulation of cardiac muscle contraction by regulation of the …	calcium ion binding,protein binding,adenylate cyclase binding,adenylate cyclase activator activity,calcium channel inhibitor activity,protein kinase binding,protein domain specific binding,titin binding,N-terminal myristoylation domain binding,protein serine/threonine kinase activator activity,ion channel binding,calcium-dependent protein binding,protein phosphatase activator activity,disordered …	7.71399	7.99223	7.60848	9.2109	7.92341	13.3197	7.64154	7.913	8.38497	7.29281	6.42169	8.4165	4.59104	8.06881	10.1324	7.40247	7.87194	9.0552	7.77157	7.97984	7.59742	10.1513	7.377	8.10987
RS14_HUMAN	RPS14	P62263	40S ribosomal protein S14	postsynaptic density,nucleoplasm,nucleolus,cytosol,focal adhesion,membrane,cytosolic ribosome,extracellular exosome,cytosolic small ribosomal subunit	ribosomal small subunit assembly,negative regulation of transcription from RNA polymerase II promoter,cytoplasmic translation,translation,regulation of translation,erythrocyte differentiation,maturation of SSU-rRNA,maturation of SSU-rRNA from tricistronic rRNA transcript (SSU-rRNA, 5.8S rRNA, LSU-rRNA)	RNA binding,structural constituent of ribosome,protein binding,translation regulator activity,mRNA 5'-UTR binding,small ribosomal subunit rRNA binding	12.1328	12.5011	12.299	12.3717	12.3355	8.46555	12.5867	12.1706	12.5401	12.087	12.1634	12.3753	12.5058	12.7135	12.055	12.5564	12.4303	12.1503	12.311	12.4324	12.4247	11.0576	12.2086	12.379
APT_HUMAN	APRT	P07741	Adenine phosphoribosyltransferase	extracellular region,nucleoplasm,cytoplasm,cytosol,secretory granule lumen,extracellular exosome	purine ribonucleoside salvage,lactation,grooming behavior,GMP salvage,IMP salvage,cellular response to insulin stimulus,AMP salvage,adenine salvage	protein binding,AMP binding,adenine binding,adenine phosphoribosyltransferase activity	4.50485	4.89985	5.20715	10.2946	-5.64208	11.203	6.92896	5.86786	6.95439	4.25781	-4.92833	6.87036	3.35911	3.90832	7.17725	3.18022	5.18004	6.75085	4.87062	6.58374	4.81489	5.28519	2.06661	5.03704
MCM7_HUMAN	MCM7	P33993	DNA replication licensing factor MCM7	nucleolus,chromosome, telomeric region,chromatin,nucleus,nucleoplasm,cytosol,membrane,MCM complex,CMG complex	DNA replication,DNA unwinding involved in DNA replication,cellular response to DNA damage stimulus,cell cycle,cell proliferation,regulation of phosphorylation,cellular response to epidermal growth factor stimulus,cellular response to xenobiotic stimulus,DNA replication initiation,double-strand break repair via break-induced replication,DNA strand elongation involved in DNA replication	DNA binding,DNA helicase activity,protein binding,ATP binding,ATPase activity,single-stranded DNA binding,single-stranded DNA-dependent ATP-dependent DNA helicase activity	9.12353	9.2204	9.35749	8.74499	9.0639	6.68627	8.92674	9.13105	9.12909	8.42235	8.83542	8.70138	8.66853	8.87124	8.63937	9.15864	8.82584	8.91818	9.23381	9.06229	8.72638	8.16505	8.65305	8.96755
K2C6C_HUMAN	KRT6C	P48668	Keratin, type II cytoskeletal 6C""	cytosol,intermediate filament,keratin filament,extracellular exosome	intermediate filament cytoskeleton organization,keratinization,intermediate filament organization	protein binding,structural constituent of epidermis	9.56046	8.85163	9.88834	9.26498	9.41205	-0.935465	9.97787	9.07035	9.29167	8.65424	9.63396	8.95291	10.174	9.03113	9.48128	8.51163	9.98245	9.69094	9.43348	9.44663	9.56214	5.91386	9.08037	9.39501
SEPT9_HUMAN	SEPT9	Q9UHD8	Septin-9	stress fiber,cytoplasm,microtubule,axoneme,actin cytoskeleton,perinuclear region of cytoplasm,Requires Ontology,septin complex,cell division site,microtubule cytoskeleton,septin ring	positive regulation of nonmotile primary cilium assembly,cellular protein localization,cytoskeleton-dependent cytokinesis	protein binding,GTP binding,cadherin binding,GTPase activity,binding, bridging	8.00684	8.14457	8.16564	8.4424	8.37024	7.35485	8.18385	8.22808	7.95653	8.20305	8.32325	8.4119	8.1511	7.37031	8.2937	8.10604	8.53201	8.21767	8.10568	8.12282	7.93837	8.05583	8.31273	8.28524
SEPT2_HUMAN	SEPT2	Q15019	Septin-2	cell cortex,kinetochore,nucleus,nucleoplasm,cytoplasm,spindle,plasma membrane,axoneme,actin cytoskeleton,midbody,cleavage furrow,photoreceptor connecting cilium,intercellular bridge,ciliary membrane,extracellular exosome,sperm annulus,Requires Ontology,septin complex,cell division site,septin ring,synaptic vesicle,microtubule cytoskeleton	smoothened signaling pathway,spermatogenesis,cell differentiation,cilium morphogenesis,cellular protein localization,regulation of exocytosis,cytoskeleton-dependent cytokinesis	protein binding,GTP binding,cadherin binding,GTPase activity,binding, bridging	8.2804	8.19557	8.29902	8.15532	8.32595	5.34436	7.87067	8.02393	8.14207	8.37375	8.56192	8.61444	8.2505	8.37126	8.49018	7.84829	8.54204	7.89088	8.25833	8.01222	8.37065	7.27521	8.5167	8.09374
E7EPK1_HUMAN;E7ES33_HUMAN;SEPT7_HUMAN	SEPT7	E7EPK1;E7ES33;Q16181	Septin-7	apical plasma membrane,kinetochore,stress fiber,nucleus,spindle,cytosol,axoneme,midbody,cleavage furrow,extracellular exosome,sperm annulus,Requires Ontology,septin complex,cell division site,microtubule cytoskeleton,septin ring	spermatogenesis,regulation of embryonic cell shape,cell differentiation,cilium morphogenesis,positive regulation of nonmotile primary cilium assembly,cytoskeleton-dependent cytokinesis,cellular protein localization	structural molecule activity,protein binding,GTP binding,identical protein binding,cadherin binding,binding, bridging,GTPase activity	7.78488	7.60898	7.08102	8.15557	7.90043	2.53982	8.22598	7.79769	8.39757	7.79888	7.8929	7.68096	8.47484	7.91331	7.73982	7.98142	8.35713	7.59704	7.49162	8.14041	8.04266	6.1986	7.79091	7.97853
K2C1_HUMAN	KRT1	P04264	Keratin, type II cytoskeletal 1""	cornified envelope,extracellular region,extracellular space,nucleus,cytosol,cytoskeleton,membrane,keratin filament,Requires Ontology,extracellular exosome,blood microparticle,ficolin-1-rich granule lumen	complement activation, lectin pathway,retina homeostasis,response to oxidative stress,peptide cross-linking,fibrinolysis,regulation of angiogenesis,negative regulation of inflammatory response,protein heterotetramerization,establishment of skin barrier,intermediate filament organization,keratinization	protein binding,carbohydrate binding,structural constituent of epidermis,signaling receptor activity,protein heterodimerization activity	12.0585	11.1612	11.9351	11.6074	11.8827	9.60606	12.5225	11.2509	12.0048	10.6978	12.9688	11.2036	11.1715	11.0829	11.9026	10.5743	12.4895	11.9886	11.7183	11.9261	11.3857	11.032	11.6234	11.6841
K2C8_HUMAN	KRT8	P05787	Keratin, type II cytoskeletal 8""	nucleus,nucleoplasm,cytoplasm,cytosol,intermediate filament,nuclear matrix,keratin filament,intermediate filament cytoskeleton,extracellular exosome	keratinization,intermediate filament organization	protein binding,scaffold protein binding,structural constituent of epidermis	9.96257	10.2865	10.1489	11.3716	11.1228	12.5464	11.1043	9.93388	11.2877	10.6378	9.96177	9.87337	9.69175	10.2883	11.6393	10.5745	10.449	9.58311	10.1326	10.7753	10.5398	11.6803	10.1577	10.2022
EFTU_HUMAN	TUFM	P49411	Elongation factor Tu, mitochondrial""	mitochondrion,membrane,mitochondrial nucleoid,synapse,extracellular exosome	translational elongation,response to ethanol,mitochondrial translational elongation	RNA binding,translation elongation factor activity,GTPase activity,protein binding,GTP binding	9.27278	9.31888	9.45447	9.43452	9.26815	11.0331	9.38768	9.26885	9.40636	9.39171	9.29985	8.97291	8.94985	9.51107	9.44504	8.86748	9.55395	9.37601	9.34871	9.35429	9.30199	9.91192	9.22149	9.26581
RRP1_HUMAN	RRP1	P56182	Ribosomal RNA processing protein 1 homolog A	chromosome,nucleolus,preribosome, small subunit precursor,preribosome, large subunit precursor,nucleus	rRNA processing	RNA binding,protein binding	5.33396	5.36149	6.30813	5.69321	5.56502	8.49233	4.90922	5.68762	5.93923	4.10396	-4.37714	5.47315	5.82349	-1.1626	4.8599	5.98137	4.48017	5.03323	5.66786	5.51202	3.1736	6.58352	1.73332	5.16493
FLNA_HUMAN;Q5HY54_HUMAN	FLNA	P21333;Q5HY54	Filamin-A	extracellular region,nucleus,cytoplasm,trans-Golgi network,cytosol,plasma membrane,brush border,cell-cell junction,focal adhesion,cell cortex,actin cytoskeleton,membrane,Z disc,actin filament bundle,perikaryon,axonal growth cone,extracellular exosome,nucleolus,Myb complex	mitotic spindle assembly,angiogenesis,epithelial to mesenchymal transition,blood vessel remodeling,heart morphogenesis,adenylate cyclase-inhibiting dopamine receptor signaling pathway,negative regulation of neuron projection development,negative regulation of transcription from RNA polymerase I promoter,regulation of cell migration,actin cytoskeleton reorganization,regulation of actin filament bu…	G-protein coupled receptor binding,RNA binding,protein kinase C binding,protein binding,potassium channel regulator activity,kinase binding,small GTPase binding,Fc-gamma receptor I complex binding,protein homodimerization activity,ion channel binding,cadherin binding,actin filament binding,GTPase binding,Requires Ontology	8.93689	8.76204	8.78577	9.32584	8.6205	11.4364	8.84647	8.44621	8.9814	8.94045	8.53538	8.7639	8.39189	8.59818	9.4829	8.36324	8.51522	9.04631	8.82823	8.75803	8.82432	9.79425	8.74658	8.64159
AR6P4_HUMAN	ARL6IP4	Q66PJ3	ADP-ribosylation factor-like protein 6-interacting protein 4	nucleus,nucleolus,nuclear speck	mRNA processing,RNA splicing	RNA binding,protein binding	10.216	10.1149	9.90098	9.06152	10.2025	-1.25951	9.79565	9.37772	9.86424	9.83123	9.77906	9.89594	10.1425	10.3444	9.56931	10.317	10.0475	9.6098	10.0773	9.6792	10.0188	6.00149	9.83541	9.99144
SYTM_HUMAN	TARS2	Q9BW92	Threonine--tRNA ligase, mitochondrial""	cellular_component,mitochondrial matrix	mitochondrial threonyl-tRNA aminoacylation,Requires Ontology,threonyl-tRNA aminoacylation	aminoacyl-tRNA editing activity,threonine-tRNA ligase activity,protein binding,ATP binding,protein homodimerization activity	6.96696	5.86246	6.63387	7.01138	6.58276	-0.546106	-4.38585	4.58337	5.51027	7.12525	3.87181	-4.61644	5.53509	5.45332	4.73588	5.65356	5.18131	5.9132	6.48776	1.9026	5.24143	4.34935	2.12687	5.58269
RS2_HUMAN	RPS2	P15880	40S ribosomal protein S2	nucleolus,nucleus,nucleoplasm,cytosol,focal adhesion,membrane,cytosolic ribosome,extracellular exosome,cytosolic small ribosomal subunit	cytoplasmic translation,translation,positive regulation of ubiquitin-protein transferase activity	RNA binding,mRNA binding,structural constituent of ribosome,protein binding,fibroblast growth factor binding,enzyme binding,cadherin binding	10.2916	10.2267	10.3409	10.1893	10.4176	9.17605	10.0631	9.89067	10.5097	9.92126	10.0396	10.0703	9.45837	10.4449	10.2795	10.3053	10.0183	10.191	10.2864	10.1545	10.0609	9.92762	10.0104	10.1715
PCNA_HUMAN	PCNA	P12004	Proliferating cell nuclear antigen	chromosome, telomeric region,chromatin,nucleus,nuclear lamina,nucleoplasm,replication fork,centrosome,nuclear body,nuclear replication fork,PCNA complex,extracellular exosome,cyclin-dependent protein kinase holoenzyme complex,replisome,PCNA-p21 complex	negative regulation of transcription from RNA polymerase II promoter,base-excision repair, gap-filling,mismatch repair,heart development,translesion synthesis,epithelial cell differentiation,replication fork processing,positive regulation of deoxyribonuclease activity,response to estradiol,cellular response to UV,estrous cycle,positive regulation of DNA repair,positive regulation of DNA replicati…	purine-specific mismatch base pair DNA N-glycosylase activity,chromatin binding,damaged DNA binding,protein binding,protein C-terminus binding,enzyme binding,estrogen receptor binding,receptor tyrosine kinase binding,dinucleotide insertion or deletion binding,MutLalpha complex binding,histone acetyltransferase binding,identical protein binding,macromolecular complex binding,DNA polymerase binding…	9.75396	9.19046	9.42619	9.81027	9.57614	11.8062	9.65964	9.39898	9.82539	9.48191	9.31098	9.62729	9.3395	9.55591	10.2459	9.47661	9.60643	9.6156	9.45687	9.628	9.71378	10.3975	9.47339	9.56621
PB1_HUMAN	PBRM1	Q86U86	Protein polybromo-1	nuclear chromosome,nucleoplasm,SWI/SNF complex,RSC complex	mitotic cell cycle,chromatin remodeling,negative regulation of cell proliferation	DNA binding,chromatin binding,protein binding	6.74821	6.8937	6.00054	6.03234	6.69305	-1.35168	5.27047	-4.74639	-4.82448	3.80685	5.99596	5.67894	6.3323	7.38108	5.36853	5.80758	-4.2814	6.45552	6.54748	-1.43347	6.36064	3.79124	5.16058	2.66057
RS12_HUMAN	RPS12	P25398	40S ribosomal protein S12	nucleoplasm,Golgi apparatus,cytosol,membrane,cytosolic ribosome,intracellular membrane-bounded organelle,cytosolic small ribosomal subunit	positive regulation of canonical Wnt signaling pathway,cytoplasmic translation,translation	RNA binding,structural constituent of ribosome,protein binding	9.71436	9.37208	8.84942	9.50836	9.2122	10.1699	9.71247	9.13007	9.369	9.10492	9.73952	9.30938	9.28252	9.70845	9.5649	9.43589	9.32259	9.49108	9.31195	9.40384	9.51862	9.63014	9.38461	9.41652
RL11_HUMAN	RPL11	P62913	60S ribosomal protein L11	nucleoplasm,nucleolus,cytoplasm,cytosol,membrane,cytosolic large ribosomal subunit,cytosolic ribosome,extracellular exosome,macromolecular complex,polysomal ribosome	ribosomal large subunit assembly,cytoplasmic translation,rRNA processing,translation,protein targeting,positive regulation of gene expression,positive regulation of protein binding,negative regulation of proteasomal ubiquitin-dependent protein catabolic process,protein localization to nucleus,ribosomal large subunit biogenesis,protein stabilization,regulation of signal transduction by p53 class m…	RNA binding,structural constituent of ribosome,protein binding,5S rRNA binding,ubiquitin protein ligase binding,ubiquitin ligase inhibitor activity	10.8395	11.0601	10.9119	11.4542	11.0588	8.90611	10.9373	10.9979	10.988	10.8746	10.7885	9.50735	11.0189	11.1595	10.8824	10.8784	11.0756	10.6074	10.9372	10.9744	11.0203	10.473	10.3901	10.8538
J3KTF8_HUMAN;J3QQX2_HUMAN;GDIR1_HUMAN	ARHGDIA	J3KTF8;J3QQX2;P52565	Rho GDP-dissociation inhibitor 1 (Fragment);Rho GDP-dissociation inhibitor 1;Rho GDP-dissociation inhibitor 1	immunological synapse,nucleus,cytosol,cytoskeleton,extracellular exosome,membrane	negative regulation of cell adhesion,regulation of protein localization,regulation of Rho protein signal transduction,negative regulation of apoptotic process,regulation of catalytic activity,semaphorin-plexin signaling pathway,regulation of actin cytoskeleton reorganization,Rho protein signal transduction	GTPase activator activity,protein binding,Rho GDP-dissociation inhibitor activity	7.37783	7.15456	7.28491	7.70845	4.10109	8.08276	6.87594	6.84051	7.75655	6.58824	6.39205	7.99518	6.15463	7.40567	9.14845	5.47353	5.19841	7.63026	7.27244	7.15767	7.56958	6.63076	6.99182	6.10073
FIP1_HUMAN	FIP1L1	Q6UN15	Pre-mRNA 3'-end-processing factor FIP1	nucleoplasm,cytosol,mRNA cleavage and polyadenylation specificity factor complex	pre-mRNA cleavage required for polyadenylation,mRNA polyadenylation	RNA binding,protein binding	6.49586	5.40348	7.21206	5.33973	5.57406	8.31916	6.54824	6.39725	6.97912	5.69672	6.51916	5.93376	5.77889	6.78531	6.89845	6.53689	5.85959	6.19713	6.37047	6.64154	6.48755	6.41098	6.04988	6.19787
TPM4_HUMAN	TPM4	P67936	Tropomyosin alpha-4 chain	stress fiber,podosome,cytosol,cytoskeleton,focal adhesion,membrane,cortical cytoskeleton,extracellular exosome,muscle thin filament tropomyosin,actin filament	osteoblast differentiation,muscle contraction,actin filament organization	calcium ion binding,protein binding,structural constituent of muscle,identical protein binding,protein homodimerization activity,protein heterodimerization activity,actin filament binding	11.0999	12.4823	10.0897	12.0446	12.929	13.9586	12.5987	12.5352	12.3845	10.8091	12.6281	12.1082	12.51	11.9091	11.4042	11.9926	12.1314	11.8164	11.224	12.5061	11.9411	12.9774	11.8485	11.9801
KPYM_HUMAN	PKM	P14618	Pyruvate kinase PKM	extracellular region,nucleus,cytoplasm,mitochondrion,rough endoplasmic reticulum,cytosol,cilium,vesicle,secretory granule lumen,Requires Ontology,extracellular exosome,extracellular vesicle,ficolin-1-rich granule lumen	glycolytic process,programmed cell death,positive regulation of sprouting angiogenesis,positive regulation of cytoplasmic translation,cellular response to insulin stimulus	magnesium ion binding,RNA binding,mRNA binding,pyruvate kinase activity,protein binding,ATP binding,kinase activity,MHC class II protein complex binding,potassium ion binding,cadherin binding	11.505	11.4521	11.8591	11.6752	11.0888	7.42526	11.6779	11.3321	11.8468	11.2151	11.5153	11.7716	11.6053	11.62	12.168	11.3948	11.611	11.2983	11.6054	11.6189	11.7978	10.0631	11.5006	11.4347
AT2A2_HUMAN	ATP2A2	P16615	Sarcoplasmic/endoplasmic reticulum calcium ATPase 2	endoplasmic reticulum,endoplasmic reticulum membrane,integral component of plasma membrane,membrane,sarcoplasmic reticulum,platelet dense tubular network membrane,sarcoplasmic reticulum membrane,ribbon synapse,integral component of membrane	autophagosome assembly,regulation of the force of heart contraction,cellular calcium ion homeostasis,ER-nucleus signaling pathway,cell adhesion,epidermis development,positive regulation of heart rate,transition between fast and slow fiber,cardiac muscle hypertrophy in response to stress,autophagosome docking,endoplasmic reticulum calcium ion homeostasis,positive regulation of endoplasmic reticulu…	calcium-transporting ATPase activity,calcium ion binding,protein binding,ATP binding,enzyme binding,ion channel binding,S100 protein binding,calcium-transporting ATPase activity involved in regulation of cardiac muscle cell membrane potential,ATPase activity, coupled to transmembrane movement of ions, phosphorylative mechanism	8.63148	9.02093	9.31734	9.6829	8.68011	6.9876	8.69898	9.40897	8.87884	9.30166	9.29837	8.92799	6.99347	9.56402	9.42921	8.34631	8.32759	9.53458	8.98992	8.9956	8.66223	8.4502	9.176	8.73616
ROA0_HUMAN	HNRNPA0	Q13151	Heterogeneous nuclear ribonucleoprotein A0	nucleoplasm,nucleus	mRNA processing,inflammatory response,response to lipopolysaccharide,3'-UTR-mediated mRNA stabilization	RNA binding,protein kinase binding,mRNA 3'-UTR AU-rich region binding,mRNA binding	8.86245	8.97708	8.81212	7.92404	8.28971	11.7898	8.94203	8.42011	8.52596	8.7872	8.82439	8.99752	8.77226	9.02031	8.65849	8.90655	7.66064	8.98176	8.88389	8.62937	8.81702	9.33451	8.8697	8.51632
H3BLV9_HUMAN;SRPK1_HUMAN	SRPK1	H3BLV9;Q96SB4	SRSF protein kinase 1 (Fragment);SRSF protein kinase 1	chromatin,nucleus,nucleoplasm,cytoplasm,endoplasmic reticulum,cytosol,plasma membrane,nuclear matrix,nuclear speck	protein phosphorylation,chromosome segregation,RNA splicing,sperm chromatin condensation,intracellular signal transduction,positive regulation of viral genome replication,negative regulation of viral genome replication,innate immune response,regulation of mRNA splicing, via spliceosome,regulation of mRNA processing,spliceosomal complex assembly	magnesium ion binding,RNA binding,protein kinase activity,protein serine/threonine kinase activity,protein serine/threonine/tyrosine kinase activity,protein binding,ATP binding,Requires Ontology	6.08812	6.60239	6.35393	-4.9268	7.13527	-1.0381	7.24007	7.43081	6.09365	6.73138	7.00514	6.68105	6.80814	6.11296	6.28557	5.79151	7.36294	4.57524	6.34815	6.92151	6.40222	0.390124	6.80585	5.9099
PARP1_HUMAN	PARP1	P09874	Poly [ADP-ribose] polymerase 1	chromosome, telomeric region,nucleus,nuclear envelope,nucleoplasm,nucleolus,mitochondrion,membrane,nuclear body,site of double-strand break,Requires Ontology,transcription factor complex,macromolecular complex,protein-DNA complex	cellular response to DNA damage stimulus,mitochondrion organization,mitochondrial DNA metabolic process,regulation of protein localization,cellular response to oxidative stress,protein modification process,mitochondrial DNA repair,negative regulation of transcription from RNA polymerase II promoter,telomere maintenance,DNA repair,double-strand break repair,transcription from RNA polymerase II pro…	DNA binding,RNA binding,NAD+ ADP-ribosyltransferase activity,protein binding,zinc ion binding,enzyme binding,protein kinase binding,estrogen receptor binding,identical protein binding,histone deacetylase binding,protein N-terminus binding,NAD binding,RNA polymerase II sequence-specific DNA binding transcription factor binding,R-SMAD binding,Requires Ontology,protein ADP-ribosylase activity	10.475	10.0274	10.089	9.16516	10.1198	9.97231	9.58797	9.97652	10.158	9.85354	9.64487	10.0139	9.53967	9.79819	9.76991	9.23553	10.072	9.53443	10.1971	9.90748	9.70259	9.75243	9.83745	9.61398
LUC7L_HUMAN	LUC7L	Q9NQ29	Putative RNA-binding protein Luc7-like 1	U1 snRNP,U2-type prespliceosome	negative regulation of striated muscle tissue development,mRNA splice site selection	protein binding,identical protein binding,RS domain binding,mRNA binding	11.332	12.1396	11.7283	11.3469	11.4309	7.79778	11.5199	11.4783	11.2988	11.5268	11.4602	10.7176	11.5624	11.9381	11.553	11.6558	11.5506	11.3181	11.7333	11.4323	11.6845	10.1919	11.2349	11.5082
PSMD2_HUMAN	PSMD2	Q13200	26S proteasome non-ATPase regulatory subunit 2	extracellular region,nucleoplasm,cytosol,membrane,secretory granule lumen,extracellular exosome,ficolin-1-rich granule lumen,proteasome complex,proteasome regulatory particle,proteasome accessory complex,nucleus,proteasome storage granule,proteasome regulatory particle, base subcomplex	regulation of protein catabolic process,regulation of catalytic activity,proteasome-mediated ubiquitin-dependent protein catabolic process	protein binding,enzyme regulator activity	6.39051	6.74809	6.32385	7.53159	6.99082	-0.632949	5.7641	7.04005	7.48869	6.5961	6.85273	6.96556	6.52909	6.71368	7.74316	6.02349	7.16569	5.39267	6.48748	6.76428	6.99531	4.62982	6.8048	6.19395
SFPQ_HUMAN	SFPQ	P23246	Splicing factor, proline- and glutamine-rich""	chromatin,nucleus,nucleoplasm,cytosol,nuclear matrix,nuclear speck,dendrite cytoplasm,paraspeckles,RNA polymerase II transcription factor complex	double-strand break repair via homologous recombination,negative regulation of transcription from RNA polymerase II promoter,alternative mRNA splicing, via spliceosome,activation of innate immune response,mRNA processing,RNA splicing,regulation of circadian rhythm,negative regulation of circadian rhythm,innate immune response,positive regulation of sister chromatid cohesion,negative regulation of…	transcription regulatory region sequence-specific DNA binding,DNA binding,chromatin binding,RNA binding,protein binding,protein homodimerization activity,histone deacetylase binding	9.59277	9.40611	9.38903	10.003	9.44757	11.9968	10.0856	9.9466	9.88624	10.0225	9.71091	9.98442	9.58178	10.1427	9.81976	9.84461	9.81474	9.54106	9.46264	9.97281	9.84809	10.4824	9.90594	9.73347
MOES_HUMAN	MSN	P26038	Moesin	focal adhesion,uropod,extracellular space,nucleus,cytoplasm,cytosol,cytoskeleton,plasma membrane,microvillus,cell surface,basolateral plasma membrane,apical plasma membrane,filopodium,pseudopodium,microvillus membrane,vesicle,apical part of cell,perinuclear region of cytoplasm,extracellular exosome,cell periphery,blood microparticle,adherens junction	regulation of cell size,immunological synapse formation,cytoskeleton organization,leukocyte cell-cell adhesion,regulation of cell shape,positive regulation of gene expression,gland morphogenesis,membrane to membrane docking,T cell proliferation,establishment of epithelial cell apical/basal polarity,leukocyte migration,establishment of endothelial barrier,T cell aggregation,cellular response to te…	double-stranded RNA binding,receptor binding,structural constituent of cytoskeleton,protein binding,enzyme binding,protein kinase binding,cell adhesion molecule binding,actin binding	9.64378	8.74775	10.7031	9.89546	9.6572	9.60748	9.23872	9.774	10.2854	9.59845	9.73347	9.58305	9.61035	9.86033	10.0633	9.96144	9.71303	9.85534	9.69821	9.76605	9.84466	9.72005	9.63832	9.84327
CYBP_HUMAN	CACYBP	Q9HB71	Calcyclin-binding protein	nuclear envelope lumen,nucleoplasm,cytosol,extracellular exosome,SCF ubiquitin ligase complex,beta-catenin destruction complex,nucleus	cellular response to leukemia inhibitory factor,heart development	protein binding,tubulin binding,protein domain specific binding,ubiquitin protein ligase binding,protein homodimerization activity,S100 protein binding	9.02245	9.30844	9.08066	9.45737	9.13393	-0.739876	8.99169	9.33698	9.06082	8.83797	9.16216	9.01773	8.84627	9.30445	8.94617	9.28372	9.19797	8.86165	9.13718	9.12983	9.0323	5.95047	9.00595	9.11445
H7BYY1_HUMAN	TPM1	H7BYY1	Tropomyosin 1 (Alpha), isoform CRA_m""				9.5133	9.73377	8.71884	9.53088	9.97158	-0.638116	9.8583	9.61324	9.59281	9.56811	9.46109	9.26844	9.55352	8.95258	8.91304	9.06322	9.34732	8.93532	9.32197	9.68812	9.13971	6.28811	9.43254	9.11529
ARPC4_HUMAN	ARPC4	P59998	Actin-related protein 2/3 complex subunit 4	nucleus,cytosol,site of double-strand break,cell projection,extracellular exosome,Arp2/3 protein complex	actin filament polymerization,regulation of actin filament polymerization,Arp2/3 complex-mediated actin nucleation,actin nucleation	protein binding, bridging,actin filament binding,structural constituent of cytoskeleton,protein binding,enzyme binding	9.45657	9.91737	8.77473	9.81806	9.97707	-0.593397	9.52025	9.81901	9.7961	9.57731	9.2064	9.63664	9.80208	9.76578	9.66097	9.51664	9.84278	9.84528	9.38289	9.71179	9.74294	6.40058	9.47345	9.7349
ILF3_HUMAN	ILF3	Q12906	Interleukin enhancer-binding factor 3	extracellular region,nucleus,nucleoplasm,nucleolus,cytoplasm,mitochondrion,membrane,ribonucleoprotein complex	protein phosphorylation,negative regulation of translation,negative regulation of viral genome replication,negative regulation of transcription, DNA-templated,positive regulation of transcription, DNA-templated,defense response to virus	DNA binding,RNA binding,double-stranded RNA binding,protein binding,mRNA 3'-UTR AU-rich region binding,single-stranded RNA binding	8.67797	8.99131	8.29281	8.89508	8.76449	-1.20761	9.3684	8.777	8.81375	9.01511	8.96435	9.12402	8.77685	8.77511	9.50049	8.86723	9.09444	8.64992	8.65403	8.98638	9.01748	5.48398	9.03449	8.87053
RACK1_HUMAN	RACK1	P63244	Receptor of activated protein C kinase 1	phagocytic cup,nucleus,nucleoplasm,cytoplasm,mitochondrion,cytosol,dendrite,midbody,neuronal cell body,perikaryon,perinuclear region of cytoplasm,extracellular exosome,small ribosomal subunit,IRE1-RACK1-PP2A complex	positive regulation of protein phosphorylation,apoptotic process,activation of cysteine-type endopeptidase activity involved in apoptotic process,cell cycle,gastrulation,negative regulation of gene expression,protein ubiquitination,negative regulation of translation,negative regulation of Wnt signaling pathway,negative regulation of cell growth,positive regulation of cell migration,positive regul…	RNA binding,protein kinase C binding,receptor binding,protein binding,ion channel inhibitor activity,cysteine-type endopeptidase activator activity involved in apoptotic process,enzyme binding,protein phosphatase binding,protein tyrosine kinase inhibitor activity,cyclin binding,receptor tyrosine kinase binding,signaling adaptor activity,SH2 domain binding,protein homodimerization activity,ribosom…	10.4371	10.6648	10.9251	10.6352	10.3932	10.5105	10.8493	10.7592	11.0643	10.6293	10.6052	10.3458	10.8095	10.8023	10.7732	10.8244	10.7561	10.1545	10.6757	10.8909	10.795	10.513	10.5268	10.5783
DX39A_HUMAN	DDX39A	O00148	ATP-dependent RNA helicase DDX39A	cytoplasm,nucleus,nucleoplasm,membrane,nuclear speck	mRNA splicing, via spliceosome,RNA export from nucleus,mRNA export from nucleus	RNA binding,protein binding,ATP binding,ATPase activity,identical protein binding,RNA helicase activity	7.85548	5.12054	6.62222	7.63972	7.35835	-0.827139	7.50704	7.45863	7.56467	6.15956	7.84307	7.44396	5.68553	8.03219	7.48802	6.21153	7.64229	4.73618	6.53275	7.51011	7.06858	4.72364	7.14886	6.19667
STML2_HUMAN	STOML2	Q9UJZ1	Stomatin-like protein 2, mitochondrial""	immunological synapse,actin cytoskeleton,mitochondrial inner membrane,mitochondrial intermembrane space,cytoskeleton,extrinsic component of plasma membrane,membrane raft	mitochondrial calcium ion transport,cellular calcium ion homeostasis,mitochondrion organization,lipid localization,positive regulation of mitochondrial membrane potential,positive regulation of interleukin-2 production,mitochondrial protein processing,CD4-positive, alpha-beta T cell activation,mitochondrial ATP synthesis coupled proton transport,T cell receptor signaling pathway,protein oligomeri…	receptor binding,protein binding,GTPase binding,cardiolipin binding	5.56659	4.99046	4.73314	5.97085	5.92041	-0.92184	5.19566	5.46744	6.07727	5.14756	6.33348	5.84627	5.34146	5.73354	6.97047	4.50505	7.11486	6.03495	5.09673	5.58012	6.01515	3.65647	5.77577	5.88495
LC7L2_HUMAN	LUC7L2	Q9Y383	Putative RNA-binding protein Luc7-like 2	nuclear speck,U1 snRNP,U2-type prespliceosome	mRNA splice site selection	RNA binding,protein binding,enzyme binding,mRNA binding	11.7759	12.9663	12.6906	11.2183	11.9392	11.1756	11.216	11.5503	11.5226	11.8531	11.9291	11.1045	12.0333	12.3963	11.4455	12.1592	11.0871	11.7474	12.4776	11.4296	11.9584	11.4444	11.6289	11.6645
EDF1_HUMAN	EDF1	O60869	Endothelial differentiation-related factor 1	nucleus,nucleoplasm,nucleolus,cytoplasm,cytosol	regulation of transcription, DNA-templated,regulation of lipid metabolic process,positive regulation of DNA binding,endothelial cell differentiation,positive regulation of transcription, DNA-templated	TFIID-class transcription factor binding,DNA binding,transcription coactivator activity,RNA binding,protein binding,calmodulin binding	9.2293	9.36821	9.78236	8.91257	8.49215	8.23825	8.29709	7.90713	8.44339	8.62261	8.08041	8.19196	8.06355	9.05396	8.39056	8.9396	8.02965	7.71157	9.45996	8.21587	8.50269	8.54766	8.29833	8.22694
A0A0A0MSQ0_HUMAN;PLST_HUMAN	PLS3	A0A0A0MSQ0;P13797	Plastin-3	cytosol,plasma membrane,actin filament bundle,actin filament,cytoplasm	bone development,actin filament network formation,actin filament bundle assembly	calcium ion binding,actin filament binding	8.89002	8.62432	8.56314	9.23691	8.50668	9.53637	9.13289	8.60426	8.88564	9.08698	7.49077	8.77726	7.99141	8.86322	9.56051	8.13832	8.31698	8.95852	8.69249	8.87426	8.80505	9.09332	8.45167	8.47127
SEH1_HUMAN	SEH1L	Q96EE3	Nucleoporin SEH1	kinetochore,nuclear envelope,lysosomal membrane,cytosol,nuclear pore outer ring,GATOR2 complex,Seh1-associated complex	nuclear pore organization,mitotic metaphase plate congression,protein transport,protein complex localization,positive regulation of TOR signaling,cellular response to amino acid starvation,defense response to Gram-positive bacterium,mRNA transport,cell division,attachment of mitotic spindle microtubules to kinetochore,positive regulation of TORC1 signaling	structural molecule activity,protein binding	7.22794	7.47032	6.88782	5.67945	6.83863	8.23119	6.56001	5.28875	6.9147	7.20686	7.72442	7.69145	6.63776	7.3888	6.92721	7.3562	6.10603	9.83313	7.19536	6.25449	6.98459	6.91642	7.54091	7.76512
HNRPU_HUMAN	HNRNPU	Q00839	Heterogeneous nuclear ribonucleoprotein U	nuclear chromosome,kinetochore,spindle pole,nucleus,nucleoplasm,centrosome,cytosol,cell surface,membrane,nuclear matrix,nuclear speck,midbody,dendrite cytoplasm,cytoplasmic ribonucleoprotein granule,CRD-mediated mRNA stability complex,mitotic spindle,inactive sex chromosome,mitotic spindle midzone,mitotic spindle microtubule,telomerase holoenzyme complex,macromolecular complex,catalytic step 2 sp…	negative regulation of transcription from RNA polymerase II promoter,regulation of alternative mRNA splicing, via spliceosome,mRNA splicing, via spliceosome,osteoblast differentiation,RNA processing,cell cycle,regulation of mitotic cell cycle,dosage compensation by inactivation of X chromosome,negative regulation of telomere maintenance via telomerase,circadian regulation of gene expression,negat…	RNA polymerase II core promoter proximal region sequence-specific DNA binding,RNA polymerase II core binding,TFIIH-class transcription factor binding,DNA binding,chromatin binding,double-stranded DNA binding,single-stranded DNA binding,transcription corepressor activity,RNA binding,double-stranded RNA binding,single-stranded RNA binding,mRNA 3'-UTR binding,actin binding,protein binding,ATP bindin…	11.068	10.8985	11.0107	10.8983	10.5085	12.6928	10.8501	10.7875	10.6248	10.9003	10.5769	10.9829	10.6611	10.3248	11.1256	10.9567	10.5727	10.5241	10.9924	10.7541	10.7038	11.3666	10.82	10.6845
RS15_HUMAN	RPS15	P62841	40S ribosomal protein S15	nucleus,nucleoplasm,cytosol,focal adhesion,membrane,cytosolic ribosome,synapse,cytosolic small ribosomal subunit	ribosomal small subunit export from nucleus,osteoblast differentiation,cytoplasmic translation,rRNA processing,translation,ribosomal small subunit biogenesis,liver regeneration,positive regulation of signal transduction by p53 class mediator,negative regulation of ubiquitin protein ligase activity,ribosomal small subunit assembly	DNA binding,RNA binding,structural constituent of ribosome,protein binding,MDM2/MDM4 family protein binding,ubiquitin ligase inhibitor activity	7.41258	7.49069	7.82956	8.20924	7.81812	7.6523	8.08486	8.13406	8.24438	7.3314	7.89904	8.24636	6.87022	8.10172	7.66768	7.4019	8.39839	7.82048	7.57761	8.15443	7.54654	7.89322	7.8256	7.87359
SF3B3_HUMAN	SF3B3	Q15393	Splicing factor 3B subunit 3	nucleus,nucleoplasm,U2-type spliceosomal complex,nucleolus,U12-type spliceosomal complex,U2-type precatalytic spliceosome,catalytic step 2 spliceosome,U2 snRNP	RNA splicing, via transesterification reactions,mRNA splicing, via spliceosome,RNA splicing,monoubiquitinated histone deubiquitination,monoubiquitinated histone H2A deubiquitination,negative regulation of protein catabolic process	protein binding,macromolecular complex binding,U2 snRNA binding	7.55392	7.20265	7.08724	7.53262	7.06425	-1.50048	7.76797	6.91183	7.51527	7.28374	7.16438	6.57506	5.84664	7.30519	8.25424	6.97531	7.44977	7.93097	7.28127	7.39836	7.13536	4.36546	7.00773	7.45202
IF4A1_HUMAN	EIF4A1	P60842	Eukaryotic initiation factor 4A-I	nucleus,cytoplasm,cytosol,membrane,extracellular exosome,eukaryotic translation initiation factor 4F complex	cytoplasmic translational initiation	RNA cap binding,RNA binding,RNA helicase activity,double-stranded RNA binding,mRNA binding,helicase activity,protein binding,ATP binding,translation factor activity, RNA binding,ATPase activity,translation initiation factor activity	10.7225	10.7009	10.7756	11.1134	10.7338	5.41712	11.2488	10.5902	10.9682	10.9988	10.7791	10.711	10.4694	11.0971	11.4979	10.7242	10.7552	11.2227	10.733	10.9357	11.0215	9.0881	10.8296	10.9007
RL13A_HUMAN	RPL13A	P40429	60S ribosomal protein L13a	nucleus,nucleolus,cytoplasm,cytosol,focal adhesion,membrane,cytosolic large ribosomal subunit,cytosolic ribosome,large ribosomal subunit,GAIT complex,ribonucleoprotein complex,ribosome	cytoplasmic translation,translation,negative regulation of translation,cellular response to interferon-gamma,negative regulation of formation of translation preinitiation complex	RNA binding,structural constituent of ribosome,mRNA binding	10.7175	10.7329	10.6092	10.3012	9.94671	10.8722	10.848	10.8368	10.7958	10.1606	10.3051	10.7081	10.6016	10.3173	10.6272	10.3883	10.502	10.7417	10.6865	10.8268	10.5154	10.3734	10.3912	10.544
PLEC_HUMAN	PLEC	Q15149	Plectin	mitochondrial outer membrane,cytosol,plasma membrane,brush border,focal adhesion,sarcoplasm,Z disc,hemidesmosome,axon,dendrite,sarcolemma,costamere,myelin sheath,intermediate filament cytoskeleton,extracellular exosome,cytoplasm,perinuclear region of cytoplasm,membrane,intermediate filament	cell morphogenesis,leukocyte migration involved in immune response,keratinocyte development,negative regulation of protein kinase activity,nucleus organization,gene expression,fibroblast migration,T cell chemotaxis,skeletal myofibril assembly,transmission of nerve impulse,respiratory electron transport chain,actin cytoskeleton reorganization,hemidesmosome assembly,cellular response to extracellul…	dystroglycan binding,RNA binding,actin binding,protein binding,ankyrin binding,protein self-association,cadherin binding,structural constituent of cytoskeleton,structural constituent of muscle,structural molecule activity	7.4526	5.14049	6.43059	7.18375	6.03748	6.92514	7.05344	5.29637	6.39162	5.85321	5.8997	6.78964	6.57921	7.10611	7.54424	6.51946	7.35056	7.42975	6.34123	6.24714	7.07652	6.71545	6.18085	7.09992
U2AF5_HUMAN;U2AF1_HUMAN	U2AF1L5;U2AF1	P0DN76;Q01081	Splicing factor U2AF 35 kDa subunit-like protein;Splicing factor U2AF 35 kDa subunit	nucleoplasm,spliceosomal complex,Cajal body,nuclear speck,U2AF,catalytic step 2 spliceosome	mRNA splicing, via spliceosome,mRNA processing,RNA splicing	RNA binding,protein binding,metal ion binding,pre-mRNA 3'-splice site binding	10.6496	10.7145	10.6379	10.109	10.5386	-1.47478	10.3734	10.8503	10.8694	10.7037	10.2609	10.5052	10.6029	11.1026	10.5933	10.9957	10.9773	11.1085	10.6673	10.6977	10.7663	6.39094	10.4899	11.0272
RADI_HUMAN	RDX	P35241	Radixin	plasma membrane,focal adhesion,extracellular space,microvillus,apical plasma membrane,lamellipodium,filopodium,T-tubule,midbody,cortical actin cytoskeleton,cleavage furrow,cell tip,extracellular exosome,cell periphery,adherens junction,apical part of cell	regulation of cell shape,regulation of cell size,positive regulation of gene expression,protein kinase A signaling,positive regulation of cell migration,regulation of actin filament bundle assembly,regulation of Rap protein signal transduction,negative regulation of homotypic cell-cell adhesion,negative regulation of GTPase activity,cellular response to platelet-derived growth factor stimulus,reg…	RNA binding,actin binding,protein binding,cadherin binding,protein kinase A binding,ATPase binding,cell adhesion molecule binding	10.8778	10.7584	11.5612	10.8808	10.9254	9.30574	10.8516	10.3197	11.7816	10.7352	10.7857	11.5072	11.0342	10.8989	11.5597	10.9365	10.9646	11.7499	11.0658	10.9843	11.1643	10.3707	11.0094	11.217
TCPD_HUMAN	CCT4	P50991	T-complex protein 1 subunit delta	nucleoplasm,centrosome,cytosol,chaperonin-containing T-complex,microtubule,melanosome,cell projection,cell body,extracellular exosome,zona pellucida receptor complex	protein folding,binding of sperm to zona pellucida,positive regulation of telomere maintenance via telomerase,protein stabilization,positive regulation of telomerase activity,chaperone-mediated protein folding,scaRNA localization to Cajal body,toxin transport,positive regulation of establishment of protein localization to telomere,positive regulation of protein localization to Cajal body,positive…	RNA binding,protein binding,ATP binding,ATPase activity,protein binding involved in protein folding,unfolded protein binding	8.93621	9.12569	9.02814	8.79982	8.75429	12.6022	7.94644	8.73985	9.05841	8.44731	8.68938	9.14457	8.56909	8.64117	9.51583	8.7104	8.72521	9.20756	9.03001	8.58157	8.9087	10.0521	8.76042	8.88106
B7Z9I1_HUMAN;ACADM_HUMAN;Q5T4U5_HUMAN	ACADM	B7Z9I1;P11310;Q5T4U5	Medium-chain-specific acyl-CoA dehydrogenase, mitochondrial;Medium-chain specific acyl-CoA dehydrogenase, mitochondrial;Acyl-Coenzyme A dehydrogenase, C-4 to C-12 straight chain, isoform CRA_a""	nucleus,mitochondrion,mitochondrial matrix,axon,mitochondrial membrane	liver development,glycogen biosynthetic process,regulation of gluconeogenesis,fatty acid beta-oxidation,response to cold,post-embryonic development,carnitine metabolic process, CoA-linked,fatty acid beta-oxidation using acyl-CoA dehydrogenase,response to starvation,carnitine biosynthetic process,medium-chain fatty acid metabolic process,medium-chain fatty acid catabolic process,cardiac muscle cel…	acyl-CoA dehydrogenase activity,identical protein binding,flavin adenine dinucleotide binding,medium-chain-acyl-CoA dehydrogenase activity	6.61419	4.96717	6.37604	7.09266	5.44302	-1.17165	4.2637	6.33441	6.04048	5.75133	6.00198	4.92472	6.97743	4.59971	6.62358	3.36855	5.97767	6.94082	5.9858	5.5462	6.06691	3.78801	5.55934	5.42901
PUR2_HUMAN	GART	P22102	Trifunctional purine biosynthetic protein adenosine-3	cytosol,extracellular exosome	brainstem development,GMP biosynthetic process,'de novo' IMP biosynthetic process,glycine metabolic process,purine ribonucleoside monophosphate biosynthetic process,response to organic substance,response to inorganic substance,cerebellum development,cerebral cortex development,'de novo' AMP biosynthetic process,tetrahydrofolate biosynthetic process,'de novo' XMP biosynthetic process,purine nucleo…	phosphoribosylamine-glycine ligase activity,phosphoribosylformylglycinamidine cyclo-ligase activity,phosphoribosylglycinamide formyltransferase activity,ATP binding,metal ion binding	8.18302	7.91287	8.34902	8.21208	6.96802	-0.74939	7.90596	7.62278	9.13108	7.79262	7.37137	7.76325	7.78578	7.61197	8.12188	8.67715	8.05384	10.3112	8.1483	8.21994	7.83988	4.81023	7.64241	9.01406
F8VZX2_HUMAN	PCBP2	F8VZX2	Poly(rC)-binding protein 2				9.90054	10.3055	9.90165	10.2282	10.1867	11.5942	10.1738	9.99462	10.4815	9.426	9.29723	10.3079	9.68175	10.5601	10.4999	10.1434	9.77934	9.90676	10.0359	10.2166	10.2473	10.6697	9.67704	9.94316
SERA_HUMAN	PHGDH	O43175	D-3-phosphoglycerate dehydrogenase	cytosol,extracellular exosome	glutamine metabolic process,glycine metabolic process,L-serine biosynthetic process,threonine metabolic process,brain development,gamma-aminobutyric acid metabolic process,regulation of gene expression,taurine metabolic process,spinal cord development,glial cell development,neural tube development,electron transport chain,neuron projection development,G1 to G0 transition	electron carrier activity,L-malate dehydrogenase activity,NAD binding,phosphoglycerate dehydrogenase activity	9.92965	9.92137	9.71288	9.91617	10.0489	12.4616	9.91278	10.0341	10.0537	9.79055	10.1475	10.0064	9.83924	9.75117	10.16	9.69077	10.0876	9.87716	9.85463	10.0002	9.9168	10.8089	9.9815	9.88517
A0A0U1RQF0_HUMAN;FAS_HUMAN	FASN	A0A0U1RQF0;P49327	Fatty acid synthase	Golgi apparatus,cytosol,plasma membrane,membrane,melanosome,glycogen granule,extracellular exosome,cytoplasm	osteoblast differentiation,glandular epithelial cell development,fatty acid metabolic process,fatty acid biosynthetic process,inflammatory response,ether lipid biosynthetic process,neutrophil differentiation,monocyte differentiation,mammary gland development,cellular response to interleukin-4,establishment of endothelial intestinal barrier	RNA binding,[acyl-carrier-protein] S-acetyltransferase activity,[acyl-carrier-protein] S-malonyltransferase activity,3-oxoacyl-[acyl-carrier-protein] synthase activity,3-oxoacyl-[acyl-carrier-protein] reductase (NADPH) activity,3-hydroxypalmitoyl-[acyl-carrier-protein] dehydratase activity,oleoyl-[acyl-carrier-protein] hydrolase activity,protein binding,(3R)-hydroxymyristoyl-[acyl-carrier-protein…	8.63282	8.09706	8.29909	8.77526	8.12174	11.6967	8.28929	7.71681	8.41516	8.2129	7.85537	8.39309	7.66383	7.92344	8.56777	7.84872	7.98827	7.66326	8.34299	8.14042	8.05168	9.53124	8.15378	7.83342
GANAB_HUMAN	GANAB	Q14697	Neutral alpha-glucosidase AB	endoplasmic reticulum lumen,Golgi apparatus,membrane,melanosome,intracellular membrane-bounded organelle,extracellular exosome,glucosidase II complex	carbohydrate metabolic process,N-glycan processing	RNA binding,protein binding,carbohydrate binding,glucan 1,3-alpha-glucosidase activity,alpha-glucosidase activity,hydrolase activity, hydrolyzing O-glycosyl compounds	8.49185	7.43858	8.02898	9.09437	8.14366	8.90834	8.29949	7.53756	8.59298	8.05552	7.19034	8.05583	4.26544	7.0708	9.59198	8.71324	7.28007	8.70824	7.98647	8.14334	6.97607	8.71546	7.76723	8.23385
E9PLK3_HUMAN;PSA_HUMAN	NPEPPS	E9PLK3;P55786	Aminopeptidase;Puromycin-sensitive aminopeptidase	nucleus,cytosol,extracellular exosome,cytoplasm	protein polyubiquitination,cellular response to hypoxia,positive regulation of protein targeting to mitochondrion,proteolysis,peptide catabolic process	aminopeptidase activity,peptide binding,zinc ion binding,metalloaminopeptidase activity	8.63431	8.22419	8.14461	8.26631	7.76773	-1.36429	8.17663	6.14537	8.50349	8.40539	6.82376	7.96393	6.61278	8.12033	8.58021	8.09063	8.00346	8.21829	8.33437	7.6085	7.77111	4.88992	7.73103	8.10412
ADT3_HUMAN	SLC25A6	P12236	ADP/ATP translocase 3	nucleus,mitochondrion,mitochondrial inner membrane,membrane,integral component of membrane,mitochondrial inner membrane presequence translocase complex	apoptotic process,Requires Ontology,mitochondrial ATP transmembrane transport,negative regulation of mitochondrial outer membrane permeabilization involved in apoptotic signaling pathway	ATP:ADP antiporter activity,protein binding	10.973	11.2549	11.4828	11.499	11.0995	9.45445	11.1292	11.3284	11.3148	11.2178	11.4729	11.287	11.4186	11.6437	10.9874	11.6634	11.4926	11.2039	11.2369	11.2575	11.3499	10.6843	11.3259	11.4533
PA2G4_HUMAN	PA2G4	Q9UQ80	Proliferation-associated protein 2G4	extracellular region,nucleus,nucleolus,cytoplasm,membrane,azurophil granule lumen,extracellular exosome	negative regulation of transcription, DNA-templated,rRNA processing,regulation of translation,negative regulation of apoptotic process,positive regulation of cell differentiation	nucleic acid binding,transcription corepressor activity,RNA binding,protein binding,ubiquitin protein ligase binding	9.18845	9.10096	8.69345	9.51098	9.21295	12.1881	9.6656	9.45525	9.55772	9.50265	9.64458	9.43076	9.42726	9.8602	9.83841	9.13592	9.58032	9.24265	8.99429	9.55952	9.70862	10.304	9.526	9.31963
H3BS42_HUMAN;ZN768_HUMAN	ZNF768	H3BS42;Q9H5H4	Zinc finger protein 768	nucleus	transcription from RNA polymerase II promoter,regulation of transcription from RNA polymerase II promoter	RNA binding,protein binding,metal ion binding,RNA polymerase II regulatory region sequence-specific DNA binding,RNA polymerase II transcription factor activity, sequence-specific DNA binding	5.42399	6.80477	6.86521	5.82769	6.25728	-1.20659	6.02129	6.44678	6.58349	6.32374	5.11875	4.9047	6.2686	6.74865	4.52676	6.54323	6.19821	4.25771	6.36466	6.35052	5.848	3.62613	5.44906	5.66639
J3KR44_HUMAN;OTUB1_HUMAN	OTUB1	J3KR44;Q96FW1	Ubiquitin thioesterase;Ubiquitin thioesterase OTUB1	nucleoplasm,cytosol,extracellular exosome,nucleus	adaptive immune response,DNA repair,cellular response to DNA damage stimulus,protein K48-linked deubiquitination,negative regulation of histone H2A K63-linked ubiquitination,negative regulation of double-strand break repair	thiol-dependent ubiquitin-specific protease activity,protein binding,NEDD8-specific protease activity,ubiquitin protein ligase binding,ubiquitin binding	7.34334	7.2922	7.34349	7.5444	7.64452	6.29054	8.2261	7.10273	8.1489	6.68198	6.33444	8.13849	6.61096	6.07076	8.3009	6.78875	7.00093	6.68629	7.32634	7.82591	6.99421	7.15982	7.05164	6.82532
FN3K_HUMAN	FN3K	Q9H479	Fructosamine-3-kinase	cellular_component,cytosol	phosphorylation,fructoselysine metabolic process,epithelial cell differentiation,protein deglycation,post-translational protein modification,fructosamine metabolic process	ATP binding,kinase activity,Requires Ontology	6.36056	7.36291	6.52625	6.61182	7.10885	-0.587408	5.71287	6.53062	5.46296	7.11439	5.99188	5.14786	6.93866	7.43673	6.34437	6.27525	-5.06637	8.13135	6.7499	5.90215	6.90659	4.37775	6.08471	3.11341
FSD1_HUMAN	FSD1	Q9BTV5	Fibronectin type III and SPRY domain-containing protein 1	nucleus,cytoplasm,centrosome,microtubule,cleavage furrow	cell cycle,cytoplasmic microtubule organization,regulation of cytokinesis,cell division,regulation of cell division,regulation of mitotic spindle organization	microtubule binding,identical protein binding	7.52875	5.42137	6.9178	1.65638	6.68519	-0.464808	5.07354	4.95515	4.32851	5.04934	4.43843	2.56888	7.26473	4.97768	-5.62636	6.667	4.26118	4.08547	6.62264	4.78573	2.20535	2.62559	4.01889	5.00455
SRSF3_HUMAN	SRSF3	P84103	Serine/arginine-rich splicing factor 3	nucleoplasm,cytoplasm,nuclear speck	mRNA export from nucleus,regulation of mRNA splicing, via spliceosome,cellular response to leukemia inhibitory factor,mRNA splicing, via spliceosome	RNA binding,protein binding,phospholipase binding	9.6235	9.61222	8.35604	9.55635	9.00673	9.89529	9.78063	9.16313	8.8812	9.39151	10.4368	9.70008	9.47126	9.01764	9.66577	9.60508	11.206	9.49671	9.19725	9.27499	9.38489	9.48612	9.84279	10.1026
TCPA_HUMAN	TCP1	P17987	T-complex protein 1 subunit alpha	pericentriolar material,heterochromatin,acrosomal vesicle,Golgi apparatus,centrosome,cytosol,chaperonin-containing T-complex,microtubule,cell body,extracellular exosome,zona pellucida receptor complex	protein folding,tubulin complex assembly,binding of sperm to zona pellucida,positive regulation of telomere maintenance via telomerase,translocation of peptides or proteins into host cell cytoplasm,protein stabilization,positive regulation of telomerase activity,chaperone-mediated protein folding,scaRNA localization to Cajal body,toxin transport,positive regulation of establishment of protein loc…	RNA binding,protein binding,ATP binding,ATPase activity,ubiquitin protein ligase binding,protein binding involved in protein folding,unfolded protein binding	9.71437	9.5718	9.80877	9.52453	9.59403	9.01648	9.87718	9.64116	9.94903	9.62004	9.46929	9.80711	9.45935	9.64164	9.50039	9.85713	9.87529	9.62784	9.69831	9.82245	9.53379	9.37835	9.63215	9.78676
A0A024R4E5_HUMAN;VIGLN_HUMAN	HDLBP	A0A024R4E5;Q00341	High density lipoprotein binding protein (Vigilin), isoform CRA_a;Vigilin""	cytosol,plasma membrane,high-density lipoprotein particle,cytoplasm,nucleus,polysome	lipid transport,cholesterol metabolic process	RNA binding,protein binding,lipid binding,cadherin binding,mRNA binding	6.92712	4.63729	5.96528	6.60852	7.26683	7.94205	4.77301	4.57176	4.50497	6.05131	5.39879	5.68131	5.89867	1.13364	6.61932	6.78151	4.70703	5.40064	5.84323	4.61658	4.55054	7.27246	5.71047	5.62972
RS20_HUMAN	RPS20	P60866	40S ribosomal protein S20	nucleoplasm,cytosol,membrane,cytosolic ribosome,synapse,extracellular exosome,cytosolic small ribosomal subunit,small ribosomal subunit	cytoplasmic translation,translation,positive regulation of signal transduction by p53 class mediator,negative regulation of ubiquitin protein ligase activity	RNA binding,structural constituent of ribosome,protein binding,MDM2/MDM4 family protein binding,ubiquitin ligase inhibitor activity	10.6709	10.8877	10.2244	10.8338	10.9223	10.0023	10.35	9.95384	10.262	10.8417	10.9597	10.2616	10.8736	10.9811	10.7332	10.8257	10.522	8.80498	10.5943	10.1886	10.8626	10.5861	10.6877	10.0509
RLA0_HUMAN	RPLP0	P05388	60S acidic ribosomal protein P0	postsynaptic density,postsynapse,nucleus,cytoplasm,endoplasmic reticulum,cytosol,focal adhesion,membrane,cytosolic large ribosomal subunit,cytosolic ribosome,cytoplasmic ribonucleoprotein granule,extracellular exosome,ribonucleoprotein complex	cytoplasmic translation,translation,ribosomal large subunit assembly	RNA binding,structural constituent of ribosome,protein binding,large ribosomal subunit rRNA binding	9.46079	9.36042	9.30348	9.51619	8.94939	11.2368	9.36462	8.67096	9.67568	9.3621	8.87534	8.95326	8.94218	9.55535	9.86637	9.12104	8.9971	9.32239	9.3749	9.23708	9.45463	9.9008	9.06357	9.14684
GSTP1_HUMAN	GSTP1	P09211	Glutathione S-transferase P	extracellular region,extracellular space,nucleus,cytoplasm,mitochondrion,cytosol,vesicle,secretory granule lumen,extracellular exosome,ficolin-1-rich granule lumen,TRAF2-GSTP1 complex	response to reactive oxygen species,negative regulation of acute inflammatory response,negative regulation of protein kinase activity,prostaglandin metabolic process,glutathione metabolic process,xenobiotic metabolic process,central nervous system development,negative regulation of biosynthetic process,negative regulation of tumor necrosis factor-mediated signaling pathway,negative regulation of …	glutathione transferase activity,glutathione peroxidase activity,fatty acid binding,protein binding,JUN kinase binding,kinase regulator activity,S-nitrosoglutathione binding,dinitrosyl-iron complex binding,nitric oxide binding	10.3953	10.1476	10.1874	10.5506	10.2284	10.5656	10.5119	10.1812	10.9439	10.5519	10.0349	11.1454	9.53747	9.8058	11.5244	9.25585	10.4009	10.7039	10.2434	10.5457	10.2892	10.4482	10.5774	10.1202
TRAP1_HUMAN	TRAP1	Q12931	Heat shock protein 75 kDa, mitochondrial""	nucleoplasm,mitochondrion,mitochondrial inner membrane,mitochondrial intermembrane space,mitochondrial matrix,membrane,cell periphery	translational attenuation,chaperone-mediated protein folding,negative regulation of cellular respiration,negative regulation of reactive oxygen species biosynthetic process,negative regulation of intrinsic apoptotic signaling pathway in response to hydrogen peroxide,protein folding	RNA binding,tumor necrosis factor receptor binding,protein binding,ATP binding,ATPase activity,protein kinase binding,unfolded protein binding	8.59744	8.50365	7.93505	9.10354	8.61112	-1.62175	8.80437	8.52245	8.79959	8.49655	8.51243	8.54229	8.62751	8.81338	9.07153	7.95709	8.66658	8.56057	8.34538	8.7088	8.83747	5.3643	8.51709	8.39475
3MG_HUMAN	MPG	P29372	DNA-3-methyladenine glycosylase	nucleoplasm,cytosol,mitochondrial nucleoid	DNA dealkylation involved in DNA repair,depurination,base-excision repair	damaged DNA binding,protein binding,DNA-3-methyladenine glycosylase activity,DNA N-glycosylase activity,DNA-7-methylguanine glycosylase activity,DNA-7-methyladenine glycosylase activity,DNA-3-methylguanine glycosylase activity,alkylbase DNA N-glycosylase activity	6.99694	4.5643	7.04606	5.79061	5.59691	-0.981451	6.15093	6.10116	5.70556	5.73547	5.13849	6.35556	5.5588	3.7502	5.57754	4.39567	5.87077	5.74366	6.20244	5.98588	4.96218	3.46869	5.74317	5.3367
RL34_HUMAN	RPL34	P49207	60S ribosomal protein L34	endoplasmic reticulum,cytosol,cytosolic large ribosomal subunit,cytosolic ribosome,extracellular exosome	cytoplasmic translation,translation	RNA binding,structural constituent of ribosome,protein binding,cadherin binding	9.22286	9.22331	9.6499	9.15792	9.3207	11.5998	9.79151	9.45389	9.68798	9.57824	9.34655	9.48798	9.47266	9.35512	9.14231	9.5233	9.39462	9.39624	9.36536	9.64446	9.32336	10.0261	9.47092	9.43805
RL3_HUMAN	RPL3	P39023	60S ribosomal protein L3	nucleus,nucleolus,cytoplasm,cytosol,focal adhesion,cytosolic ribosome,synapse,extracellular exosome,cytosolic large ribosomal subunit,macromolecular complex	cytoplasmic translation,translation,cellular response to interleukin-4,ribosomal large subunit assembly	RNA binding,structural constituent of ribosome,protein binding,5S rRNA binding	10.6683	11.1021	11.1516	10.8784	10.8241	12.8353	11.1308	11.0122	11.299	10.685	11.2418	11.3341	11.2038	11.2995	11.0274	11.1976	11.1352	10.633	10.974	11.1473	11.1769	11.5126	11.087	10.9886
BUB3_HUMAN	BUB3	O43684	Mitotic checkpoint protein BUB3	kinetochore,nucleoplasm,cytosol,mitotic checkpoint complex,bub1-bub3 complex	mitotic sister chromatid segregation,attachment of spindle microtubules to kinetochore,protein localization to kinetochore,cell division,meiotic cell cycle,negative regulation of ubiquitin-protein transferase activity,mitotic spindle assembly checkpoint	protein binding,ubiquitin binding	9.23171	9.18033	9.57333	9.48587	9.35312	-0.979434	9.47085	9.77985	9.68525	9.16162	9.53369	9.54539	9.24151	8.80104	9.04142	9.40097	9.64831	9.30856	9.32846	9.64532	9.02799	5.95319	9.41357	9.45261
PRDX3_HUMAN	PRDX3	P30048	Thioredoxin-dependent peroxide reductase, mitochondrial""	cytoplasm,mitochondrion,mitochondrial matrix,early endosome,cytosol,macromolecular complex	hydrogen peroxide catabolic process,maternal placenta development,apoptotic process,response to oxidative stress,mitochondrion organization,positive regulation of cell proliferation,peptidyl-cysteine oxidation,myeloid cell differentiation,response to lipopolysaccharide,negative regulation of kinase activity,cellular response to oxidative stress,cellular response to reactive oxygen species,respons…	protein binding,protein C-terminus binding,thioredoxin peroxidase activity,alkyl hydroperoxide reductase activity,kinase binding,protein kinase binding,identical protein binding,cysteine-type endopeptidase inhibitor activity involved in apoptotic process	4.63252	-5.94112	6.26835	5.71003	4.84571	-1.10713	4.46484	-4.55187	6.92202	5.14341	2.95301	7.00222	-5.45649	-4.92107	8.13114	-4.89233	3.83462	3.99926	1.65325	2.27833	-0.748807	3.14954	5.03288	0.980517
I3L2Z5_HUMAN;MAZ_HUMAN	MAZ	I3L2Z5;P56270	Myc-associated zinc finger protein (Fragment);Myc-associated zinc finger protein	nucleus	negative regulation of transcription from RNA polymerase II promoter,transcription initiation from RNA polymerase II promoter,termination of RNA polymerase II transcription,positive regulation of cell proliferation,positive regulation of gene expression,positive regulation of phosphatidylinositol 3-kinase signaling,positive regulation of cell migration,positive regulation of transcription, DNA-te…	RNA polymerase II core promoter proximal region sequence-specific DNA binding,RNA polymerase II transcription factor activity, sequence-specific DNA binding,RNA binding,protein binding,metal ion binding,transcription factor activity, sequence-specific DNA binding	6.4956	6.75813	7.90322	5.69048	6.58403	7.59394	6.53554	5.43348	6.22309	6.53607	6.6648	5.88081	6.21583	6.45493	5.90954	6.7579	5.90618	4.7157	7.05232	6.06404	6.19343	6.62282	6.36056	5.79326
ESTD_HUMAN	ESD	P10768	S-formylglutathione hydrolase	endoplasmic reticulum lumen,cytoplasmic vesicle,extracellular exosome,cytosol	biological_process,formaldehyde catabolic process	protein binding,hydrolase activity, acting on ester bonds,identical protein binding,methylumbelliferyl-acetate deacetylase activity,carboxylic ester hydrolase activity,S-formylglutathione hydrolase activity	6.16509	5.28671	6.46778	-4.64677	5.51551	-1.50298	5.21016	2.95282	5.92886	5.11963	2.41586	5.02204	4.15472	-4.77649	8.75918	4.41008	4.18915	3.35605	5.9732	4.69728	2.71247	-0.211415	4.18584	3.98509
B4DR61_HUMAN;S61A1_HUMAN	SEC61A1	B4DR61;P61619	Protein transport protein Sec61 subunit alpha isoform 1	endoplasmic reticulum membrane,membrane,integral component of endoplasmic reticulum membrane,Sec61 translocon complex	SRP-dependent cotranslational protein targeting to membrane,posttranslational protein targeting to membrane,endoplasmic reticulum organization,cotranslational protein targeting to membrane,posttranslational protein targeting to membrane, translocation,pronephric nephron development,protein targeting to ER,protein insertion into ER membrane,calcium ion transmembrane transport,SRP-dependent cotrans…	calcium channel activity,protein binding,ribosome binding,signal sequence binding,protein transmembrane transporter activity	5.91396	4.98529	7.20637	6.69839	6.55563	-0.405539	6.70603	5.51599	6.98457	6.05929	5.97256	6.98871	5.75078	5.26926	6.23827	6.43637	6.27012	5.76252	6.03521	6.4022	5.75277	4.28283	6.34019	6.15633
A0A0B4J1Z1_HUMAN;C9JAB2_HUMAN;SRSF7_HUMAN	SRSF7	A0A0B4J1Z1;C9JAB2;Q16629	Serine/arginine-rich-splicing factor 7;Serine/arginine-rich-splicing factor 7;Serine/arginine-rich splicing factor 7	nucleus,nucleoplasm,cytoplasm,extracellular exosome,nuclear speck	mRNA processing,RNA splicing,negative regulation of mRNA splicing, via spliceosome,mRNA transport,cellular response to leukemia inhibitory factor,mRNA splicing, via spliceosome	RNA binding,protein binding,zinc ion binding,protein domain specific binding	7.31244	7.92882	6.90576	7.02997	6.51118	-1.56554	7.20258	-4.4927	5.57732	7.82565	7.60587	7.20124	7.80331	6.79418	7.62615	6.81392	6.64978	7.53917	7.38234	2.7624	7.40788	3.99187	7.54426	7.00095
AGM1_HUMAN	PGM3	O95394	Phosphoacetylglucosamine mutase	cellular_component,cytosol	carbohydrate metabolic process,glucosamine metabolic process,UDP-N-acetylglucosamine biosynthetic process,protein N-linked glycosylation,protein O-linked glycosylation,spermatogenesis,glucose 1-phosphate metabolic process,hemopoiesis	magnesium ion binding,phosphoacetylglucosamine mutase activity,phosphoglucomutase activity	10.1906	10.2296	8.44329	6.95868	6.28046	-1.46794	5.31977	5.48283	6.77774	10.4479	4.79896	5.4486	5.28239	5.82889	6.92525	9.94652	6.01659	6.95892	9.62117	5.86011	6.01218	3.92373	6.89848	7.64068
TBA1B_HUMAN	TUBA1B	P68363	Tubulin alpha-1B chain	microtubule,cytoplasmic microtubule,microtubule cytoskeleton,cytoplasm	microtubule-based process,cytoskeleton-dependent intracellular transport,cell division,cellular response to interleukin-4,mitotic cell cycle,microtubule cytoskeleton organization	double-stranded RNA binding,GTPase activity,structural molecule activity,protein binding,ubiquitin protein ligase binding,GTP binding,structural constituent of cytoskeleton	12.378	12.2426	12.3947	12.3643	12.3018	12.2638	12.516	12.2739	12.5251	12.4404	11.9914	12.4236	12.1211	12.3514	12.4248	12.1695	12.4149	11.8677	12.3385	12.4383	12.2991	12.31	12.2851	12.1507
G3XAG1_HUMAN;ZN512_HUMAN	ZNF512	G3XAG1;Q96ME7	Zinc finger protein 512	nucleus		DNA binding,protein binding,metal ion binding	8.20349	8.12359	8.75461	8.15115	8.14371	8.15637	8.01127	8.15955	8.27821	8.03493	8.13419	8.24228	8.08289	8.0871	8.04786	8.3521	7.97885	8.53545	8.36056	8.14968	8.07261	8.15041	8.13713	8.2888
YBOX3_HUMAN	YBX3	P16989	Y-box-binding protein 3	nucleus,cytoplasm,cytosol,bicellular tight junction,perinuclear region of cytoplasm	negative regulation of transcription from RNA polymerase II promoter,in utero embryonic development,spermatogenesis,male gonad development,fertilization,positive regulation of organ growth,negative regulation of skeletal muscle tissue development,negative regulation of necroptotic process,3'-UTR-mediated mRNA stabilization,cellular response to tumor necrosis factor,cellular hyperosmotic response,…	RNA polymerase II regulatory region sequence-specific DNA binding,RNA binding,mRNA 3'-UTR binding,protein binding,small GTPase binding,Requires Ontology,nucleic acid binding	5.82598	6.31231	6.62382	6.56857	6.22011	11.0695	6.92981	5.70658	6.17066	6.26721	5.76298	6.69978	5.95795	5.63656	6.96225	6.79563	6.28307	5.77057	6.25404	6.26902	6.18559	7.95273	6.24332	6.28309
RL6_HUMAN	RPL6	Q02878	60S ribosomal protein L6	nucleus,rough endoplasmic reticulum,cytosol,focal adhesion,postsynaptic density,membrane,cytosolic large ribosomal subunit,cytosolic ribosome,cytoplasmic ribonucleoprotein granule,polysomal ribosome	cytoplasmic translation,regulation of transcription, DNA-templated,translation,ribosomal large subunit assembly	DNA binding,RNA binding,structural constituent of ribosome,protein binding,cadherin binding	13.9887	13.8459	13.64	13.4273	13.9147	7.3307	13.711	13.2919	13.8047	13.7236	13.4468	13.5434	13.9417	13.6921	13.2256	13.9925	13.6254	13.5577	13.8249	13.6025	13.6198	11.5576	13.5713	13.7252
DDX23_HUMAN	DDX23	Q9BUQ8	Probable ATP-dependent RNA helicase DDX23	chromatin,nucleus,nucleoplasm,nucleolus,extracellular exosome,U5 snRNP,U4/U6 x U5 tri-snRNP complex,catalytic step 2 spliceosome	cis assembly of pre-catalytic spliceosome,RNA splicing, via transesterification reactions,mRNA splicing, via spliceosome,RNA splicing,Requires Ontology	helicase activity,RNA binding,RNA helicase activity,protein binding,ATP binding,ATPase activity	7.33251	7.5946	7.81963	7.37993	7.45358	7.3605	6.93419	7.38037	7.62287	7.52317	7.24763	7.69235	7.26908	7.47593	7.59439	7.49952	6.77236	7.49827	7.58225	7.31248	7.44647	7.398	7.48772	7.25672
RS18_HUMAN	RPS18	P62269	40S ribosomal protein S18	postsynaptic density,nucleus,nucleoplasm,cytosol,ribosome,focal adhesion,membrane,cytosolic ribosome,extracellular exosome,small ribosomal subunit,cytosolic small ribosomal subunit	cytoplasmic translation,translation	RNA binding,structural constituent of ribosome,protein binding,rRNA binding	10.0749	10.1263	9.31573	9.68982	8.86353	5.61311	10.1912	9.73933	10.0771	9.85467	9.63771	9.59415	9.28325	9.86859	10.2527	9.7249	10.1813	9.71537	9.839	10.0026	9.8015	8.05549	9.69551	9.87387
ACTB_HUMAN	ACTB	P60709	Actin, cytoplasmic 1""	postsynaptic actin cytoskeleton,glutamatergic synapse,chromatin,nucleosome,extracellular space,nucleus,nucleoplasm,cytoplasm,cytosol,cytoskeleton,plasma membrane,cell-cell junction,adherens junction,focal adhesion,actin cytoskeleton,membrane,lamellipodium,cortical cytoskeleton,vesicle,NuA4 histone acetyltransferase complex,cytoplasmic ribonucleoprotein granule,apical junction complex,calyx of Hel…	maintenance of blood-brain barrier,regulation of cyclin-dependent protein serine/threonine kinase activity,morphogenesis of a polarized epithelium,retina homeostasis,chromatin remodeling,establishment or maintenance of cell polarity,substantia nigra development,regulation of transmembrane transporter activity,negative regulation of protein binding,adherens junction assembly,histone H4 acetylation…	nucleosomal DNA binding,structural constituent of cytoskeleton,protein binding,ATP binding,kinesin binding,protein kinase binding,Tat protein binding,identical protein binding,tau protein binding,nitric-oxide synthase binding,structural constituent of postsynaptic actin cytoskeleton	15.825	16.0841	15.7149	16.2617	16.3897	14.4563	15.7979	16.0443	15.6595	15.8373	15.8333	15.6751	15.8697	16.0496	15.6258	15.9743	15.4406	15.8853	15.8747	15.8339	15.8484	15.7026	15.7819	15.7667
ACTZ_HUMAN;R4GMT0_HUMAN	ACTR1A	P61163;R4GMT0	Alpha-centractin	cytoplasm,centrosome,cytosol,microtubule cytoskeleton,extracellular exosome,cell cortex region,dynactin complex,microtubule associated complex	vesicle-mediated transport	protein binding,ATP binding	8.38981	8.08084	8.51796	8.58337	8.52571	9.31316	8.15527	8.35883	8.74896	7.87852	5.31461	8.53647	7.4341	8.39318	8.7083	7.78832	7.79746	8.73963	8.32954	8.42102	8.17852	8.80742	7.2432	8.10847
TAOK2_HUMAN	TAOK2	Q9UL54	Serine/threonine-protein kinase TAO2	actin cytoskeleton,nucleoplasm,nucleolus,cytosol,integral component of membrane,axon,cytoplasmic vesicle membrane,cytoplasmic vesicle,neuron projection,dendritic growth cone,axonal growth cone,receptor complex,cytoplasm	regulation of cell growth,protein targeting to membrane,apoptotic process,cellular response to DNA damage stimulus,mitotic G2 DNA damage checkpoint,axonogenesis,regulation of cell shape,cell migration,actin cytoskeleton organization,positive regulation of protein autophosphorylation,activation of protein kinase activity,positive regulation of stress-activated MAPK cascade,regulation of actin cyto…	protein serine/threonine kinase activity,MAP kinase kinase kinase activity,protein serine/threonine/tyrosine kinase activity,protein binding,ATP binding,mitogen-activated protein kinase kinase binding,neuropilin binding,protein serine/threonine kinase activator activity,tau protein binding,tau-protein kinase activity,Requires Ontology	4.06723	12.3356	12.6033	4.37476	-4.69321	-1.48509	-4.73987	3.32288	-4.48498	12.1703	3.32942	2.281	3.43949	-5.4245	3.56105	-4.72798	-5.39159	3.61329	9.66869	-1.96732	0.525347	-0.60118	5.92692	-2.16876
NAT10_HUMAN	NAT10	Q9H0A0	RNA cytidine acetyltransferase	chromosome, telomeric region,nucleus,nucleoplasm,nucleolus,membrane,midbody,telomerase holoenzyme complex	rRNA modification,protein acetylation,regulation of centrosome duplication,negative regulation of telomere maintenance via telomerase,positive regulation of translation,tRNA acetylation,rRNA acetylation involved in maturation of SSU-rRNA	RNA binding,protein binding,ATP binding,N-acetyltransferase activity,DNA polymerase binding,Requires Ontology,tRNA binding,rRNA cytidine N-acetyltransferase activity	8.3017	8.09482	8.66914	7.86899	8.48753	-0.754764	8.13091	8.23836	8.33152	7.59874	7.81995	8.23917	8.01113	8.28981	7.80542	8.00277	7.98355	8.17247	8.35522	8.2336	8.03545	5.20059	7.88595	8.05293
EHD4_HUMAN	EHD4	Q9H223	EH domain-containing protein 4	nucleus,endoplasmic reticulum,plasma membrane,membrane,early endosome membrane,recycling endosome membrane,extracellular exosome,intracellular membrane-bounded organelle,early endosome,perinuclear region of cytoplasm,cytoplasm,endocytic vesicle	pinocytosis,regulation of endocytosis,endocytic recycling,positive regulation of peptidyl-tyrosine phosphorylation,protein homooligomerization,cellular response to growth factor stimulus,cilium morphogenesis,endocytosis,protein localization to plasma membrane,endosomal transport	nucleic acid binding,calcium ion binding,protein binding,ATP binding,GTP binding,cadherin binding	-4.96969	3.97289	6.16548	4.22765	6.12681	2.84201	5.35364	-4.92622	5.80576	-5.09813	-5.51233	3.6269	5.52491	6.31456	7.01881	-5.30138	4.98752	4.8295	1.72289	2.07773	6.28609	4.39882	-2.32785	1.50522
PGAM5_HUMAN	PGAM5	Q96HS1	Serine/threonine-protein phosphatase PGAM5, mitochondrial""	mitochondrion,mitochondrial outer membrane,integral component of membrane	macroautophagy,regulation of catalytic activity,necroptotic process,Requires Ontology,positive regulation of mitochondrial fission,peptidyl-threonine dephosphorylation	protein serine/threonine phosphatase activity,GTPase activator activity,protein binding,phosphatase activity,macromolecular complex binding	10.419	11.9623	11.8547	10.9337	11.595	-0.81355	12.6003	12.5838	12.4131	12.164	12.5652	12.9164	12.2436	12.1246	12.1845	12.154	12.5795	12.9261	11.412	12.5324	12.1842	7.2384	12.5486	12.5532
IF2G_HUMAN	EIF2S3	P41091	Eukaryotic translation initiation factor 2 subunit 3	nucleus,cytoplasm,cytosol,extracellular exosome,eukaryotic translation initiation factor 2 complex	translational initiation,formation of translation preinitiation complex,positive regulation of translational fidelity	translation initiation factor activity,GTPase activity,protein binding,GTP binding,translation factor activity, RNA binding,cadherin binding,tRNA binding	8.50587	8.36596	8.27989	8.35595	7.90789	11.0131	7.81489	8.63564	8.25803	7.94301	8.48023	8.6071	8.11441	7.94665	7.84895	8.34071	8.64831	8.28758	8.38391	8.23619	7.97	9.0923	8.34345	8.42553
HS105_HUMAN	HSPH1	Q92598	Heat shock protein 105 kDa	extracellular region,nucleoplasm,cytoplasm,cytosol,microtubule,extracellular exosome,endocytic vesicle lumen,macromolecular complex,nucleus	response to unfolded protein,positive regulation of MHC class I biosynthetic process,chaperone mediated protein folding requiring cofactor,positive regulation of NK T cell activation,protein folding	adenyl-nucleotide exchange factor activity,protein binding,ATP binding,ATPase activity,alpha-tubulin binding	8.02922	6.08047	6.84452	7.58169	6.4784	8.2082	7.03787	1.46393	8.19277	4.85756	5.23434	8.45276	7.45766	5.31984	6.47321	-5.27952	5.20487	5.97041	6.98474	5.56486	6.4169	7.42277	6.18155	1.96525
HSP74_HUMAN	HSPA4	P34932	Heat shock 70 kDa protein 4	mitochondrion,cytosol,extracellular exosome,nucleus	response to unfolded protein,protein import into mitochondrial outer membrane,chaperone-mediated protein complex assembly,protein folding	protein binding,ATP binding,ATPase activity	6.69659	5.8637	6.13103	6.13181	5.3683	9.87536	0.335964	5.40352	7.34895	5.81994	-4.50323	4.87031	1.60306	4.63635	8.16961	5.5141	7.2512	5.79828	6.23044	4.36281	4.80301	7.12515	2.06234	6.18786
RL18_HUMAN	RPL18	Q07020	60S ribosomal protein L18	nucleus,nucleolus,endoplasmic reticulum,rough endoplasmic reticulum,cytosol,focal adhesion,membrane,cytosolic large ribosomal subunit,cytosolic ribosome,polysomal ribosome	cytoplasmic translation,translation	structural constituent of ribosome,protein binding,RNA binding	12.6857	12.5516	12.9587	12.3136	12.1879	10.8531	12.7132	11.9159	12.5542	12.6873	12.2671	12.7957	12.5897	13.0203	12.3973	12.5118	12.5052	12.2523	12.732	12.3944	12.6691	11.7848	12.5834	12.4231
SFR15_HUMAN	SCAF4	O95104	Splicing factor, arginine/serine-rich 15""	nucleus,nucleoplasm	mRNA processing,negative regulation of termination of RNA polymerase II transcription, poly(A)-coupled	RNA binding,protein C-terminus binding,RNA polymerase II C-terminal domain phosphoserine binding	9.95828	10.1345	10.0122	9.90481	10.1769	6.63407	9.46648	9.23279	9.3623	9.45608	9.30982	10.1398	9.19094	9.24584	9.37148	9.73363	9.52705	8.926	10.035	9.35386	9.26942	8.90525	9.63522	9.39556
LMNB2_HUMAN	LMNB2	Q03252	Lamin-B2	nuclear inner membrane,intermediate filament,nuclear membrane	biological_process	molecular_function,protein binding,identical protein binding	8.99937	9.01271	8.55268	8.5054	8.43805	10.2203	9.56462	9.26853	8.42782	9.57511	9.32337	8.39728	8.92657	9.07696	8.72718	9.51789	9.05997	8.48567	8.85492	9.08699	8.91024	9.05457	9.09859	9.02118
LMNB1_HUMAN	LMNB1	P20700	Lamin-B1	nuclear envelope,nucleus,nuclear inner membrane,lamin filament,nuclear lamina,nucleoplasm,membrane,nuclear matrix,nuclear membrane	nuclear envelope organization	structural molecule activity,protein binding,phospholipase binding,sequence-specific double-stranded DNA binding	9.51107	9.52408	9.08724	9.35677	9.1192	11.08	9.53493	9.67876	8.67439	9.75314	10.0282	8.91168	9.71486	9.61076	9.36706	10.0348	9.70041	8.29306	9.37413	9.29603	9.56423	9.852	9.56434	9.34276
EF2_HUMAN	EEF2	P13639	Elongation factor 2	extracellular region,nucleus,cytoplasm,cytosol,plasma membrane,membrane,aggresome,secretory granule lumen,synapse,extracellular exosome,ficolin-1-rich granule lumen,polysome,ribonucleoprotein complex	hematopoietic progenitor cell differentiation,positive regulation of translation,translational elongation	RNA binding,protein binding,GTP binding,protein kinase binding,ribosome binding,cadherin binding,GTPase activity,translation elongation factor activity	9.80742	9.71034	9.57679	10.184	9.47609	11.8	9.97991	9.54959	9.90959	9.52523	9.40322	9.63236	9.16139	10.2894	10.0186	9.28315	9.7812	9.66204	9.69818	9.81303	9.82313	10.4867	9.52027	9.57546
Q5HYB6_HUMAN	DKFZp686J1372	Q5HYB6	Epididymis luminal protein 189				11.6478	11.6309	10.7168	12.1204	11.8203	9.65396	11.3978	11.5941	11.0196	11.6824	11.0492	11.2759	11.9631	11.2937	10.4309	11.825	11.2858	10.6959	11.3318	11.3372	11.2292	11.1982	11.3358	11.2689
RL10A_HUMAN	RPL10A	P62906	60S ribosomal protein L10a	nucleus,cytosol,focal adhesion,membrane,cytosolic large ribosomal subunit,cytosolic ribosome,extracellular exosome,polysomal ribosome	cytoplasmic translation,translation,maturation of LSU-rRNA	RNA binding,structural constituent of ribosome,protein binding	9.57774	9.45313	9.36254	9.82007	9.67591	-0.998153	10.344	9.91549	10.02	10.0525	9.65915	9.97211	9.54714	9.82964	10.242	10.1982	9.88336	9.93001	9.46447	10.0932	9.87294	6.16594	9.89459	10.0039
CHM4B_HUMAN	CHMP4B	Q9H444	Charged multivesicular body protein 4b	autophagosome membrane,kinetochore,nucleus,nuclear envelope,nuclear pore,cytoplasm,lysosomal membrane,endosome,kinetochore microtubule,cytosol,plasma membrane,cytoplasmic side of plasma membrane,midbody,vesicle,multivesicular body membrane,extracellular exosome,amphisome membrane,ESCRT III complex,membrane coat,multivesicular body	mitotic cytokinesis,plasma membrane repair,posttranslational protein targeting to membrane,autophagy,nucleus organization,mitotic metaphase plate congression,exit from mitosis,regulation of centrosome duplication,macroautophagy,nuclear envelope reassembly,multivesicular body assembly,maintenance of lens transparency,viral budding via host ESCRT complex,ubiquitin-dependent protein catabolic proces…	protein binding,identical protein binding,protein homodimerization activity,cadherin binding	9.38348	8.28149	9.41837	9.44829	8.59442	-0.937694	9.36385	9.2222	9.34781	8.83455	9.24333	9.4357	9.37086	9.39583	9.24258	9.35582	9.43081	8.16923	9.02778	9.31129	9.33642	5.70167	9.17119	8.98529
DKC1_HUMAN	DKC1	O60832	H/ACA ribonucleoprotein complex subunit 4	fibrillar center,nucleus,nucleoplasm,nucleolus,cytoplasm,telomerase holoenzyme complex,box H/ACA snoRNP complex,box H/ACA scaRNP complex,box H/ACA telomerase RNP complex	enzyme-directed rRNA pseudouridine synthesis,rRNA processing,RNA processing,telomere maintenance via telomerase,positive regulation of telomere maintenance via telomerase,positive regulation of telomerase activity,scaRNA localization to Cajal body,telomerase RNA stabilization,positive regulation of establishment of protein localization to telomere,positive regulation of protein localization to Ca…	telomerase activity,RNA binding,protein binding,pseudouridine synthase activity,box H/ACA snoRNA binding,telomerase RNA binding	1.48517	-5.44719	1.47583	4.44625	4.72847	9.94971	6.30038	6.36426	6.69212	6.6198	6.70355	-4.93118	5.48778	-5.31335	5.80403	5.28872	6.48701	-4.8748	-0.828731	6.45225	1.99282	6.37481	2.79739	2.30031
AKIP_HUMAN	AURKAIP1	Q9NWT8	Aurora kinase A-interacting protein	nucleus,nucleoplasm,mitochondrion,mitochondrial inner membrane,intracellular membrane-bounded organelle	positive regulation of proteolysis,negative regulation of mitotic nuclear division,mRNA processing	protein binding	8.89153	9.27631	9.5222	8.99295	9.12626	-0.738944	9.38776	9.37816	9.23319	8.77991	9.18283	9.0617	9.38667	9.11479	8.62718	9.3452	9.24376	8.62304	9.23001	9.33304	9.04288	5.79342	9.00815	9.07066
WRIP1_HUMAN	WRNIP1	Q96S55	ATPase WRNIP1	chromosome, telomeric region,nucleus,membrane,perinuclear region of cytoplasm	DNA synthesis involved in DNA repair,regulation of DNA-dependent DNA replication initiation,DNA duplex unwinding,innate immune response,regulation of catalytic activity,regulation of DNA repair,DNA-dependent DNA replication	DNA binding,protein binding,ATP binding,ATPase activity,identical protein binding,metal ion binding,enzyme activator activity,single-stranded DNA-dependent ATP-dependent DNA helicase activity	4.44329	4.10773	4.35775	4.80928	3.73793	-1.67538	4.40077	-5.08126	4.02331	3.81647	-4.85625	-4.81593	4.06548	4.26725	3.76859	3.92463	2.7393	3.87629	4.30292	1.11428	4.03377	2.29061	-1.9519	3.51341
A0A0U1RR32_HUMAN;A0A0U1RRH7_HUMAN;H2A1_HUMAN;H2A1D_HUMAN;H2A1H_HUMAN;H2A1J_HUMAN;H2AJ_HUMAN	HIST1H3D;HIST1H3D;HIST1H2AG;HIST1H2AD;HIST1H2AH;HIST1H2AJ;H2AFJ	A0A0U1RR32;A0A0U1RRH7;P0C0S8;P20671;Q96KK5;Q99878;Q9BTM1	Histone H2A;Histone H2A;Histone H2A type 1;Histone H2A type 1-D;Histone H2A type 1-H;Histone H2A type 1-J;Histone H2A.J	nucleus,extracellular exosome,nucleosomenucleus,extracellular exosome,nucleosomenucleus,extracellular exosome,nucleosomenucleus,extracellular exosome,nucleosomenucleus,extracellular exosome,nucleosome	biological_processbiological_processbiological_processbiological_processbiological_process	protein binding,enzyme binding,protein heterodimerization activity,DNA bindingmolecular_function,protein heterodimerization activity,DNA bindingmolecular_function,protein heterodimerization activity,DNA bindingmolecular_function,protein heterodimerization activity,DNA bindingmolecular_function,protein heterodimerization activity,DNA binding	10.9334	10.9517	12.0486	10.0841	10.9283	10.7501	11.8852	11.4995	11.8404	10.6709	11.3183	11.6365	11.3412	10.4362	12.3599	11.3477	12.4759	12.042	11.3112	11.7417	11.3791	10.5875	11.2086	11.9552
ATP5H_HUMAN	ATP5H	O75947	ATP synthase subunit d, mitochondrial""	mitochondrion,mitochondrial inner membrane,mitochondrial proton-transporting ATP synthase complex,mitochondrial proton-transporting ATP synthase, stator stalk	mitochondrial ATP synthesis coupled proton transport,ATP synthesis coupled proton transport	proton-transporting ATP synthase activity, rotational mechanism,protein binding	4.40948	-5.00829	4.75201	6.68909	8.20933	10.3206	-4.89723	-4.4333	4.35763	6.01808	-5.61882	-4.54809	-5.22367	3.86247	6.80479	-5.12656	-4.71173	-3.88177	1.3844	-1.65763	1.81453	8.40633	-1.38294	-4.57335
GLYC_HUMAN	SHMT1	P34896	Serine hydroxymethyltransferase, cytosolic""	nucleoplasm,cytosol,extracellular exosome,cytoplasm,nucleus	dTMP biosynthetic process,glycine metabolic process,L-serine metabolic process,L-serine catabolic process,purine nucleobase biosynthetic process,negative regulation of translation,tetrahydrofolate interconversion,tetrahydrofolate metabolic process,folic acid metabolic process,protein homotetramerization,cellular response to tetrahydrofolate,glycine biosynthetic process from serine,one-carbon meta…	translation repressor activity, nucleic acid binding,glycine hydroxymethyltransferase activity,protein binding,pyridoxal phosphate binding,small molecule binding,identical protein binding,protein homodimerization activity,mRNA 5'-UTR binding,serine binding,zinc ion binding	4.92101	6.68996	6.36291	6.31378	6.74573	-1.27126	4.98372	4.95404	5.66913	5.76055	6.61394	5.88737	6.316	5.86341	4.80724	6.34817	6.26389	6.93752	5.99129	5.2023	5.66222	3.92942	6.08729	6.51653
GSTK1_HUMAN	GSTK1	Q9Y2Q3	Glutathione S-transferase kappa 1	mitochondrial matrix,peroxisome,peroxisomal matrix,cytosol,membrane,extracellular exosome,mitochondrion	epithelial cell differentiation,cellular oxidant detoxification,glutathione metabolic process	glutathione transferase activity,glutathione peroxidase activity,protein binding	-4.61538	4.86819	5.68755	6.23127	2.97312	-0.461117	6.47748	6.18831	6.38175	-5.57154	5.96483	5.56518	5.82845	6.15425	6.97161	1.4688	5.9163	5.43606	1.98012	6.34918	6.3181	2.91442	1.98616	4.27372
TOP1_HUMAN	TOP1	P11387	DNA topoisomerase 1	nuclear chromosome,cytoplasmic mRNA processing body,fibrillar center,nucleus,nucleoplasm,nucleolus,perikaryon,protein-DNA complex	DNA topological change,chromatin remodeling,circadian rhythm,response to xenobiotic stimulus,programmed cell death,phosphorylation,peptidyl-serine phosphorylation,circadian regulation of gene expression,embryonic cleavage,DNA replication,chromosome segregation	RNA polymerase II core promoter proximal region sequence-specific DNA binding,DNA binding,chromatin binding,double-stranded DNA binding,single-stranded DNA binding,RNA binding,DNA topoisomerase type I activity,protein serine/threonine kinase activity,protein binding,ATP binding,protein domain specific binding,supercoiled DNA binding	10.18	9.53186	9.59857	10.3732	9.95014	6.78028	9.08455	9.20275	9.42723	8.78651	8.34577	9.03459	8.38012	9.04436	8.759	8.74993	9.3391	8.5142	9.77013	9.23818	8.72783	9.03454	8.72229	8.86774
RL7_HUMAN	RPL7	P18124	60S ribosomal protein L7	postsynaptic density,nucleus,nucleolus,cytoplasm,cytosol,focal adhesion,membrane,cytosolic large ribosomal subunit,cytosolic ribosome,ribonucleoprotein complex	cytoplasmic translation,rRNA processing,translation,ribosomal large subunit biogenesis,maturation of LSU-rRNA from tricistronic rRNA transcript (SSU-rRNA, 5.8S rRNA, LSU-rRNA)	DNA binding,RNA binding,mRNA binding,structural constituent of ribosome,protein binding,identical protein binding	10.7609	10.5683	10.7447	10.7516	10.9639	12.7252	11.0099	10.6744	11.2476	10.3991	10.8529	11.1419	10.9963	11.0641	10.8021	10.977	11.0432	10.9172	10.6913	10.9773	10.9542	11.4802	10.798	10.9791
A0A0C4DG89_HUMAN	DDX46	A0A0C4DG89	Probable ATP-dependent RNA helicase DDX46				8.31732	8.76897	7.85995	8.12111	7.65658	8.3278	8.02779	7.25788	7.77807	7.83096	8.13448	7.8825	8.45536	7.99946	8.07039	7.48596	7.30116	7.1276	8.31541	7.68792	8.17507	8.03516	7.94931	7.30491
RL22_HUMAN	RPL22	P35268	60S ribosomal protein L22	nucleus,cytoplasm,cytosol,focal adhesion,cytosolic ribosome,extracellular exosome,presynapse,glutamatergic synapse,cytosolic large ribosomal subunit,ribonucleoprotein complex	cytoplasmic translation,translation,alpha-beta T cell differentiation,regulation of translation at presynapse, modulating synaptic transmission	RNA binding,structural constituent of ribosome,protein binding,heparin binding,identical protein binding,translation regulator activity	10.8988	11.2916	11.3474	11.1991	10.6239	11.7082	11.0482	11.1392	10.7106	10.094	10.5034	11.0503	10.9529	10.6772	11.1596	11.0489	10.5833	10.9298	11.1793	10.966	10.9299	11.1771	10.5492	10.854
K7ENI6_HUMAN;K7ERE1_HUMAN;TM256_HUMAN	TMEM256-PLSCR3;TMEM256-PLSCR3;TMEM256	K7ENI6;K7ERE1;Q8N2U0	TMEM256-PLSCR3 readthrough (NMD candidate);TMEM256-PLSCR3 readthrough (NMD candidate);Transmembrane protein 256	integral component of membrane,extracellular exosome	biological_process	molecular_function	5.9532	6.67213	5.57759	1.60871	6.68738	-0.870006	6.72586	7.06777	6.69999	6.85084	7.28909	6.69616	7.20116	5.70361	7.27959	6.76757	7.12068	6.79877	6.06764	6.83121	6.72812	2.47536	6.94536	6.89568
KIFC1_HUMAN	KIFC1	Q9BW19	Kinesin-like protein KIFC1	early endosome,membrane,microtubule,microtubule organizing center,mitotic spindle,nucleus,kinesin complex	mitotic sister chromatid segregation,mitotic metaphase plate congression,cell division,mitotic spindle assembly,microtubule-based movement	microtubule motor activity,ATP binding,ATPase activity,microtubule binding	6.75047	2.55615	4.94873	1.72211	-5.1119	-0.618624	4.85622	1.12362	5.39145	-4.64675	6.36012	4.92278	6.589	8.69155	5.56946	6.1287	-4.9811	1.43736	4.75178	3.79043	6.95	-1.33614	2.21205	0.861652
RRP1B_HUMAN	RRP1B	Q14684	Ribosomal RNA processing protein 1 homolog B	euchromatin,heterochromatin,granular component,nucleus,nucleoplasm,chromosome,nucleolus,cytosol,preribosome, small subunit precursor,preribosome, large subunit precursor	mRNA processing,apoptotic process,RNA splicing,negative regulation of GTPase activity,positive regulation of apoptotic process,regulation of RNA splicing,positive regulation by host of viral transcription,positive regulation of transcription from RNA polymerase II promoter,cellular response to virus,rRNA processing	transcription coactivator activity,RNA binding,protein binding	13.4755	7.11319	9.00832	7.60644	8.36777	-1.15332	8.08557	8.25331	8.73283	9.20172	8.52519	8.29808	13.2878	7.17704	7.7894	8.64953	8.5605	7.95361	9.86567	8.35723	9.41809	4.9403	8.675	8.38788
HNRPQ_HUMAN	SYNCRIP	O60506	Heterogeneous nuclear ribonucleoprotein Q	nucleoplasm,endoplasmic reticulum,cytosol,membrane,CRD-mediated mRNA stability complex,Requires Ontology,catalytic step 2 spliceosome,histone pre-mRNA 3'end processing complex,GAIT complex,ribonucleoprotein complex,nucleus	mRNA splicing, via spliceosome,osteoblast differentiation,RNA processing,RNA splicing,negative regulation of translation,CRD-mediated mRNA stabilization,cellular response to interferon-gamma,negative regulation of nuclear-transcribed mRNA catabolic process, deadenylation-dependent decay,positive regulation of cytoplasmic translation	RNA binding,protein binding,mRNA 5'-UTR binding,mRNA binding	9.36826	9.21981	8.59775	9.34038	8.88953	8.88129	9.75734	9.30368	9.55713	9.21144	9.13061	9.69846	8.98922	8.89018	9.62558	9.02538	9.4197	9.59311	9.06194	9.53938	9.16833	9.03707	9.34683	9.34606
CH10_HUMAN	HSPE1	P61604	10 kDa heat shock protein, mitochondrial""	mitochondrion,membrane,extracellular exosome,mitochondrial matrix	osteoblast differentiation,protein folding,activation of cysteine-type endopeptidase activity involved in apoptotic process,response to unfolded protein,chaperone mediated protein folding requiring cofactor	RNA binding,protein binding,ATP binding,ATPase activity,unfolded protein binding,chaperone binding,metal ion binding	9.48156	9.45778	9.59908	10.5038	10.1643	12.6737	10.3977	10.3145	10.2338	9.90404	10.1445	10.6586	9.9296	10.2608	10.5308	10.1456	10.3087	10.2422	9.51281	10.3153	10.2404	11.1139	10.2357	10.2321
6PGD_HUMAN	PGD	P52209	6-phosphogluconate dehydrogenase, decarboxylating""	nucleus,cytosol,extracellular exosome	pentose-phosphate shunt,pentose-phosphate shunt, oxidative branch,pentose biosynthetic process,D-gluconate catabolic process	phosphogluconate dehydrogenase (decarboxylating) activity,NADP binding	8.59196	8.3778	8.61775	9.16695	8.32251	-0.55225	9.26721	8.77862	8.88398	9.09404	8.47113	8.35469	8.62681	8.53758	8.93178	8.8826	8.79518	8.54778	8.52917	8.9766	8.69872	5.64574	8.63996	8.74185
CMC2_HUMAN	SLC25A13	Q9UJS0	Calcium-binding mitochondrial carrier protein Aralar2	mitochondrion,mitochondrial inner membrane,integral component of plasma membrane	gluconeogenesis,ATP biosynthetic process,mitochondrial transport,aspartate family amino acid metabolic process,aspartate transport,L-glutamate transport,malate-aspartate shuttle,cellular respiration,response to calcium ion,L-aspartate transport,transport	L-glutamate transmembrane transporter activity,calcium ion binding,acidic amino acid transmembrane transporter activity,L-aspartate transmembrane transporter activity,identical protein binding,transmembrane transporter activity	7.40473	7.54703	7.90154	6.22724	7.52702	-0.427944	7.66036	7.41997	6.95594	7.8867	7.9866	7.35906	5.48773	7.83696	7.83643	7.64644	7.21221	6.94475	7.61777	7.34543	7.05371	4.4421	7.74412	7.2678
RL13_HUMAN	RPL13	P26373	60S ribosomal protein L13	nucleus,nucleolus,endoplasmic reticulum,cytosol,membrane,cytosolic large ribosomal subunit,cytosolic ribosome	blastocyst development,cytoplasmic translation,translation,bone development	RNA binding,structural constituent of ribosome,protein binding	10.6187	10.7523	11.8041	10.9952	10.8649	10.9919	10.6068	10.985	11.3971	10.8136	10.7778	10.993	10.7665	11.1825	11.1964	10.9186	11.013	10.8843	11.0584	10.9963	11.0485	10.9507	10.8615	10.9387
ARP3_HUMAN	ACTR3	P61158	Actin-related protein 3	nucleus,cytoplasm,cytosol,brush border,cell-cell junction,focal adhesion,actin cytoskeleton,membrane,lamellipodium,site of double-strand break,extracellular exosome,Arp2/3 protein complex	establishment or maintenance of cell polarity,asymmetric cell division,positive regulation of lamellipodium assembly,meiotic chromosome movement towards spindle pole,meiotic cytokinesis,Arp2/3 complex-mediated actin nucleation,positive regulation of transcription from RNA polymerase II promoter,spindle localization,cilium morphogenesis,actin polymerization-dependent cell motility,cellular respons…	actin filament binding,structural constituent of cytoskeleton,protein binding,ATP binding	9.49793	9.75092	9.41111	9.40855	9.66253	-1.55689	9.37508	9.79299	9.22121	9.58048	9.18538	9.25778	9.66	9.56507	9.49725	9.19574	9.45004	9.53871	9.55332	9.46309	9.57411	5.83806	9.34121	9.39483
A0A075B730_HUMAN;A0A087X1U6_HUMAN	EPPK1	A0A075B730;A0A087X1U6	Epiplakin				7.25228	6.94998	7.08258	7.81371	7.42731	-1.43747	7.49045	7.31549	7.44041	6.83508	6.65934	6.80409	6.00346	6.92891	7.87161	6.77406	7.78651	6.83556	7.09495	7.41545	6.93466	4.60118	6.76617	7.13204
MCM3_HUMAN	MCM3	P25205	DNA replication licensing factor MCM3	nucleolus,chromosome, telomeric region,nucleus,nucleoplasm,centrosome,membrane,MCM complex,perinuclear region of cytoplasm,CMG complex,alpha DNA polymerase:primase complex	DNA unwinding involved in DNA replication,DNA replication initiation,double-strand break repair via break-induced replication,DNA strand elongation involved in DNA replication,mitotic DNA replication initiation	DNA binding,protein binding,ATP binding,ATPase activity,single-stranded DNA-dependent ATP-dependent DNA helicase activity,single-stranded DNA binding	8.1575	7.90913	8.24042	8.55141	7.16529	11.4337	8.36673	9.10001	8.38875	8.27483	8.10742	7.62976	8.02142	8.49075	8.75742	8.02681	8.3603	8.51909	8.10235	8.6185	8.4232	9.05012	8.004	8.30207
DHB8_HUMAN	HSD17B8	Q92506	Estradiol 17-beta-dehydrogenase 8	mitochondrial envelope,mitochondrial matrix,plasma membrane,oxidoreductase complex	fatty acid biosynthetic process,estrogen biosynthetic process,androgen metabolic process,protein heterotetramerization	estradiol 17-beta-dehydrogenase activity,protein binding,17-beta-hydroxysteroid dehydrogenase (NAD+) activity,testosterone dehydrogenase (NAD+) activity,NADH binding,Requires Ontology,quinone binding,oxidoreductase activity, acting on the CH-OH group of donors, NAD or NADP as acceptor	-5.35068	6.52046	5.36022	4.50078	6.33102	-0.931359	-4.81583	4.65148	6.15127	-5.17038	-5.09714	-5.50244	-5.53099	5.21784	4.5872	-5.35466	-4.823	3.8276	2.17667	1.99564	1.42469	3.30015	-5.25665	-2.11669
RL7A_HUMAN	RPL7A	P62424	60S ribosomal protein L7a	nucleus,nucleolus,cytoplasm,cytosol,focal adhesion,membrane,cytosolic large ribosomal subunit,cytosolic ribosome,polysomal ribosome	cytoplasmic translation,translation,maturation of LSU-rRNA	RNA binding,structural constituent of ribosome,protein binding,cadherin binding	12.4582	12.4047	13.1743	12.8674	12.6411	8.06699	13.1721	13.2601	13.1175	12.6923	13.0947	13.0367	12.885	13.1861	12.8638	13.1029	12.9624	12.1893	12.6791	13.1832	12.9783	11.1918	12.9412	12.7515
A0A1W2PPT5_HUMAN;C9J2Y9_HUMAN;C9J4M6_HUMAN;RPB2_HUMAN	POLR2B	A0A1W2PPT5;C9J2Y9;C9J4M6;P30876	DNA-directed RNA polymerase subunit beta;DNA-directed RNA polymerase subunit beta;DNA-directed RNA polymerase subunit beta;DNA-directed RNA polymerase II subunit RPB2	chromosome, telomeric region,nucleus,nucleoplasm,membrane,DNA-directed RNA polymerase II, core complex	transcription from RNA polymerase II promoter	RNA polymerase II activity,DNA binding,chromatin binding,RNA binding,protein binding,ribonucleoside binding,metal ion binding,DNA-directed RNA polymerase activity	-4.60943	-4.96119	3.24551	-4.61528	4.36784	7.01908	-4.6376	-4.73722	3.5959	-4.59282	3.19679	-5.02706	3.70838	-5.58763	4.5209	-5.30631	-5.50857	6.8103	-2.10837	-1.92631	0.88055	2.25721	-2.14103	-1.33486
LYAG_HUMAN	GAA	P10253	Lysosomal alpha-glucosidase	lysosome,lysosomal membrane,plasma membrane,membrane,azurophil granule membrane,lysosomal lumen,intracellular membrane-bounded organelle,extracellular exosome,tertiary granule membrane,ficolin-1-rich granule membrane	maltose metabolic process,regulation of the force of heart contraction,diaphragm contraction,heart morphogenesis,glycogen catabolic process,sucrose metabolic process,glucose metabolic process,lysosome organization,locomotory behavior,tissue development,vacuolar sequestering,muscle cell cellular homeostasis,neuromuscular process controlling posture,neuromuscular process controlling balance,cardiac…	alpha-1,4-glucosidase activity,carbohydrate binding,maltose alpha-glucosidase activity,alpha-glucosidase activity,hydrolase activity, hydrolyzing O-glycosyl compounds	5.12056	-5.36507	6.83261	5.98422	3.75627	-1.08631	-4.31287	-4.86879	-5.0906	5.33784	5.86739	-4.7791	-1.07989	5.47073	6.09242	-5.05561	-4.72506	6.81165	2.19603	-4.75742	3.49442	2.88473	2.14204	-0.989674
ZFR_HUMAN	ZFR	Q96KR1	Zinc finger RNA-binding protein	nucleus,chromosome,cytoplasm		DNA binding,RNA binding,protein binding,zinc ion binding,double-stranded RNA binding,single-stranded RNA binding	2.49798	-5.73044	4.36566	-4.57873	2.53305	-0.704455	-5.05649	1.57528	-4.63161	5.41944	-5.13219	4.9483	-5.81006	5.72009	3.67898	5.3587	-4.48394	4.04964	0.377731	-2.70427	1.19634	-0.916713	1.74519	1.64147
RL5_HUMAN	RPL5	P46777	60S ribosomal protein L5	nucleus,nucleoplasm,nucleolus,cytoplasm,endoplasmic reticulum,cytosol,focal adhesion,membrane,cytosolic large ribosomal subunit,cytosolic ribosome,extracellular exosome,macromolecular complex,ribonucleoprotein complex	ribosomal large subunit assembly,cytoplasmic translation,rRNA processing,translation,positive regulation of gene expression,ribosomal large subunit biogenesis,positive regulation of translation,protein stabilization,regulation of signal transduction by p53 class mediator,negative regulation of ubiquitin protein ligase activity,negative regulation of protein ubiquitination involved in ubiquitin-de…	RNA binding,mRNA 3'-UTR binding,structural constituent of ribosome,protein binding,5S rRNA binding,ubiquitin protein ligase binding,mRNA 5'-UTR binding,ubiquitin ligase inhibitor activity	10.444	10.8031	10.9716	10.5139	10.3001	9.83762	10.3416	10.5234	10.5621	10.8678	10.8255	10.8051	10.6871	10.746	10.4643	10.9265	10.3457	10.5778	10.7396	10.4757	10.6325	10.2172	10.8328	10.6166
RS23_HUMAN	RPS23	P62266	40S ribosomal protein S23	nucleoplasm,endoplasmic reticulum,rough endoplasmic reticulum,cytosol,ribosome,membrane,cytosolic ribosome,synapse,cytosolic small ribosomal subunit,polysomal ribosome	cytoplasmic translation,translation,stress granule assembly,maintenance of translational fidelity	RNA binding,structural constituent of ribosome,protein binding	11.1706	11.299	11.2656	10.9732	11.1388	5.54255	11.3072	11.0327	12.065	10.1489	10.863	11.1344	10.8829	11.5169	10.8342	11.9446	11.2144	11.1498	11.2451	11.4683	11.078	9.21816	10.7154	11.4362
H7C2Q8_HUMAN;EBP2_HUMAN	EBNA1BP2	H7C2Q8;Q99848	EBNA1 binding protein 2, isoform CRA_d;Probable rRNA-processing protein EBP2""	chromosome,nucleolus,preribosome, large subunit precursor,nuclear periphery	ribosomal large subunit biogenesis,rRNA processing	RNA binding,protein binding	9.85258	10.0118	10.0062	9.75087	10.1363	-0.593966	9.86955	9.77223	9.97868	9.80862	9.89074	9.69497	10.1314	10.1457	9.6642	9.97336	9.79804	9.61111	9.95686	9.87349	9.98044	6.43107	9.79811	9.79417
FAF2_HUMAN	FAF2	Q96CS3	FAS-associated factor 2	extracellular region,endoplasmic reticulum,lipid particle,azurophil granule lumen,VCP-NPL4-UFD1 AAA ATPase complex	lipid particle organization,response to unfolded protein,ER-associated ubiquitin-dependent protein catabolic process,retrograde protein transport, ER to cytosol,negative regulation of catalytic activity	protein binding,ubiquitin protein ligase binding,lipase binding,ubiquitin binding,lipase inhibitor activity	5.61064	4.38116	7.48126	5.62582	6.96822	-1.12635	3.92103	6.09364	7.59178	3.80083	-5.34581	4.34669	-5.46002	6.1009	3.23618	-5.93167	5.19569	4.48082	5.82436	5.86882	1.29236	3.82256	0.933904	1.24828
PP1A_HUMAN	PPP1CA	P62136	Serine/threonine-protein phosphatase PP1-alpha catalytic subunit	chromosome, telomeric region,nucleus,nucleoplasm,nucleolus,cytoplasm,cytosol,plasma membrane,adherens junction,glycogen granule,dendritic spine,perikaryon,extracellular exosome,presynapse,glutamatergic synapse,protein phosphatase type 1 complex,PTW/PP1 phosphatase complex	protein dephosphorylation,glycogen metabolic process,regulation of glycogen biosynthetic process,regulation of glycogen catabolic process,cell cycle,response to lead ion,dephosphorylation,lung development,negative regulation of protein binding,circadian regulation of gene expression,peptidyl-threonine dephosphorylation,regulation of translational initiation by eIF2 alpha dephosphorylation,regulat…	phosphoprotein phosphatase activity,protein serine/threonine phosphatase activity,protein binding,protein phosphatase 1 binding,phosphatase activity,ribonucleoprotein complex binding,metal ion binding,cadherin binding involved in cell-cell adhesion	8.42562	8.16378	8.26918	8.73311	8.4066	-0.861322	8.48846	8.38978	8.482	8.47228	8.21873	8.16241	8.41262	8.34396	8.77951	8.08129	8.51354	8.08332	8.28619	8.45341	8.51203	5.42613	8.28447	8.22605
RL18A_HUMAN	RPL18A	Q02543	60S ribosomal protein L18a	cytosol,membrane,cytosolic large ribosomal subunit,cytosolic ribosome,polysomal ribosome	cytoplasmic translation,translation	RNA binding,structural constituent of ribosome,protein binding	11.2923	11.2064	10.714	11.3291	11.0996	9.49493	11.3128	11.5545	11.74	10.9862	11.1362	11.5592	11.262	11.3004	10.9521	11.3859	11.6725	11.0386	11.0709	11.5358	11.1715	10.6412	11.2272	11.3657
NSA2_HUMAN	NSA2	O95478	Ribosome biogenesis protein NSA2 homolog	nucleolus,preribosome, large subunit precursor	maturation of LSU-rRNA,maturation of 5.8S rRNA	RNA binding	5.75537	6.49475	6.8739	6.76663	5.84456	-0.963842	5.86004	6.59432	5.66709	6.28723	4.24943	5.6067	4.75367	5.0035	6.28358	4.96961	6.7849	7.03374	6.37467	6.04048	5.34692	3.88245	5.38112	6.26275
RBBP6_HUMAN	RBBP6	Q7Z6E9	E3 ubiquitin-protein ligase RBBP6	centrosome,chromosome,nucleolus,cytosol,nuclear speck,macromolecular complex,nucleus	in utero embryonic development,DNA replication,regulation of DNA replication,mRNA processing,ubiquitin-dependent protein catabolic process,cellular response to DNA damage stimulus,protein ubiquitination,multicellular organism growth,embryonic organ development,somite development	RNA binding,ubiquitin-protein transferase activity,protein binding,zinc ion binding,protein kinase binding,ubiquitin protein ligase activity	10.035	9.86075	10.006	10.0903	10.0516	10.4462	10.5631	10.1568	10.1668	10.3303	10.513	10.0676	10.2522	10.7181	9.426	10.1751	10.1193	9.60264	9.96724	10.2956	10.1321	10.196	10.3036	9.96566
F10A1_HUMAN	ST13	P50502	Hsc70-interacting protein	cytoplasm,cytosol,extracellular exosome	protein folding,response to bacterium,chaperone mediated protein folding requiring cofactor	protein binding,protein binding, bridging,protein dimerization activity,Hsp70 protein binding	8.57237	8.38285	7.91903	9.04819	8.14351	-0.876009	8.25481	7.58656	8.49934	8.87312	8.01895	8.49817	8.04915	10.8512	9.90943	7.96382	8.0627	8.29355	8.29141	8.11357	9.60325	5.43857	8.46341	8.10669
I3L1Y9_HUMAN;FWCH2_HUMAN	FLYWCH2	I3L1Y9;Q96CP2	FLYWCH family member 2	cellular_component	biological_process	RNA binding	-5.65938	3.28175	3.40045	2.85802	-5.55216	-0.91626	3.36743	2.55438	3.11738	-1.20117	4.13899	4.46478	2.06341	3.7847	-5.38969	3.29589	3.00048	3.12369	0.340939	3.01306	0.152805	-1.20346	2.46753	3.14002
NMT1_HUMAN	NMT1	P30419	Glycylpeptide N-tetradecanoyltransferase 1	cytoplasm,mitochondrion,cytosol,plasma membrane,extrinsic component of membrane	in utero embryonic development,N-terminal protein myristoylation,N-terminal peptidyl-glycine N-myristoylation,regulation of rhodopsin mediated signaling pathway,cellular ketone metabolic process,positive regulation of protein insertion into mitochondrial membrane involved in apoptotic signaling pathway	glycylpeptide N-tetradecanoyltransferase activity,protein binding,myristoyltransferase activity	7.37388	7.37515	6.81148	8.38121	7.82513	-1.22779	8.24153	8.08339	8.06285	8.20754	6.24708	8.7328	7.75788	8.74759	7.85598	8.10632	8.45611	7.5302	7.18684	8.12926	8.12048	4.99285	7.72914	8.03088
RL35A_HUMAN	RPL35A	P18077	60S ribosomal protein L35a	cytosol,membrane,cytosolic large ribosomal subunit,cytosolic ribosome,extracellular exosome	cytoplasmic translation,rRNA processing,translation,ribosomal large subunit biogenesis	tRNA binding,RNA binding,structural constituent of ribosome,protein binding	10.7562	10.5826	10.7599	10.7943	11.0716	8.42662	10.7997	10.8751	10.7369	10.7136	10.8933	8.65305	10.9766	10.4963	10.4986	10.9211	11.0401	10.6588	10.6996	10.8039	10.6572	10.0975	10.0866	10.8733
PFKAP_HUMAN	PFKP	Q01813	ATP-dependent 6-phosphofructokinase, platelet type""	nucleus,cytoplasm,cytosol,membrane,extracellular exosome,6-phosphofructokinase complex	cellular response to leukemia inhibitory factor,fructose 6-phosphate metabolic process,fructose 1,6-bisphosphate metabolic process,canonical glycolysis	6-phosphofructokinase activity,protein binding,macromolecular complex binding,cadherin binding,metal ion binding,monosaccharide binding,AMP binding,identical protein binding,ATP binding,fructose-6-phosphate binding	6.29754	6.52922	6.22801	7.23233	6.22461	6.61356	7.37193	6.73157	7.57123	6.66603	6.77493	7.35459	5.8896	7.41343	7.75012	6.65615	7.14794	7.48262	6.35159	7.22491	7.01772	6.69017	6.93185	7.09557
RS7_HUMAN	RPS7	P62081	40S ribosomal protein S7	centrosome,nucleus,nucleoplasm,nucleolus,cytosol,ribosome,focal adhesion,membrane,cytosolic ribosome,synapse,cytosolic small ribosomal subunit,macromolecular complex,ribonucleoprotein complex,small-subunit processome	neural tube closure,cytoplasmic translation,rRNA processing,translation,positive regulation of gene expression,cell differentiation,ribosomal small subunit biogenesis,protein stabilization,positive regulation of intrinsic apoptotic signaling pathway by p53 class mediator,negative regulation of ubiquitin protein ligase activity,negative regulation of protein ubiquitination involved in ubiquitin-de…	RNA binding,mRNA 3'-UTR binding,structural constituent of ribosome,protein binding,protein kinase binding,mRNA 5'-UTR binding,ubiquitin ligase inhibitor activity	10.3118	9.79705	10.5443	10.0173	10.0333	11.6838	10.2393	9.3983	10.1821	9.8854	9.52353	10.1299	9.76929	9.94279	9.93079	9.25604	9.786	10.0551	10.2177	9.93989	9.88096	10.5781	9.84629	9.69903
ABCE1_HUMAN	ABCE1	P61221	ATP-binding cassette sub-family E member 1	cytoplasm,mitochondrion,mitochondrial matrix,cytosol,membrane	regulation of translation,negative regulation of endoribonuclease activity,translational termination,translational initiation,ribosomal subunit export from nucleus	protein binding,4 iron, 4 sulfur cluster binding,endoribonuclease inhibitor activity,ATP binding,iron ion binding,ribosomal small subunit binding	8.28315	8.11152	7.75203	8.16154	8.03181	-0.449183	7.97562	8.16844	7.4463	7.7385	8.07726	7.90548	7.94009	8.48781	7.97754	8.16376	8.30435	7.5373	8.0489	7.86345	8.13515	5.24806	7.90708	8.0018
GNL3_HUMAN	GNL3	Q9BVP2	Guanine nucleotide-binding protein-like 3	extracellular space,nucleus,chromosome,nucleolus,membrane,nuclear body,midbody	cell proliferation,stem cell division,stem cell population maintenance,positive regulation of telomere maintenance,positive regulation of protein sumoylation,regulation of cell proliferation,positive regulation of pri-miRNA transcription from RNA polymerase II promoter,positive regulation of protein localization to chromosome, telomeric region	RNA binding,protein binding,GTP binding,mRNA 5'-UTR binding	12.5195	12.5402	12.4379	12.745	12.7628	-0.865582	12.8018	13.0522	12.5331	12.9167	12.4967	12.496	12.4136	12.8529	12.0483	12.6437	12.36	12.7301	12.4992	12.7957	12.4383	8.21408	12.6364	12.578
RBMX_HUMAN	RBMX	P38159	RNA-binding motif protein, X chromosome""	euchromatin,extracellular space,nucleus,nucleoplasm,membrane,extracellular exosome,macromolecular complex,supraspliceosomal complex,catalytic step 2 spliceosome,ribonucleoprotein complex,spliceosomal complex	regulation of alternative mRNA splicing, via spliceosome,mRNA splicing, via spliceosome,osteoblast differentiation,transcription from RNA polymerase II promoter,membrane protein ectodomain proteolysis,positive regulation of transcription from RNA polymerase II promoter,negative regulation of mRNA splicing, via spliceosome,positive regulation of mRNA splicing, via spliceosome,protein homooligomeri…	RNA polymerase II core promoter proximal region sequence-specific DNA binding,chromatin binding,RNA binding,mRNA binding,protein binding,protein domain specific binding,identical protein binding	9.09356	9.31063	8.4653	8.84433	8.89897	9.03546	9.29246	8.99431	8.59282	8.99756	9.26353	9.36547	9.06426	8.80169	9.64808	8.89329	9.22296	9.54293	8.9565	8.95987	9.17134	8.92625	9.20885	9.21972
F8VVA7_HUMAN;F8W651_HUMAN;COPZ1_HUMAN	COPZ1	F8VVA7;F8W651;P61923	Coatomer subunit zeta-1	Golgi membrane,endoplasmic reticulum membrane,cytosol,transport vesicle,COPI vesicle coat	retrograde vesicle-mediated transport, Golgi to ER,intra-Golgi vesicle-mediated transport,toxin transport,intracellular protein transport		4.57453	5.4883	4.4517	5.53389	4.7439	-0.983925	4.70658	4.17529	0.454465	4.41573	-4.80623	5.67127	-4.93918	4.02272	5.7281	3.50317	4.69091	6.05836	4.83818	3.11211	1.60388	3.09795	1.76026	4.75081
B4DGL8_HUMAN;ABCB7_HUMAN	ABCB7	B4DGL8;O75027	ATP-binding cassette sub-family B member 7, mitochondrial (Fragment);ATP-binding cassette sub-family B member 7, mitochondrial""	mitochondrion,mitochondrial inner membrane,integral component of membrane	cellular iron ion homeostasis,heme transport,iron-sulfur cluster assembly,iron ion transmembrane transport,iron ion homeostasis,positive regulation of heme biosynthetic process,Requires Ontology,positive regulation of iron-sulfur cluster assembly,negative regulation of reactive oxygen species biosynthetic process,transmembrane transport	protein binding,ATP binding,heme transporter activity,protein homodimerization activity,Requires Ontology,ATPase activity, coupled to transmembrane movement of substances	7.28926	5.23837	5.94883	5.5318	3.38257	7.33819	5.67018	-4.92687	5.76566	4.54258	7.33612	5.56398	5.17758	7.11034	5.10543	5.42209	4.81074	4.95081	6.15882	2.16966	5.79779	5.41752	5.81423	5.06121
LYAR_HUMAN	LYAR	Q9NX58	Cell growth-regulating nucleolar protein	photoreceptor outer segment,nucleus,nucleoplasm,nucleolus,cytoplasm	negative regulation of transcription from RNA polymerase II promoter,rRNA processing,innate immune response,negative regulation of innate immune response,positive regulation of transcription from RNA polymerase I promoter,erythrocyte development,positive regulation of phagocytosis	DNA binding,RNA binding,protein binding,identical protein binding,metal ion binding,Requires Ontology	7.45817	7.6497	7.92967	7.34904	8.4764	-1.28976	7.87827	7.84186	7.40239	7.65411	8.09115	7.24766	7.75964	7.85215	7.28097	7.81758	8.072	7.71175	7.67918	7.70751	7.63092	4.84523	7.66431	7.86711
TBB5_HUMAN	TUBB	P07437	Tubulin beta chain	extracellular region,nucleus,nuclear envelope lumen,cytoplasm,cytosol,cytoskeleton,microtubule,azurophil granule lumen,cytoplasmic ribonucleoprotein granule,cell body,membrane raft,extracellular exosome,macromolecular complex	odontoblast differentiation,microtubule-based process,cytoskeleton-dependent intracellular transport,natural killer cell mediated cytotoxicity,regulation of synapse organization,spindle assembly,cell division,microtubule cytoskeleton organization,mitotic cell cycle	GTPase activity,structural molecule activity,protein binding,protein domain specific binding,ubiquitin protein ligase binding,GTPase activating protein binding,MHC class I protein binding,macromolecular complex binding,GTP binding,structural constituent of cytoskeleton	11.8812	12.1371	12.0511	12.1358	11.9015	11.4359	12.1929	11.8194	12.333	12.1334	12.1049	11.8772	12.1155	12.4586	12.0041	12.0032	12.2352	12.1575	12.0231	12.1151	12.1927	11.8244	12.0385	12.132
DSRAD_HUMAN	ADAR	P55265	Double-stranded RNA-specific adenosine deaminase	nucleus,nucleoplasm,nucleolus,cytoplasm,membrane,supraspliceosomal complex	base conversion or substitution editing,pre-miRNA processing,miRNA loading onto RISC involved in gene silencing by miRNA,osteoblast differentiation,hematopoietic progenitor cell differentiation,somatic diversification of immune receptors via somatic mutation,adenosine to inosine editing,mRNA processing,response to virus,erythrocyte differentiation,response to interferon-alpha,negative regulation …	DNA binding,RNA binding,double-stranded RNA adenosine deaminase activity,protein binding,metal ion binding,double-stranded RNA binding,tRNA-specific adenosine deaminase activity	8.13965	7.99696	7.56862	7.42409	7.90347	6.23121	7.50839	7.03403	7.4886	7.44959	7.58179	7.09454	7.56072	7.74959	7.43527	7.68482	7.86894	7.96225	7.90174	7.34367	7.58186	7.18626	7.3753	7.83867
FXR1_HUMAN	FXR1	P51114	Fragile X mental retardation syndrome-related protein 1	nucleolus,cytoplasm,cytosol,membrane,costamere,perinuclear region of cytoplasm,glutamatergic synapse,axon,nucleus,dendritic spine,dendritic spine neck,postsynaptic density,dendritic filopodium,neuronal cell body,presynapse,polysome,cytoplasmic ribonucleoprotein granule,growth cone	apoptotic process,muscle organ development,cell differentiation,skeletal muscle organ development,positive regulation of gene silencing by miRNA,positive regulation of translation,regulation of filopodium assembly,regulation of alternative mRNA splicing, via spliceosome,positive regulation of protein phosphorylation,regulation of mRNA stability,positive regulation of response to DNA damage stimul…	RNA binding,protein binding,RNA strand annealing activity,protein homodimerization activity,protein heterodimerization activity,mRNA 3'-UTR binding,translation regulator activity	8.80592	8.84942	9.0503	8.72384	8.55508	-0.697656	7.83894	8.32365	8.39305	8.81225	8.62274	8.40741	9.03773	9.28044	8.08482	9.04992	8.98695	7.83136	8.90188	8.18521	8.801	5.52709	8.61414	8.62274
ELAV1_HUMAN	ELAVL1	Q15717	ELAV-like protein 1	nucleus,nucleoplasm,cytoplasm,endoplasmic reticulum,cytosol,cytoplasmic stress granule,membrane,cytoplasmic vesicle,postsynapse,glutamatergic synapse,ribonucleoprotein complex	positive regulation of translation,mRNA stabilization,protein import into nucleus,posttranscriptional gene silencing,protein homooligomerization,negative regulation of gene silencing by miRNA,3'-UTR-mediated mRNA stabilization,regulation of stem cell population maintenance	RNA binding,double-stranded RNA binding,mRNA binding,mRNA 3'-UTR binding,protein binding,protein kinase binding,miRNA binding,mRNA 3'-UTR AU-rich region binding,protein homodimerization activity	9.00663	9.22693	8.7789	7.84643	7.54726	4.41036	8.02167	8.52139	8.79582	8.49579	8.55359	8.83612	8.59566	8.5308	9.33076	8.51014	8.92705	8.68552	9.00415	8.44629	8.81907	6.60135	8.6285	8.70757
SYEP_HUMAN	EPRS	P07814	Bifunctional glutamate/proline--tRNA ligase	cytoplasm,cytosol,plasma membrane,membrane,aminoacyl-tRNA synthetase multienzyme complex,GAIT complex,ribonucleoprotein complex	tRNA aminoacylation for protein translation,glutamyl-tRNA aminoacylation,prolyl-tRNA aminoacylation,negative regulation of translation,cellular response to insulin stimulus,macromolecular complex assembly,cellular response to interferon-gamma,Requires Ontology	glutamate-tRNA ligase activity,proline-tRNA ligase activity,protein binding,ATP binding,zinc ion binding,RNA stem-loop binding,identical protein binding,protein homodimerization activity,GTPase binding	7.45748	7.82452	7.61883	7.49401	6.90378	9.34887	7.85303	7.46084	7.13517	7.40072	7.78695	6.996	7.2384	8.27552	7.61275	7.21911	7.39304	8.082	7.63361	7.48301	7.70889	7.91555	7.39455	7.56472
PSMD3_HUMAN	PSMD3	O43242	26S proteasome non-ATPase regulatory subunit 3	extracellular region,nucleus,nucleoplasm,cytosol,membrane,secretory granule lumen,extracellular exosome,ficolin-1-rich granule lumen,proteasome complex,proteasome accessory complex,proteasome regulatory particle, lid subcomplex	regulation of protein catabolic process,regulation of catalytic activity,ubiquitin-dependent protein catabolic process	protein binding,enzyme regulator activity	7.9308	8.12631	8.22232	8.00684	8.33106	-1.38038	7.48687	8.0294	8.23729	8.24972	8.29033	8.11047	7.69221	8.31766	8.27076	7.83671	8.37706	8.43833	8.09314	7.91785	8.09354	4.98584	8.21684	8.21737
NUCL_HUMAN	NCL	P19338	Nucleolin	nucleus,nucleoplasm,chromosome,nucleolus,cell cortex,membrane,cytoplasmic ribonucleoprotein granule,extracellular exosome,ribonucleoprotein complex,spliceosomal complex	angiogenesis,negative regulation of translation,positive regulation of transcription from RNA polymerase II promoter,cellular response to epidermal growth factor stimulus,positive regulation of transcription of nuclear large rRNA transcript from RNA polymerase I promoter,cellular response to leukemia inhibitory factor,positive regulation of mRNA splicing, via spliceosome	RNA binding,protein binding,protein C-terminus binding,telomeric DNA binding,identical protein binding,DNA topoisomerase binding,mRNA 5'-UTR binding,Requires Ontology	8.94728	8.88389	8.69046	9.97905	8.98117	10.8331	10.2125	9.89139	9.87196	9.47074	9.81932	9.66515	9.24856	9.43402	10.2937	9.3428	9.97022	9.94631	8.84054	9.99195	9.65877	9.93112	9.65174	9.75311
CPSF6_HUMAN	CPSF6	Q16630	Cleavage and polyadenylation specificity factor subunit 6	nucleus,nucleoplasm,perichromatin fibrils,cytoplasm,mRNA cleavage factor complex,membrane,nuclear speck,interchromatin granule,paraspeckles,mRNA cleavage and polyadenylation specificity factor complex,ribonucleoprotein complex	mRNA processing,mRNA 3'-end processing,positive regulation of RNA export from nucleus,protein tetramerization,protein heterotetramerization,pre-mRNA cleavage required for polyadenylation,Requires Ontology,messenger ribonucleoprotein complex assembly	RNA binding,mRNA binding,protein binding,ribosomal large subunit binding,exon-exon junction complex binding	9.59758	9.65833	9.46251	9.52434	9.12054	7.06742	9.4336	9.10305	9.4561	9.1416	8.1631	8.78408	8.63783	9.36011	9.0677	8.81869	8.71643	9.74195	9.5728	9.33092	9.02188	8.57077	8.69626	9.09236
IF2B1_HUMAN	IGF2BP1	Q9NZI8	Insulin-like growth factor 2 mRNA-binding protein 1	nucleoplasm,cytoplasm,cytosol,cytoplasmic stress granule,lamellipodium,filopodium,growth cone,neuronal cell body,dendritic spine,perinuclear region of cytoplasm,CRD-mediated mRNA stability complex,ribonucleoprotein complex,nucleus	regulation of cytokine production,regulation of mRNA stability involved in response to stress,negative regulation of translation,pallium cell proliferation in forebrain,mRNA transport,CRD-mediated mRNA stabilization,neuronal stem cell population maintenance,Requires Ontology,negative regulation of nuclear-transcribed mRNA catabolic process, deadenylation-dependent decay,positive regulation of cyt…	RNA binding,mRNA binding,mRNA 3'-UTR binding,protein binding,translation regulator activity,mRNA 5'-UTR binding	8.47309	8.50248	8.34058	8.66698	8.18473	8.67425	8.56552	8.32506	8.51433	8.30597	8.54491	8.32418	8.24673	8.58759	8.7074	8.52233	8.25818	8.49593	8.43872	8.4683	8.51391	8.50866	8.39169	8.42548
RL24_HUMAN	RPL24	P83731	60S ribosomal protein L24	cytoplasm,endoplasmic reticulum,cytosol,membrane,cytosolic large ribosomal subunit,cytosolic ribosome,synapse,extracellular exosome,polysomal ribosome	ribosomal large subunit assembly,cytoplasmic translation,translation,exit from mitosis,optic nerve development,retinal ganglion cell axon guidance,retina development in camera-type eye	RNA binding,structural constituent of ribosome,protein binding,cadherin binding,mRNA binding	11.0922	11.7072	11.5591	11.6998	11.2635	9.16754	11.5902	11.8532	11.3005	11.2166	11.7145	11.7872	11.2962	11.9891	11.1852	11.3609	11.4293	11.3564	11.4528	11.5813	11.4901	10.7103	11.5728	11.3822
DESP_HUMAN	DSP	P15924	Desmoplakin	intermediate filament,cornified envelope,nucleus,plasma membrane,fascia adherens,intercalated disc,basolateral plasma membrane,desmosome,extracellular exosome,ficolin-1-rich granule membrane,membrane,cytoplasm	epithelial cell-cell adhesion,desmosome organization,ventricular compact myocardium morphogenesis,epidermis development,peptide cross-linking,keratinocyte differentiation,adherens junction organization,intermediate filament organization,bundle of His cell-Purkinje myocyte adhesion involved in cell communication,regulation of heart rate by cardiac conduction,regulation of ventricular cardiac muscl…	RNA binding,protein kinase C binding,structural constituent of cytoskeleton,protein binding,cell adhesive protein binding involved in bundle of His cell-Purkinje myocyte communication,scaffold protein binding,structural molecule activity	7.18687	6.80203	6.58605	9.24821	7.47308	7.41754	7.4502	6.98664	7.11563	7.05893	8.70542	6.85152	7.50348	6.50448	7.5276	9.1473	7.56153	7.3485	6.85832	7.18416	7.17852	8.04627	7.53863	8.01911
GCDH_HUMAN	GCDH	Q92947	Glutaryl-CoA dehydrogenase, mitochondrial""	mitochondrion,mitochondrial matrix	tryptophan metabolic process,fatty acid beta-oxidation using acyl-CoA dehydrogenase,fatty-acyl-CoA biosynthetic process	glutaryl-CoA dehydrogenase activity,fatty-acyl-CoA binding,flavin adenine dinucleotide binding	4.99969	6.07688	6.22321	-4.66471	6.89166	-0.844274	5.03624	5.22935	5.29021	7.06501	5.00245	6.25458	5.98234	6.38043	-5.7124	6.04279	5.75452	-3.80009	5.76659	5.18527	2.21679	0.460892	6.10735	2.66574
HNRPL_HUMAN	HNRNPL	P14866	Heterogeneous nuclear ribonucleoprotein L	chromatin,nucleus,nucleoplasm,cytoplasm,membrane,ribonucleoprotein granule,extracellular exosome,ribonucleoprotein complex	regulation of alternative mRNA splicing, via spliceosome,RNA processing,mRNA processing,negative regulation of transcription, DNA-templated,regulation of RNA splicing	transcription regulatory region sequence-specific DNA binding,RNA binding,protein binding,pre-mRNA intronic binding,mRNA binding	8.28522	8.52419	6.75026	8.94657	7.89039	-0.498128	8.67613	8.27776	8.37322	8.39001	7.96182	8.18491	8.0489	8.12299	8.87235	8.1064	8.3603	8.85777	7.85322	8.44237	8.34808	5.44628	8.17891	8.44149
PCBP1_HUMAN	PCBP1	Q15365	Poly(rC)-binding protein 1	nucleoplasm,cytoplasm,cytosol,membrane,nuclear speck,cytoplasmic ribonucleoprotein granule,extracellular exosome,nucleus	viral RNA genome replication,regulation of gene expression,regulation of RNA metabolic process,positive regulation of transcription from RNA polymerase II promoter	RNA polymerase II transcription factor activity, sequence-specific DNA binding,single-stranded DNA binding,RNA binding,mRNA binding,protein binding,cadherin binding,sequence-specific single stranded DNA binding	10.0785	10.5389	10.3163	10.6985	10.1382	10.386	10.5582	10.3734	10.6504	10.4745	10.4889	10.587	10.5278	10.7183	10.6568	10.6554	10.7124	10.5438	10.3112	10.5273	10.6343	10.4076	10.5168	10.6372
A0A1C7CYX9_HUMAN	DPYSL2	A0A1C7CYX9	Dihydropyrimidinase-related protein 2				6.39603	4.63361	4.94625	7.26351	6.15178	7.23168	6.04863	4.57393	5.88182	6.03378	3.9942	6.98671	-4.57736	5.3632	7.92365	-5.59034	-4.82329	5.95412	5.3253	5.50146	2.90316	6.88232	5.67156	-1.4865
Q5JXI8_HUMAN	FHL1	Q5JXI8	Four and a half LIM domains protein 1 (Fragment)				5.35161	6.92067	8.5828	7.06055	6.19587	-0.672627	6.68721	5.19591	8.19973	6.82867	-5.27702	8.42014	5.31711	6.69244	8.62049	4.01198	2.53775	8.00251	6.9517	6.69428	6.87668	4.1946	3.32393	4.85075
DX39B_HUMAN	DDX39B	Q13838	Spliceosome RNA helicase DDX39B	cytoplasm,nucleus,nucleoplasm,nuclear speck,transcription export complex,spliceosomal complex,U4 snRNP,U6 snRNP	spliceosomal complex assembly,mRNA splicing, via spliceosome,RNA export from nucleus,mRNA export from nucleus,RNA splicing,RNA secondary structure unwinding,positive regulation of DNA-templated transcription, elongation,viral mRNA export from host cell nucleus,negative regulation of DNA damage checkpoint	RNA binding,RNA helicase activity,protein binding,ATP binding,RNA-dependent ATPase activity,ATPase activity,U6 snRNA binding,U4 snRNA binding,identical protein binding,ATP-dependent protein binding	8.93752	8.86328	9.0198	9.5298	9.03612	8.67801	9.3029	8.84341	9.28305	8.89458	8.85388	8.98268	9.00123	8.70091	9.51769	8.70342	9.17592	9.16286	8.9402	9.14312	9.07328	9.08131	8.91038	9.01407
XRCC6_HUMAN	XRCC6	P12956	X-ray repair cross-complementing protein 6	chromosome, telomeric region,extracellular region,nucleus,nucleoplasm,nucleolus,cytosol,membrane,secretory granule lumen,Ku70:Ku80 complex,DNA-dependent protein kinase complex,ficolin-1-rich granule lumen,nuclear telomere cap complex,transcription factor complex,macromolecular complex,protein-DNA complex,nonhomologous end joining complex	telomere maintenance,activation of innate immune response,DNA ligation,double-strand break repair via nonhomologous end joining,DNA duplex unwinding,innate immune response,positive regulation of lymphocyte differentiation,positive regulation of protein kinase activity,negative regulation of transcription, DNA-templated,positive regulation of transcription, DNA-templated,positive regulation of tra…	double-stranded telomeric DNA binding,DNA end binding,transcription regulatory region sequence-specific DNA binding,DNA binding,DNA helicase activity,damaged DNA binding,RNA binding,protein binding,ATP binding,protein C-terminus binding,DNA-dependent ATPase activity,hydrolase activity,cyclin binding,macromolecular complex binding,5'-deoxyribose-5-phosphate lyase activity,scaffold protein binding,…	7.9758	8.48337	9.16322	8.11135	8.65475	11.0477	7.88191	8.43301	8.88063	8.58551	8.42974	8.87859	8.29216	8.38371	8.88907	8.16497	8.24955	8.65315	8.5408	8.39852	8.52165	9.27128	8.63128	8.35589
ARID2_HUMAN	ARID2	Q68CP9	AT-rich interactive domain-containing protein 2	nucleoplasm,plasma membrane,SWI/SNF complex,SWI/SNF superfamily-type complex	heart morphogenesis,nucleosome disassembly,negative regulation of cell proliferation,negative regulation of cell migration,homeostatic process,embryonic organ development,cardiac muscle cell proliferation,coronary artery morphogenesis,positive regulation of double-strand break repair via homologous recombination	DNA binding,protein binding,metal ion binding	3.64643	4.66785	4.48246	4.62411	3.67589	-0.84146	5.35882	4.52247	4.31059	2.18667	4.857	2.46513	2.49535	-4.79858	-4.83618	2.74441	4.14897	4.09084	4.26558	4.73063	-2.3798	2.48618	3.1696	3.6614
ACLY_HUMAN	ACLY	P53396	ATP-citrate synthase	extracellular region,nucleoplasm,cytosol,plasma membrane,membrane,azurophil granule lumen,extracellular exosome,ficolin-1-rich granule lumen	acetyl-CoA biosynthetic process,citrate metabolic process,oxaloacetate metabolic process,cholesterol biosynthetic process,lipid biosynthetic process,coenzyme A metabolic process,fatty acid biosynthetic process	ATP citrate synthase activity,protein binding,ATP binding,metal ion binding	9.00266	6.35033	8.83653	7.82536	7.03105	9.98436	7.75744	7.42246	7.56898	7.12549	6.69972	7.40577	7.99533	7.6478	6.99647	6.97701	7.48913	7.12143	8.06317	7.58296	7.54653	8.28025	7.07699	7.19586
SFR19_HUMAN	SCAF1	Q9H7N4	Splicing factor, arginine/serine-rich 19""	nucleus	transcription from RNA polymerase II promoter,mRNA processing,RNA splicing	RNA binding,protein binding,protein domain specific binding,Requires Ontology	8.14158	8.27783	8.29305	7.62766	8.24782	6.68724	8.19675	8.49423	8.1301	7.79162	8.51115	8.25663	8.12231	8.17295	7.83856	7.94588	8.30216	7.95922	8.23749	8.2737	8.04461	7.52091	8.18647	8.06909
E7EQR4_HUMAN;EZRI_HUMAN	EZR	E7EQR4;P15311	Ezrin	immunological synapse,focal adhesion,fibrillar center,ruffle,uropod,extracellular space,cytoplasm,endosome,cytosol,actin filament,plasma membrane,microvillus,brush border,actin cytoskeleton,membrane,basolateral plasma membrane,apical plasma membrane,extrinsic component of membrane,filopodium,cortical cytoskeleton,microvillus membrane,vesicle,ruffle membrane,ciliary basal body,cell projection,plas…	regulation of cell size,gland morphogenesis,regulation of actin cytoskeleton organization,establishment of epithelial cell apical/basal polarity,regulation of NIK/NF-kappaB signaling,negative regulation of transcription from RNA polymerase II promoter,intestinal D-glucose absorption,sphingosine-1-phosphate signaling pathway,leukocyte cell-cell adhesion,regulation of cell shape,positive regulation…	RNA binding,actin binding,protein binding,microtubule binding,protein C-terminus binding,protein domain specific binding,protein kinase A catalytic subunit binding,protein kinase A regulatory subunit binding,identical protein binding,S100 protein binding,cadherin binding,cell adhesion molecule binding,actin filament binding,protein kinase A binding,ATPase binding,disordered domain specific binding	7.76488	8.2821	8.49536	8.2815	7.70713	11.2485	7.83393	7.91032	8.33645	8.17218	8.99882	8.28731	8.00148	8.12492	8.49243	8.25673	7.95547	7.28073	8.18078	8.0269	8.20627	9.07905	8.4861	7.83098
A0A087WTT1_HUMAN;PABP1_HUMAN	PABPC1	A0A087WTT1;P11940	Polyadenylate-binding protein;Polyadenylate-binding protein 1	nucleus,cytoplasm,cytosol,focal adhesion,cytoplasmic stress granule,membrane,lamellipodium,cell leading edge,cytoplasmic ribonucleoprotein granule,extracellular exosome,Requires Ontology,catalytic step 2 spliceosome,ribonucleoprotein complex	nuclear-transcribed mRNA catabolic process, nonsense-mediated decay,mRNA splicing, via spliceosome,mRNA polyadenylation,gene silencing by RNA,positive regulation of viral genome replication,mRNA stabilization,positive regulation of nuclear-transcribed mRNA poly(A) tail shortening,CRD-mediated mRNA stabilization,negative regulation of nuclear-transcribed mRNA catabolic process, deadenylation-depen…	RNA binding,mRNA 3'-UTR binding,protein binding,protein C-terminus binding,poly(A) binding,poly(U) RNA binding,translation activator activity	8.9469	8.92726	8.83593	10.2356	9.29926	12.2927	9.79599	9.98019	10.0175	9.78243	9.11211	9.56711	9.42612	8.8866	9.87709	8.84952	8.99492	8.67329	8.90336	9.93123	9.3966	10.6092	9.48722	8.83924
PININ_HUMAN	PNN	Q9H307	Pinin	intermediate filament,plasma membrane,cell-cell junction,membrane,nuclear speck,desmosome,catalytic step 2 spliceosome	mRNA splicing, via spliceosome,cell adhesion	DNA binding,RNA binding,structural molecule activity,protein binding	5.92873	7.65724	8.97318	6.09566	7.95163	-0.673941	10.9384	9.9317	10.2531	10.3042	10.5129	9.9756	9.7435	9.36237	9.26662	10.7255	10.0435	8.70111	7.51972	10.3744	9.4575	4.45778	10.2642	9.82335
GRP78_HUMAN	HSPA5	P11021	78 kDa glucose-regulated protein	nucleus,cytoplasm,mitochondrion,endoplasmic reticulum,endoplasmic reticulum lumen,endoplasmic reticulum membrane,smooth endoplasmic reticulum,endoplasmic reticulum-Golgi intermediate compartment,cytosol,plasma membrane,focal adhesion,cell surface,membrane,integral component of endoplasmic reticulum membrane,midbody,melanosome,intracellular membrane-bounded organelle,extracellular exosome,macromol…	luteolysis,ER overload response,positive regulation of neuron projection development,cerebellum structural organization,cerebellar Purkinje cell layer development,substantia nigra development,neuron differentiation,positive regulation of cell migration,ER-associated ubiquitin-dependent protein catabolic process,negative regulation of transforming growth factor beta receptor signaling pathway,endo…	calcium ion binding,protein binding,ATP binding,ATPase activity,enzyme binding,protein domain specific binding,ubiquitin protein ligase binding,ribosome binding,cadherin binding,unfolded protein binding,chaperone binding,misfolded protein binding,protein binding involved in protein folding,heat shock protein binding	9.8522	9.61966	9.46804	10.0815	9.78433	9.8067	10.3387	9.74286	10.1785	9.92854	10.0107	10.1091	9.99305	10.357	9.90061	9.93278	10.1962	10.6863	9.64664	10.0867	10.0836	9.89084	10.0161	10.2718
CYTB_HUMAN	CSTB	P04080	Cystatin-B	extracellular region,extracellular space,nucleus,nucleolus,cytoplasm,cytosol,secretory granule lumen,extracellular exosome,tertiary granule lumen,ficolin-1-rich granule lumen,Requires Ontology	adult locomotory behavior,negative regulation of peptidase activity,negative regulation of endopeptidase activity,negative regulation of proteolysis	protease binding,RNA binding,endopeptidase inhibitor activity,cysteine-type endopeptidase inhibitor activity	-5.42116	4.5455	5.30893	6.8561	-4.71621	8.83576	5.17972	-5.02082	3.12005	4.55079	1.04042	3.01973	4.66389	4.68616	7.64471	1.36951	6.40172	7.1086	1.47776	1.09298	5.66492	3.65855	2.87031	4.95994
H12_HUMAN	HIST1H1C	P16403	Histone H1.2	euchromatin,nucleus,nucleosome	negative regulation of transcription from RNA polymerase II promoter,nucleosome assembly,histone H3-K4 trimethylation,histone H3-K27 trimethylation,nucleosome positioning,negative regulation of DNA recombination,chromosome condensation	RNA binding,protein binding,chromatin DNA binding,nucleosomal DNA binding,double-stranded DNA binding	13.7022	13.5808	14.0468	13.5167	13.4907	13.0146	13.3755	13.8239	13.2696	13.5732	13.6731	13.8011	13.7877	13.6096	13.0478	14.0244	14.1592	13.207	13.7766	13.4897	13.4817	13.3406	13.6824	13.7969
A0A087WYT3_HUMAN;TEBP_HUMAN	PTGES3	A0A087WYT3;Q15185	Prostaglandin E synthase 3	chromosome, telomeric region,nucleus,nucleoplasm,cytosol,telomerase holoenzyme complex,macromolecular complex,Requires Ontology	telomere maintenance,prostaglandin biosynthetic process,glycogen biosynthetic process,telomere maintenance via telomerase,signal transduction,cell proliferation,cyclooxygenase pathway,positive regulation of phosphorylation,glucocorticoid receptor signaling pathway,skin development,protein stabilization,chaperone mediated protein folding requiring cofactor,chaperone-mediated protein complex assemb…	telomerase activity,protein binding,prostaglandin-E synthase activity,unfolded protein binding,Hsp90 protein binding,DNA polymerase binding,chaperone binding	7.49105	6.88254	6.95074	8.54621	6.74506	-0.425714	5.71075	-5.56796	7.65899	5.4533	4.4026	7.17273	6.51493	6.0403	8.9655	6.29486	3.71409	2.852	7.10811	2.6006	7.17358	4.95519	5.67621	4.28698
RL30_HUMAN	RPL30	P62888	60S ribosomal protein L30	postsynaptic density,nucleus,cytosol,focal adhesion,membrane,cytosolic large ribosomal subunit,cytosolic ribosome,extracellular exosome,polysomal ribosome	cytoplasmic translation,translation,killing of cells of other organism,defense response to Gram-negative bacterium,Requires Ontology	RNA binding,structural constituent of ribosome,protein binding	9.72113	10.6733	10.6922	10.8806	10.829	8.33902	10.8426	10.5843	10.7083	11.249	10.4825	10.6093	10.8955	11.1997	10.3214	10.522	11.0156	11.0472	10.3622	10.7117	10.8055	10.0162	10.7803	10.8616
RL14_HUMAN	RPL14	P50914	60S ribosomal protein L14	postsynaptic density,cytosol,membrane,cytosolic large ribosomal subunit,cytosolic ribosome,extracellular exosome	cytoplasmic translation,rRNA processing,translation,ribosomal large subunit biogenesis	RNA binding,structural constituent of ribosome,protein binding,cadherin binding	11.4045	11.2969	11.7452	11.9454	11.3892	8.38689	11.6316	11.6746	11.608	11.0573	11.3882	11.7544	11.5859	10.7753	11.0901	11.5425	11.5175	11.5874	11.4822	11.638	11.1504	10.5738	11.4	11.5491
RL10_HUMAN	RPL10	P27635	60S ribosomal protein L10	smooth endoplasmic reticulum,nucleus,endoplasmic reticulum,cytosol,membrane,cytosolic ribosome,cytosolic large ribosomal subunit,macromolecular complex	translation,negative regulation of transcription from RNA polymerase II promoter,cytoplasmic translation,regulation of translation,negative regulation of apoptotic process,embryonic brain development,ribosomal large subunit assembly	RNA binding,structural constituent of ribosome,protein binding,translation regulator activity	11.621	11.6052	11.43	11.2221	11.7342	5.7486	11.7388	11.8075	11.9286	11.4903	11.8379	11.7756	11.4422	11.4537	11.8352	11.7033	11.4216	11.5992	11.552	11.825	11.577	9.56832	11.7013	11.5747
PAIRB_HUMAN	SERBP1	Q8NC51	Plasminogen activator inhibitor 1 RNA-binding protein	nucleus,cytoplasm,cytosol,membrane,perinuclear region of cytoplasm,extracellular exosome	PML body organization,regulation of mRNA stability	RNA binding,mRNA 3'-UTR binding,protein binding,SUMO binding,ribosome binding,cadherin binding	8.24739	7.81667	7.59523	8.2805	7.83908	11.3793	8.63426	8.03905	7.90441	8.20364	8.41688	7.88267	7.61248	8.15148	8.32097	8.12446	8.19306	7.78388	7.88643	8.19257	8.02831	9.16628	8.16773	8.0338
PELO_HUMAN	PELO	Q9BRX2	Protein pelota homolog	nucleus,cytoplasm	inner cell mass cell proliferation,regulation of translation,cell cycle,endoderm development,stem cell population maintenance,positive regulation of BMP signaling pathway,chromosome organization,cell division,mesenchymal to epithelial transition,nuclear-transcribed mRNA catabolic process, non-stop decay,RNA surveillance,nucleic acid phosphodiester bond hydrolysis,nuclear-transcribed mRNA cataboli…	endonuclease activity,protein binding,metal ion binding	3.57089	4.67127	5.76745	6.12353	6.89263	-0.587983	5.06185	4.28623	5.69073	5.19567	5.91778	6.76203	3.80455	7.87792	4.78804	6.6117	5.23705	4.07471	4.66987	5.01294	5.49017	4.14273	5.95849	5.30782
RAC1_HUMAN	RAC1	P63000	Ras-related C3 botulinum toxin substrate 1	actin filament,postsynapse,glutamatergic synapse,cytoplasm,endoplasmic reticulum membrane,trans-Golgi network,cytosol,plasma membrane,focal adhesion,membrane,lamellipodium,secretory granule membrane,ruffle membrane,cytoplasmic ribonucleoprotein granule,melanosome,dendritic spine,recycling endosome membrane,extracellular exosome,ficolin-1-rich granule membrane,extrinsic component of cytoplasmic si…	positive regulation of lamellipodium assembly,actin cytoskeleton organization,ruffle organization,neuron migration,positive regulation of protein phosphorylation,sphingosine-1-phosphate signaling pathway,inflammatory response,cell adhesion,cell-matrix adhesion,small GTPase mediated signal transduction,regulation of cell size,response to wounding,anatomical structure morphogenesis,regulation of hy…	GTPase activity,obsolete small monomeric GTPase activity,protein binding,GTP binding,enzyme binding,protein kinase binding,thioesterase binding,macromolecular complex binding,Rho GDP-dissociation inhibitor binding	8.76535	8.56427	8.41395	8.86723	8.96328	-1.34208	9.24047	8.85632	8.64897	8.87038	8.76032	8.70244	8.16732	7.96839	8.95962	8.62175	8.89073	8.24297	8.58119	8.91526	8.36511	5.49614	8.77771	8.58515
SFXN1_HUMAN	SFXN1	Q9H9B4	Sideroflexin-1	mitochondrion,integral component of mitochondrial inner membrane	one-carbon metabolic process,iron ion transport,L-serine transport,erythrocyte differentiation,D-serine transport,Requires Ontology,mitochondrial transmembrane transport	protein binding,L-serine transmembrane transporter activity,D-serine transmembrane transporter activity,transmembrane transporter activity,serine transmembrane transporter activity	8.36092	8.50844	8.81061	8.63072	8.58831	-1.49844	8.78348	8.56396	8.78293	7.87219	8.66656	8.58032	8.29477	8.1699	8.80606	9.02703	8.66025	8.64537	8.55999	8.71012	8.42357	5.24019	8.37302	8.77755
PHP14_HUMAN	PHPT1	Q9NRX4	14 kDa phosphohistidine phosphatase	nucleoplasm,cytosol,plasma membrane,nuclear body,extracellular exosome	protein dephosphorylation,peptidyl-histidine dephosphorylation,negative regulation of T cell receptor signaling pathway,negative regulation of lyase activity,positive regulation of cell motility,regulation of actin cytoskeleton reorganization,negative regulation of ATP citrate synthase activity	protein binding,calcium channel inhibitor activity,ion channel binding,protein histidine phosphatase activity	5.56744	4.70285	5.66739	7.86465	4.32559	8.96081	5.50475	5.10908	5.78287	5.48306	4.91396	5.88503	-4.2673	5.29197	8.61785	4.20077	4.99168	6.73017	5.31256	5.46557	3.21417	7.05035	5.42735	5.30754
H13_HUMAN	HIST1H1D	P16402	Histone H1.3	chromatin,euchromatin,nucleosome,nucleus	negative regulation of transcription from RNA polymerase II promoter,nucleosome assembly,histone H3-K4 trimethylation,histone H3-K27 trimethylation,nucleosome positioning,negative regulation of DNA recombination,chromosome condensation	RNA binding,chromatin DNA binding,double-stranded DNA binding,nucleosomal DNA binding	15.4341	14.226	13.4614	14.9395	14.6496	16.0969	14.7307	15.5739	12.7636	15.9364	14.6294	14.4726	15.0386	13.4976	14.5867	15.2114	14.1583	15.3706	14.3738	14.3561	14.3743	15.2287	15.0128	14.9134
RS19_HUMAN	RPS19	P39019	40S ribosomal protein S19	postsynaptic density,nucleoplasm,nucleolus,cytoplasm,cytosol,ribosome,focal adhesion,membrane,cytosolic ribosome,extracellular exosome,cytosolic small ribosomal subunit	ribosomal small subunit assembly,maturation of SSU-rRNA from tricistronic rRNA transcript (SSU-rRNA, 5.8S rRNA, LSU-rRNA),cytoplasmic translation,monocyte chemotaxis,rRNA processing,translation,nucleolus organization,response to extracellular stimulus,erythrocyte differentiation,maturation of SSU-rRNA,killing of cells of other organism,ribosomal small subunit biogenesis,defense response to Gram-n…	RNA binding,structural constituent of ribosome,protein binding,fibroblast growth factor binding,protein kinase binding,identical protein binding	8.83047	8.80156	8.16561	7.98204	8.71713	9.74937	8.4789	7.71705	7.12321	8.83031	8.55139	7.28023	8.56774	8.48547	9.52356	8.8598	7.57408	7.96661	8.59921	7.77305	8.85892	8.81618	8.22064	8.1335
ARPC5_HUMAN	ARPC5	O15511	Actin-related protein 2/3 complex subunit 5	extracellular region,nucleus,endosome,cytosol,focal adhesion,actin cytoskeleton,lamellipodium,growth cone,secretory granule lumen,site of double-strand break,extracellular exosome,ficolin-1-rich granule lumen,Arp2/3 protein complex,cytoplasm	smooth muscle cell migration,cell migration,orbitofrontal cortex development,maintenance of cell polarity,actin cytoskeleton organization,regulation of actin filament polymerization,Arp2/3 complex-mediated actin nucleation,actin filament network formation,Requires Ontology,lamellipodium organization	actin filament binding,structural constituent of cytoskeleton,protein binding	7.17165	7.54107	6.04796	7.3915	7.27887	6.4654	7.0757	7.33914	7.09688	6.54406	6.78233	7.52121	6.8754	6.85068	7.7406	6.68778	6.98169	7.02777	6.92023	7.17057	7.15556	7.04526	6.9492	6.89908
MCM4_HUMAN	MCM4	P33991	DNA replication licensing factor MCM4	chromosome, telomeric region,nucleus,nucleoplasm,membrane,MCM complex,CMG complex	DNA replication,DNA unwinding involved in DNA replication,mitotic DNA replication initiation,DNA strand elongation involved in DNA replication,double-strand break repair via break-induced replication	DNA helicase activity,protein binding,ATP binding,ATPase activity,single-stranded DNA binding,single-stranded DNA-dependent ATP-dependent DNA helicase activity	9.18299	9.20692	9.32713	9.33326	9.28121	-1.65238	9.42015	9.08129	9.46751	9.03409	9.11304	9.24324	8.95345	9.3826	9.25521	9.02841	9.19044	9.30694	9.23901	9.32298	9.19709	5.65403	9.13013	9.17526
G3XAI9_HUMAN;F133B_HUMAN	FAM133B	G3XAI9;Q5BKY9	Protein FAM133B			RNA binding	6.63325	5.24933	6.50752	-4.54747	-5.03531	0.226296	6.47415	-1.93995	5.24453	6.15364	4.35695	5.67115	6.54022	6.58384	1.83938	6.40728	4.55204	-4.62736	6.13004	3.25958	4.98781	-3.11883	5.39391	2.11066
TALDO_HUMAN	TALDO1	P37837	Transaldolase	nucleus,cytoplasm,cytosol,extracellular exosome,intracellular	carbohydrate metabolic process,fructose 6-phosphate metabolic process,glyceraldehyde-3-phosphate metabolic process,pentose-phosphate shunt, non-oxidative branch	protein binding,monosaccharide binding,sedoheptulose-7-phosphate:D-glyceraldehyde-3-phosphate glyceronetransferase activity	7.61187	6.58095	7.15549	8.55991	4.73194	11.7616	6.94735	5.54606	7.93207	6.53787	-5.44899	8.14718	4.69681	5.7891	9.2805	-5.39185	4.43661	6.35456	7.1161	6.80849	6.5888	8.35116	3.07869	1.79978
NKAP_HUMAN	NKAP	Q8N5F7	NF-kappa-B-activating protein	nucleoplasm,cytosol,nucleus	negative regulation of transcription from RNA polymerase II promoter,Notch signaling pathway,stem cell population maintenance,granulocyte differentiation,T cell differentiation in thymus,negative regulation of transcription, DNA-templated,positive regulation of alpha-beta T cell differentiation,hematopoietic stem cell proliferation,regulation of gene expression	chromatin binding,RNA binding,protein binding,chromatin DNA binding	10.7087	11.2471	10.8891	10.6135	10.7375	-0.893419	10.7375	10.6221	10.3997	10.5294	10.7823	10.3	10.6595	10.877	10.0799	10.9094	10.4695	9.90673	10.9483	10.5864	10.5388	6.81919	10.5372	10.4286
TF3C1_HUMAN	GTF3C1	Q12789	General transcription factor 3C polypeptide 1	nucleoplasm,nucleolus,membrane,transcription factor TFIIIC complex,ribonucleoprotein complex	transcription from RNA polymerase III promoter,rRNA transcription,tRNA transcription,5S class rRNA transcription from RNA polymerase III type 1 promoter,tRNA transcription from RNA polymerase III promoter,transcription initiation from RNA polymerase III promoter	DNA binding,protein binding	7.26537	7.90344	7.30297	7.13413	7.71139	-0.914245	7.00135	5.94031	6.79938	6.46746	7.10924	8.30032	6.61392	5.09862	6.09567	6.05652	7.78272	5.8572	7.49059	6.58034	5.93607	4.64376	7.29234	6.56548
EXOS4_HUMAN	EXOSC4	Q9NPD3	Exosome complex component RRP41	nucleus,nucleoplasm,nucleolus,cytoplasm,cytosol,euchromatin,intracellular membrane-bounded organelle,exosome (RNase complex),nuclear exosome (RNase complex),cytoplasmic exosome (RNase complex)	defense response to virus,maturation of 5.8S rRNA,nuclear-transcribed mRNA catabolic process,rRNA processing,RNA processing,RNA catabolic process,positive regulation of cell growth,DNA deamination,nuclear mRNA surveillance,histone mRNA catabolic process,RNA phosphodiester bond hydrolysis, exonucleolytic,nuclear-transcribed mRNA catabolic process, exonucleolytic, 3'-5',polyadenylation-dependent sn…	exoribonuclease activity,3'-5'-exoribonuclease activity,protein binding,mRNA 3'-UTR AU-rich region binding	-4.99636	6.17594	-0.764707	3.18035	4.46622	-1.18687	0.125322	-4.51742	-4.47768	6.16446	0.719325	-5.25724	4.98349	6.09506	4.88532	4.36667	-4.72004	-3.91798	0.138293	-2.95659	5.32129	2.15323	0.542181	-1.42378
PPIF_HUMAN	PPIF	P30405	Peptidyl-prolyl cis-trans isomerase F, mitochondrial""	mitochondrion,mitochondrial matrix,membrane,mitochondrial permeability transition pore complex,cytoplasm,intracellular membrane-bounded organelle	protein peptidyl-prolyl isomerization,response to ischemia,apoptotic mitochondrial changes,regulation of proton-transporting ATPase activity, rotational mechanism,regulation of necrotic cell death,negative regulation of ATPase activity,negative regulation of apoptotic process,regulation of mitochondrial membrane permeability,necroptotic process,cellular response to hydrogen peroxide,cellular resp…	peptidyl-prolyl cis-trans isomerase activity,protein binding,cyclosporin A binding	10.1609	9.25056	11.1829	9.84287	10.0328	6.5371	10.0195	9.48258	10.2303	9.79945	8.92094	10.7662	9.47073	9.63841	9.60063	9.51953	9.58116	10.5732	10.1981	9.91078	9.56992	8.80426	9.82886	9.89129
F8VUA2_HUMAN;CHM1A_HUMAN	CHMP1A	F8VUA2;Q9HD42	Charged multivesicular body protein 1a	autophagosome membrane,kinetochore,condensed nuclear chromosome,nuclear pore,lysosomal membrane,early endosome,microtubule organizing center,kinetochore microtubule,cytosol,plasma membrane,endomembrane system,nuclear matrix,midbody,multivesicular body membrane,extracellular exosome,amphisome membrane,multivesicular body,ESCRT III complex	mitotic chromosome condensation,negative regulation of gene expression,plasma membrane repair,autophagy,nucleus organization,mitotic metaphase plate congression,regulation of centrosome duplication,vesicle-mediated transport,nuclear envelope reassembly,multivesicular body assembly,viral budding via host ESCRT complex,ubiquitin-dependent protein catabolic process via the multivesicular body sortin…	protein binding,metallopeptidase activity,zinc ion binding,protein domain specific binding,identical protein binding,protein homodimerization activity	8.67636	6.30277	7.78772	8.235	7.1406	8.32496	7.36933	7.91117	7.61968	7.10349	7.24048	7.81372	8.34999	6.10628	6.93505	8.66418	8.00846	7.03577	7.58895	7.63339	7.13044	7.90019	7.3859	7.9028
SRSF6_HUMAN	SRSF6	Q13247	Serine/arginine-rich splicing factor 6	nucleoplasm,nuclear speck	regulation of alternative mRNA splicing, via spliceosome,positive regulation of epithelial cell proliferation involved in lung morphogenesis,negative regulation of cell death,alternative mRNA splicing, via spliceosome,mRNA splice site selection,regulation of keratinocyte proliferation,response to insulin,negative regulation of keratinocyte differentiation,negative regulation of mRNA splicing, via…	RNA binding,protein binding,pre-mRNA binding,mRNA binding	5.74982	3.21728	5.69201	4.48025	5.17758	-1.36906	5.61008	4.22981	-4.57443	2.92895	4.94043	5.23946	5.54599	5.75465	5.54637	5.08088	5.12032	4.22256	4.88637	1.75516	5.61567	2.76292	4.36961	4.80792
STIP1_HUMAN	STIP1	P31948	Stress-induced-phosphoprotein 1	nucleus,Golgi apparatus,cytosol,Requires Ontology,macromolecular complex	cellular response to interleukin-7	RNA binding,protein binding,Hsp90 protein binding	4.68622	4.16327	6.19034	6.80053	3.13313	11.8124	6.88306	4.94113	5.76201	3.88118	-4.71212	6.62613	-5.0767	4.66032	8.23827	-5.36656	4.71546	5.26038	5.01328	5.86207	2.6073	7.24869	1.93173	1.53643
PPM1G_HUMAN	PPM1G	O15355	Protein phosphatase 1G	nucleus,nucleoplasm,cytoplasm,membrane	peptidyl-threonine dephosphorylation,regulation of cell cycle,protein dephosphorylation	protein serine/threonine phosphatase activity,protein binding,metal ion binding	4.23599	5.47709	4.8386	6.59701	5.89658	9.61107	5.54096	4.91152	6.29717	5.99655	4.68427	4.69548	4.47784	5.60038	7.17656	-4.94011	5.98578	3.03623	4.85056	5.58322	5.75159	7.36822	5.12543	1.36063
H7BY58_HUMAN	PCMT1	H7BY58	Protein-L-isoaspartate O-methyltransferase				12.3461	12.6521	12.6182	12.3647	12.6389	9.81872	12.6862	12.8918	12.5598	12.3152	12.6669	12.5157	12.6031	12.6041	12.0157	12.3858	12.7911	12.5347	12.5388	12.7126	12.4077	11.6074	12.4992	12.5705
K1C16_HUMAN	KRT16	P08779	Keratin, type I cytoskeletal 16""	nucleus,cytosol,cytoskeleton,intermediate filament,extracellular exosome	morphogenesis of an epithelium,inflammatory response,cytoskeleton organization,aging,keratinocyte differentiation,negative regulation of cell migration,keratinization,hair cycle,innate immune response,intermediate filament cytoskeleton organization,keratinocyte migration,establishment of skin barrier,epithelial cell differentiation,intermediate filament organization	structural constituent of cytoskeleton,protein binding	9.47607	8.08361	9.10452	9.14904	8.7913	3.14106	10.052	8.52738	8.5417	8.14154	9.72578	8.2423	8.77478	7.28511	9.57589	7.69761	9.41232	9.01314	8.88807	9.04035	8.54526	7.02713	8.70321	8.70769
K1C17_HUMAN	KRT17	Q04695	Keratin, type I cytoskeletal 17""	cytosol,intermediate filament,intermediate filament cytoskeleton,cell periphery,cytoskeleton,keratin filament	positive regulation of cell growth,hair follicle morphogenesis,keratinization,intermediate filament organization,positive regulation of translation,positive regulation of hair follicle development,epithelial cell differentiation	structural molecule activity,protein binding	10.944	10.8392	11.407	11.1851	11.3523	-1.20386	11.8601	10.755	10.5335	10.1991	11.9327	10.9437	11.2589	10.5576	11.338	10.1765	11.8337	11.7105	11.0634	11.0495	11.0515	7.11116	11.0252	11.2402
B9A067_HUMAN;MIC60_HUMAN	IMMT	B9A067;Q16891	MICOS complex subunit MIC60	mitochondrion,mitochondrial inner membrane,mitochondrial intermembrane space,membrane,mitochondrial sorting and assembly machinery complex,MICOS complex,Requires Ontology	inner mitochondrial membrane organization,cristae formation,mitochondrial calcium ion homeostasis	RNA binding,protein binding	4.9862	6.66531	9.37827	6.08051	6.34241	4.91185	5.12491	5.97058	4.29234	6.03234	4.40741	5.42467	6.22024	5.5057	6.18186	5.30012	6.35145	5.4888	7.00993	5.12928	5.96927	5.77826	5.28814	5.71345
TCPH_HUMAN	CCT7	Q99832	T-complex protein 1 subunit eta	cytoplasm,cytosol,chaperonin-containing T-complex,microtubule,cell body,extracellular exosome	protein folding,binding of sperm to zona pellucida,positive regulation of telomere maintenance via telomerase,protein stabilization,chaperone-mediated protein folding,toxin transport,positive regulation of establishment of protein localization to telomere,positive regulation of protein localization to Cajal body,positive regulation of telomerase RNA localization to Cajal body	protein binding,ATP binding,ATPase activity,protein binding involved in protein folding,unfolded protein binding	8.00439	7.74633	8.03691	8.38958	8.5582	-1.21174	8.35825	7.45422	8.31473	7.55057	8.09488	8.10356	7.97532	8.3771	8.72257	8.00319	7.77287	8.13893	7.92921	8.0424	8.35833	5.24535	7.91634	7.97166
SRSF4_HUMAN	SRSF4	Q08170	Serine/arginine-rich splicing factor 4	nucleus,nucleoplasm,nuclear speck	RNA splicing, via transesterification reactions,mRNA processing,RNA splicing,response to insulin,negative regulation of mRNA splicing, via spliceosome,mRNA splicing, via spliceosome	RNA binding,protein binding,sequence-specific mRNA binding,mRNA binding	7.05519	7.84265	7.29755	5.29891	4.0803	5.08152	3.96125	4.41056	7.28229	7.97915	-4.68582	7.94952	4.83166	8.0252	9.1771	7.07691	-5.01943	7.68018	7.39846	5.21803	7.34465	4.82025	3.74762	3.24589
CPSF5_HUMAN	NUDT21	O43809	Cleavage and polyadenylation specificity factor subunit 5	nucleus,nucleoplasm,cytoplasm,centrosome,mRNA cleavage factor complex,nuclear body,centriolar satellite,paraspeckles,mRNA cleavage and polyadenylation specificity factor complex	mRNA polyadenylation,mRNA processing,posttranscriptional regulation of gene expression,cell differentiation,mRNA 3'-end processing,positive regulation of mRNA cleavage,protein tetramerization,protein heterotetramerization,pre-mRNA cleavage required for polyadenylation,Requires Ontology,positive regulation of mRNA polyadenylation,messenger ribonucleoprotein complex assembly,positive regulation of …	RNA binding,chromatin binding,mRNA binding,protein binding,mRNA 3'-UTR AU-rich region binding,identical protein binding,protein homodimerization activity,histone deacetylase binding	9.77487	9.86439	9.40213	9.31275	9.32434	9.53983	9.64794	9.39289	9.45361	8.69047	8.85463	9.39993	9.22344	9.43077	9.62486	9.27098	9.42954	8.68911	9.68046	9.49815	9.42636	9.39231	8.98168	9.12988
A0A0D9SEY1_HUMAN;E7EN19_HUMAN;E7ENQ1_HUMAN;G3XAA2_HUMAN;G5E948_HUMAN;H7C360_HUMAN;M4K4_HUMAN	MAP4K4	A0A0D9SEY1;E7EN19;E7ENQ1;G3XAA2;G5E948;H7C360;O95819	Mitogen-activated protein kinase kinase kinase kinase 4;Mitogen-activated protein kinase kinase kinase kinase 4;Mitogen-activated protein kinase kinase kinase kinase 4;Mitogen-activated protein kinase kinase kinase kinase 4;Mitogen-activated protein kinase kinase kinase kinase 4;Mitogen-activated protein kinase kinase kinase kinase 4 (Fragment);Mitogen-activated protein kinase kinase kinase kinas…	cytoplasm,focal adhesion	microvillus assembly,negative regulation of cell-matrix adhesion,protein phosphorylation,positive regulation of cell migration,positive regulation of ARF protein signal transduction,intracellular signal transduction,negative regulation of apoptotic process,positive regulation of GTPase activity,regulation of JNK cascade,positive regulation of keratinocyte migration,positive regulation of focal ad…	creatine kinase activity,protein serine/threonine kinase activity,protein serine/threonine/tyrosine kinase activity,protein binding,ATP binding,microtubule binding,Requires Ontology	6.00499	5.19163	6.17155	-4.3708	6.25405	-0.393704	5.9718	4.47746	6.07307	5.89483	5.06751	4.54985	6.00481	4.91688	5.35566	5.63013	6.51744	2.91927	5.78939	5.50745	5.42578	0.496516	5.17073	5.02228
TLN1_HUMAN	TLN1	Q9Y490	Talin-1	ruffle,extracellular region,cytosol,cytoskeleton,adherens junction,focal adhesion,cell surface,ruffle membrane,extracellular exosome,plasma membrane	cell-cell junction assembly,cell-substrate junction assembly,integrin-mediated signaling pathway,cortical actin cytoskeleton organization,integrin activation,platelet aggregation,cell-cell adhesion	phosphatidylserine binding,integrin binding,structural constituent of cytoskeleton,protein binding,vinculin binding,LIM domain binding,phosphatidylinositol binding,cadherin binding,actin filament binding	5.39065	6.49986	8.23882	6.14821	5.19731	8.68066	6.09949	1.91324	5.14254	5.65662	5.51373	5.96114	4.33295	5.71783	8.59631	5.14419	2.933	5.41904	6.70978	4.38509	6.21569	6.67539	5.7105	4.49875
A0A0A0MSE2_HUMAN;E9PF18_HUMAN;HCDH_HUMAN	HADH	A0A0A0MSE2;E9PF18;Q16836	Hydroxyacyl-coenzyme A dehydrogenase, mitochondrial;Hydroxyacyl-coenzyme A dehydrogenase, mitochondrial;Hydroxyacyl-coenzyme A dehydrogenase, mitochondrial""	nucleoplasm,cytoplasm,mitochondrion,mitochondrial matrix	fatty acid beta-oxidation,response to xenobiotic stimulus,response to activity,response to insulin,negative regulation of insulin secretion,regulation of insulin secretion,Requires Ontology	3-hydroxyacyl-CoA dehydrogenase activity,transferase activity,identical protein binding,NAD+ binding	7.60374	7.31072	7.20187	7.84693	7.5993	-0.449174	7.89828	6.90487	5.82209	8.09564	7.29177	7.92764	6.06668	7.87189	7.59307	7.67415	7.56176	5.77189	7.37211	6.87508	7.17721	4.99902	7.77168	7.0026
MYL6_HUMAN	MYL6	P60660	Myosin light polypeptide 6	cytosol,brush border,membrane,vesicle,extracellular exosome,myosin complex,unconventional myosin complex,myosin II complex	muscle contraction,skeletal muscle tissue development,muscle filament sliding	microfilament motor activity,motor activity,calcium ion binding,protein binding,structural constituent of muscle	12.892	14.3701	13.9161	13.9896	13.3976	14.0507	13.1084	13.2991	13.8087	14.5298	15.2786	13.3626	14.4753	13.7937	13.5284	14.2499	13.6685	13.6461	13.7261	13.4054	13.9325	13.8127	14.3903	13.8548
MYL6B_HUMAN	MYL6B	P14649	Myosin light chain 6B	cytosol,extracellular exosome,muscle myosin complex,myosin complex,unconventional myosin complex,myosin II complex	muscle contraction,skeletal muscle tissue development,muscle filament sliding	motor activity,calcium ion binding,protein binding,structural constituent of muscle	10.3076	10.4721	9.92783	10.3792	10.4912	-0.452105	10.0466	9.60686	10.4357	10.3029	10.5678	10.6232	10.1855	10.8007	10.0361	10.584	10.746	10.4411	10.2359	10.0297	10.3407	6.80612	10.498	10.5904
APEX1_HUMAN	APEX1	P27695	DNA-(apurinic or apyrimidinic site) lyase	chromosome, telomeric region,nucleus,nucleoplasm,nucleolus,cytoplasm,mitochondrion,endoplasmic reticulum,centrosome,ribosome,nuclear speck,perinuclear region of cytoplasm,transcription factor complex	telomere maintenance,DNA catabolic process, endonucleolytic,DNA repair,base-excision repair,base-excision repair, gap-filling,DNA recombination,aging,response to xenobiotic stimulus,negative regulation of smooth muscle cell migration,regulation of apoptotic process,regulation of mRNA stability,cell redox homeostasis,negative regulation of transcription, DNA-templated,positive regulation of transc…	DNA binding,damaged DNA binding,double-stranded telomeric DNA binding,transcription coactivator activity,transcription corepressor activity,RNA binding,DNA-(apurinic or apyrimidinic site) lyase activity,endonuclease activity,endodeoxyribonuclease activity,RNA-DNA hybrid ribonuclease activity,phosphodiesterase I activity,uracil DNA N-glycosylase activity,protein binding,phosphoric diester hydrolas…	5.23294	7.40809	7.49763	7.78616	7.702	7.90135	7.82952	7.12956	7.20818	7.53818	7.51746	7.73783	6.61683	7.44888	7.56086	7.08708	6.96495	7.7338	6.71289	7.38909	7.20886	7.7965	7.59782	7.26194
PA1B3_HUMAN	PAFAH1B3	Q15102	Platelet-activating factor acetylhydrolase IB subunit gamma	cytosol,membrane,1-alkyl-2-acetylglycerophosphocholine esterase complex,cytoplasm	lipid metabolic process,spermatogenesis,nervous system development,lipid catabolic process,brain development	1-alkyl-2-acetylglycerophosphocholine esterase activity,protein binding,identical protein binding,protein homodimerization activity,macromolecular complex binding,protein heterodimerization activity,platelet-activating factor acetyltransferase activity	7.27517	7.51561	7.06038	7.56283	7.03016	10.0611	7.4065	7.6873	7.21602	7.14256	6.15897	7.29144	6.68252	6.43688	8.18045	7.30722	9.56733	7.36411	7.28372	7.43661	7.09995	8.21804	6.86432	8.07955
SUCB1_HUMAN	SUCLA2	Q9P2R7	Succinate--CoA ligase [ADP-forming] subunit beta, mitochondrial""	mitochondrion,mitochondrial matrix,extracellular exosome,succinate-CoA ligase complex	tricarboxylic acid cycle,succinate metabolic process,succinyl-CoA pathway,succinyl-CoA metabolic process	magnesium ion binding,succinate-CoA ligase (ADP-forming) activity,protein binding,ATP binding,succinate-CoA ligase (GDP-forming) activity	6.32415	7.29807	7.7156	7.45515	6.9277	-0.778115	6.23691	7.1955	7.65225	7.28931	6.96493	6.37609	7.26803	6.0561	7.60558	5.91765	5.47257	6.82272	7.11261	7.02822	6.97657	4.53491	6.87677	6.07098
SYWC_HUMAN	WARS	P23381	Tryptophan--tRNA ligase, cytoplasmic""	nucleus,cytoplasm,cytosol,extracellular exosome,macromolecular complex	angiogenesis,negative regulation of protein phosphorylation,translation,tryptophanyl-tRNA aminoacylation,negative regulation of protein kinase activity,negative regulation of cell proliferation,positive regulation of gene expression,regulation of protein ADP-ribosylation,positive regulation of protein complex assembly,regulation of angiogenesis	tryptophan-tRNA ligase activity,protein binding,ATP binding,kinase inhibitor activity,protein kinase binding,protein domain specific binding,protein homodimerization activity	6.97556	6.29054	6.75101	6.48135	6.23281	-1.14938	5.84241	6.75916	5.86497	7.037	6.84325	4.23204	7.10011	7.29128	6.40256	7.11496	6.11697	5.82792	6.67237	6.15551	6.93132	3.85493	6.03743	6.35328
SRS11_HUMAN	SRSF11	Q05519	Serine/arginine-rich splicing factor 11	nucleus,nucleoplasm,nuclear speck	mRNA processing,RNA splicing	RNA binding,protein binding	8.36011	8.38143	8.48314	7.72491	7.34445	8.92664	8.56657	7.99391	8.44776	7.93799	8.4285	8.403	8.11094	8.63078	8.50397	8.08219	8.15387	8.81442	8.40823	8.33608	8.41523	7.99867	8.25649	8.35016
AP3B1_HUMAN	AP3B1	O00203	AP-3 complex subunit beta-1	mitochondrion,lysosomal membrane,Golgi apparatus,membrane,clathrin-coated vesicle membrane,synapse,axon cytoplasm,clathrin adaptor complex	cell morphogenesis,toll-like receptor signaling pathway,hematopoietic progenitor cell differentiation,respiratory system process,cellular protein modification process,protein targeting to lysosome,cellular zinc ion homeostasis,intracellular protein transport,inflammatory response,lysosome organization,spermatogenesis,single fertilization,blood coagulation,anterograde axonal transport,synaptic ves…	protein binding,protein phosphatase binding,GTP-dependent protein binding	4.54283	4.99895	4.42902	5.57063	3.72131	-0.695406	6.98255	4.75266	4.30878	4.52515	5.64009	4.45078	6.16089	7.13572	5.49297	4.63013	4.82283	3.6244	4.65693	5.34799	6.26319	2.86551	4.87201	4.35912
CKAP4_HUMAN	CKAP4	Q07065	Cytoskeleton-associated protein 4	endoplasmic reticulum,endoplasmic reticulum lumen,endoplasmic reticulum membrane,rough endoplasmic reticulum,lipid particle,cytosol,cytoskeleton,plasma membrane,membrane,integral component of membrane,nuclear speck,azurophil granule membrane,specific granule membrane,cytoplasmic ribonucleoprotein granule,lamellar body,perinuclear region of cytoplasm,extracellular exosome		RNA binding,protein binding	8.27484	8.64357	8.60662	8.67818	9.10644	7.41705	9.10888	9.00448	8.71736	8.82358	9.52936	8.93767	8.44208	9.05372	9.23194	8.86576	8.81669	8.11047	8.50834	8.94358	8.90925	8.40056	9.09687	8.59764
RL12_HUMAN	RPL12	P30050	60S ribosomal protein L12	postsynaptic density,nucleolus,cytosol,focal adhesion,membrane,cytosolic large ribosomal subunit,cytosolic ribosome,extracellular exosome,large ribosomal subunit	cytoplasmic translation,translation	RNA binding,structural constituent of ribosome,protein binding,large ribosomal subunit rRNA binding	11.0332	10.953	11.0102	10.7665	10.9467	9.71874	10.961	10.7226	10.6492	10.7583	11.129	10.5736	11.0052	11.2718	10.9884	11.2193	11.1776	11.2092	10.9988	10.7776	11.0885	10.4773	10.8203	11.202
H3BMM9_HUMAN;H3BTC0_HUMAN;H3BV80_HUMAN;RNPS1_HUMAN	RNPS1	H3BMM9;H3BTC0;H3BV80;Q15287	RNA-binding protein with serine-rich domain 1 (Fragment);RNA-binding protein with serine-rich domain 1 (Fragment);RNA-binding protein with serine-rich domain 1;RNA-binding protein with serine-rich domain 1	nucleus,nucleoplasm,cytoplasm,cytosol,nuclear speck,ASAP complex	nuclear-transcribed mRNA catabolic process, nonsense-mediated decay,regulation of alternative mRNA splicing, via spliceosome,transcription, DNA-templated,RNA splicing,positive regulation of apoptotic process,negative regulation of mRNA splicing, via spliceosome,mRNA splicing, via spliceosome	RNA binding,mRNA 3'-UTR binding,protein binding	7.62937	9.36144	10.1793	7.18172	9.35462	-0.531708	12.0327	10.9896	11.3909	11.546	10.8586	10.9865	10.3375	10.2305	10.3468	11.7914	11.1937	10.3014	9.05669	11.4711	10.3049	5.33488	11.1304	11.0955
NACAM_HUMAN;F8VZJ2_HUMAN;H0YHX9_HUMAN;NACA_HUMAN	NACA	E9PAV3;F8VZJ2;H0YHX9;Q13765	Nascent polypeptide-associated complex subunit alpha, muscle-specific form;Nascent polypeptide-associated complex subunit alpha;Nascent polypeptide-associated complex subunit alpha (Fragment);Nascent polypeptide-associated complex subunit alpha""	nucleus,nascent polypeptide-associated complex,cytoplasm	protein targeting to membrane	DNA binding,unfolded protein binding	7.69062	7.59105	7.13333	5.83512	6.81776	5.46014	5.94941	7.93198	7.23034	6.87619	7.48531	6.68769	6.74652	6.93474	8.72829	6.27292	6.61157	7.66368	7.47167	7.03724	7.46985	6.03767	7.0164	6.84939
A0A0B4J1W3_HUMAN;NAA15_HUMAN	NAA15	A0A0B4J1W3;Q9BXJ9	N-alpha-acetyltransferase 15, NatA auxiliary subunit;N-alpha-acetyltransferase 15, NatA auxiliary subunit""	nucleus,cytoplasm,cytosol,membrane,nuclear body,NatA complex,intracellular membrane-bounded organelle,transcription factor complex	angiogenesis,N-terminal protein amino acid acetylation,cell differentiation,negative regulation of apoptotic process,positive regulation of transcription, DNA-templated,protein stabilization,N-terminal peptidyl-methionine acetylation	acetyltransferase activity,ribosome binding,RNA binding,protein binding,peptide alpha-N-acetyltransferase activity	4.84437	4.72146	4.25252	4.20321	4.34261	-0.433265	5.48436	4.86446	4.61016	3.59509	4.07841	4.23798	4.68475	4.37742	6.58141	-4.6718	5.71191	5.34649	4.60612	4.98633	5.21452	2.70418	3.97049	2.12887
PURA_HUMAN	PURA	Q00577	Transcriptional activator protein Pur-alpha	chromosome, telomeric region,nucleus,dendrite cytoplasm,neuronal cell body,postsynapse,glutamatergic synapse	negative regulation of transcription from RNA polymerase II promoter,DNA unwinding involved in DNA replication,DNA replication initiation,nervous system development,positive regulation of cell proliferation,negative regulation of translation,cell differentiation,negative regulation of sequence-specific DNA binding transcription factor activity,lymphocyte proliferation,epithelial cell proliferatio…	translation repressor activity, nucleic acid binding,double-stranded telomeric DNA binding,single-stranded DNA binding,RNA binding,protein binding,SMAD binding,Requires Ontology,RNA polymerase II regulatory region sequence-specific DNA binding,purine-rich negative regulatory element binding,RNA polymerase II transcription factor activity, sequence-specific DNA binding	5.69932	4.6862	4.35233	5.60514	5.25416	-1.66149	5.15329	5.59613	5.95914	5.81098	5.32251	5.14934	5.65735	5.64572	3.92685	5.9097	4.5043	-4.06236	4.91262	5.56952	5.07664	3.06594	5.42761	2.11721
NOM1_HUMAN	NOM1	Q5C9Z4	Nucleolar MIF4G domain-containing protein 1	nucleolus	biological_process,hair follicle maturation,ribosomal small subunit biogenesis	RNA binding,protein binding	1.74554	3.70976	5.60026	5.04436	1.03767	-0.391435	-4.55396	3.10554	-5.24922	3.84148	4.58361	2.13627	-4.66905	3.14972	3.84864	-4.83156	-5.06461	-3.94904	3.68519	-2.23255	0.776438	1.89687	3.52046	-4.61507
SRP72_HUMAN	SRP72	O76094	Signal recognition particle subunit SRP72	endoplasmic reticulum,cytosol,signal recognition particle, endoplasmic reticulum targeting,signal recognition particle	SRP-dependent cotranslational protein targeting to membrane	ribosome binding,RNA binding,signal recognition particle binding,protein binding,7S RNA binding,TPR domain binding	9.00284	9.29172	8.87392	8.47428	9.02528	8.00348	9.05923	8.68209	8.97998	8.94531	9.34645	8.87491	8.98085	9.05902	8.58867	9.19579	8.90521	8.68982	9.05616	8.9071	8.87618	8.50101	9.05556	8.93027
TMM33_HUMAN	TMEM33	P57088	Transmembrane protein 33	nuclear envelope,endoplasmic reticulum,endoplasmic reticulum membrane,integral component of endoplasmic reticulum membrane,melanosome	response to endoplasmic reticulum stress,regulation of endoplasmic reticulum tubular network organization,positive regulation of IRE1-mediated unfolded protein response,positive regulation of PERK-mediated unfolded protein response,endoplasmic reticulum tubular network organization,membrane organization	protein binding	7.04308	7.33828	7.77611	7.14653	7.48022	-0.956218	6.73392	6.83565	7.15359	6.91093	6.70013	7.2385	6.82483	6.98715	6.9404	7.14681	6.96549	7.09105	7.38582	6.90772	6.91746	4.55685	6.94985	7.06779
GCN1_HUMAN	GCN1	Q92616	eIF-2-alpha kinase activator GCN1	cytoplasm,cytosol,ribosome,membrane,polysome	translation,regulation of translation,positive regulation of kinase activity,cellular response to amino acid starvation,positive regulation of transcription from RNA polymerase II promoter in response to stress,cellular response to leucine starvation	RNA binding,translation factor activity, RNA binding,protein kinase regulator activity,protein kinase binding,ribosome binding,cadherin binding	7.91563	7.10284	7.15833	6.48346	7.78396	5.83755	7.99667	7.78447	6.87877	5.90688	6.54474	8.02315	7.90387	7.69737	6.85064	8.48313	7.77174	6.65318	7.39226	7.5533	7.48396	6.70165	6.82492	7.63602
HNRL2_HUMAN	HNRNPUL2	Q1KMD3	Heterogeneous nuclear ribonucleoprotein U-like protein 2	nucleus,nucleoplasm,membrane	biological_process	RNA binding	5.12142	5.73189	5.44217	-4.78945	-5.67037	4.91426	-4.4902	4.3614	-4.80537	-4.97091	-4.61114	0.819529	4.28149	-5.00001	6.42236	5.02645	3.45777	-3.91142	5.43183	-1.64472	1.90128	-1.84852	-2.92084	1.52427
A0A0C4DGQ8_HUMAN;DRS7B_HUMAN	DHRS7B	A0A0C4DGQ8;Q6IAN0	Dehydrogenase/reductase SDR family member 7B	nucleus,peroxisomal membrane,endoplasmic reticulum membrane,membrane,integral component of membrane,transcription factor complex	phosphatidylcholine biosynthetic process,inflammatory response,biological_process,ether lipid biosynthetic process,neutrophil differentiation,negative regulation of protein binding,negative regulation of transcription, DNA-templated,brown fat cell differentiation,adipose tissue development,Requires Ontology	acylglycerone-phosphate reductase activity,molecular_function,transcription corepressor activity,Requires Ontology	5.4286	6.27237	5.10249	5.88383	5.95731	-0.380606	6.29267	5.73277	6.48302	6.07754	2.52387	5.66583	6.27113	6.20856	6.00356	6.08659	6.43108	5.91658	5.60115	6.16949	6.16108	3.82018	4.75575	6.14475
GUAA_HUMAN	GMPS	P49915	GMP synthase [glutamine-hydrolyzing]	cytosol	GMP biosynthetic process,glutamine metabolic process,purine nucleobase biosynthetic process,purine ribonucleoside monophosphate biosynthetic process	GMP synthase activity,GMP synthase (glutamine-hydrolyzing) activity,ATP binding,pyrophosphatase activity	7.28376	6.74445	7.68234	7.57285	6.88989	-0.750053	7.48556	6.19823	7.27783	7.5352	7.5319	6.84657	7.31654	6.95154	8.32344	6.89441	6.01411	9.07838	7.23685	6.98721	7.53051	4.5709	7.30456	7.32896
HP1B3_HUMAN	HP1BP3	Q5SSJ5	Heterochromatin protein 1-binding protein 3	nucleus,chromosome,nuclear speck,nucleosome	nucleosome assembly,regulation of transcription, DNA-templated,regulation of cell proliferation,heterochromatin organization,cellular response to hypoxia,regulation of nucleus size	DNA binding,protein binding,nucleosome binding	10.2179	10.0734	10.467	9.88187	10.5521	7.86523	10.4581	10.6244	10.2073	10.4079	10.7052	9.90616	10.6134	10.6338	9.66824	10.5697	10.6191	10.308	10.2528	10.43	10.3052	9.43307	10.3398	10.4989
A0A0U1RQC9_HUMAN;P53_HUMAN	TP53	A0A0U1RQC9;P04637	Cellular tumor antigen p53	nuclear body,chromatin,nucleus,nucleoplasm,replication fork,nucleolus,cytoplasm,mitochondrion,mitochondrial matrix,endoplasmic reticulum,centrosome,cytosol,nuclear matrix,PML body,transcriptional repressor complex,site of double-strand break,transcription factor complex,macromolecular complex	negative regulation of cell proliferation,regulation of cell cycle,regulation of cell cycle G2/M phase transition,cellular response to DNA damage stimulus,ER overload response,positive regulation of gene expression,cellular response to glucose starvation,intrinsic apoptotic signaling pathway in response to DNA damage by p53 class mediator,regulation of apoptotic process,positive regulation of tra…	transcription regulatory region sequence-specific DNA binding,RNA polymerase II core promoter proximal region sequence-specific DNA binding,RNA polymerase II transcription factor activity, sequence-specific DNA binding,core promoter proximal region sequence-specific DNA binding,core promoter sequence-specific DNA binding,TFIID-class transcription factor binding,bacterial-type RNA polymerase trans…	6.98648	5.52267	7.89003	4.60147	7.78495	-1.23777	6.32643	5.63954	5.9993	7.21855	7.19054	6.88527	5.71475	7.2795	6.11445	6.98808	7.89962	5.69334	6.79973	5.98843	6.36957	3.71622	7.09812	6.86035
KC1E_HUMAN	CSNK1E	P49674	Casein kinase I isoform epsilon	nucleus,nucleoplasm,cytoplasm,cytosol	DNA repair,protein phosphorylation,signal transduction,peptidyl-serine phosphorylation,negative regulation of protein binding,positive regulation of proteasomal ubiquitin-dependent protein catabolic process,regulation of protein localization,circadian regulation of gene expression,regulation of circadian rhythm,canonical Wnt signaling pathway,Requires Ontology,positive regulation of non-canonical…	RNA binding,protein kinase activity,protein serine/threonine kinase activity,protein serine/threonine/tyrosine kinase activity,protein binding,ATP binding,Requires Ontology	5.65862	8.37545	6.31206	4.16345	7.57904	-0.383217	7.59163	6.05964	9.48275	7.7621	9.46555	7.00867	4.48457	6.01525	-3.80945	6.22046	7.06771	-4.38946	6.78205	7.71134	2.23013	3.78642	8.07877	2.96624
A0A0J9YWD5_HUMAN;A0A0J9YYB5_HUMAN;B7ZM65_HUMAN;E9PJ24_HUMAN;F8WEF5_HUMAN;PHRF1_HUMAN	PHRF1	A0A0J9YWD5;A0A0J9YYB5;B7ZM65;E9PJ24;F8WEF5;Q9P1Y6	PHD and RING finger domain-containing protein 1	membrane	transcription from RNA polymerase II promoter,mRNA processing	protein domain specific binding,metal ion binding,RNA polymerase binding	6.88034	8.13502	7.42698	7.06691	6.89208	-1.07515	4.67686	5.33909	5.72909	6.45876	7.39217	5.3879	3.17574	7.16305	-5.48146	7.4293	4.14159	6.7879	7.48078	5.24835	1.61911	4.29461	6.41294	6.1196
SGPL1_HUMAN	SGPL1	O95470	Sphingosine-1-phosphate lyase 1	endoplasmic reticulum,endoplasmic reticulum membrane,integral component of endoplasmic reticulum membrane	luteinization,vasculogenesis,kidney development,fatty acid metabolic process,ceramide metabolic process,spermatogenesis,androgen metabolic process,estrogen metabolic process,post-embryonic development,fibroblast migration,hemopoiesis,sphingolipid biosynthetic process,sphingolipid catabolic process,Leydig cell differentiation,regulation of multicellular organism growth,platelet-derived growth fact…	protein binding,sphinganine-1-phosphate aldolase activity,pyridoxal phosphate binding	3.68213	5.08214	5.8019	4.46068	5.43175	-1.38718	3.4032	4.86	4.5643	3.93007	5.61771	-4.56187	5.8593	5.20864	5.02409	4.89682	-4.56716	-4.18811	4.85539	4.27583	5.36401	2.83509	1.66197	-1.28615
REXO4_HUMAN	REXO4	Q9GZR2	RNA exonuclease 4	nucleus,nucleoplasm,nucleolus,nuclear speck	DNA catabolic process, endonucleolytic,DNA catabolic process, exonucleolytic,DNA repair,regulation of transcription, DNA-templated,rRNA processing	double-stranded DNA binding,single-stranded DNA binding,RNA binding,endonuclease activity,protein binding,3'-5' exonuclease activity,exonuclease activity	7.99098	7.65572	7.88823	7.67377	7.19113	-0.737495	8.24332	7.65189	7.72263	7.8385	7.61963	7.90241	7.68877	7.81483	7.82349	7.50878	8.01072	8.36935	7.84498	7.87261	7.7757	4.70914	7.78685	7.96295
TCPZ_HUMAN	CCT6A	P40227	T-complex protein 1 subunit zeta	cytoplasm,cytosol,chaperonin-containing T-complex,microtubule,extracellular exosome	protein folding,positive regulation of telomere maintenance via telomerase,protein stabilization,chaperone-mediated protein folding,positive regulation of establishment of protein localization to telomere,positive regulation of protein localization to Cajal body,positive regulation of telomerase RNA localization to Cajal body	RNA binding,protein binding,ATP binding,ATPase activity,protein binding involved in protein folding,WD40-repeat domain binding,unfolded protein binding	9.2067	8.76538	9.42913	9.34519	9.08228	8.75519	9.25195	9.0228	9.4246	8.82491	8.86101	9.20166	8.79677	9.18266	9.32832	8.87917	8.97789	9.01794	9.13374	9.23312	9.10259	9.06089	8.96253	8.95833
ELOV1_HUMAN	ELOVL1	Q9BW60	Elongation of very long chain fatty acids protein 1	endoplasmic reticulum,endoplasmic reticulum membrane,membrane,integral component of endoplasmic reticulum membrane	unsaturated fatty acid biosynthetic process,fatty acid elongation, saturated fatty acid,sphingolipid biosynthetic process,fatty acid elongation, monounsaturated fatty acid,long-chain fatty-acyl-CoA biosynthetic process,alpha-linolenic acid metabolic process,very long-chain fatty acid biosynthetic process,linoleic acid metabolic process,ceramide biosynthetic process,establishment of skin barrier,f…	protein binding,fatty acid elongase activity,3-oxo-arachidoyl-CoA synthase activity,3-oxo-cerotoyl-CoA synthase activity,3-oxo-lignoceronyl-CoA synthase activity,Requires Ontology	5.87697	3.41287	6.14552	6.1955	5.89552	-0.445979	5.92889	5.44041	5.7504	3.64801	5.67848	5.38987	5.60739	5.72723	5.61196	5.87224	5.69668	5.14664	5.14512	5.70657	5.64886	3.88168	4.90545	5.57186
COPG1_HUMAN	COPG1	Q9Y678	Coatomer subunit gamma-1	Golgi membrane,endoplasmic reticulum membrane,Golgi apparatus,cytosol,transport vesicle,COPI vesicle coat,endoplasmic reticulum-Golgi intermediate compartment,endoplasmic reticulum	intracellular protein transport,establishment of Golgi localization,organelle transport along microtubule,intra-Golgi vesicle-mediated transport,protein secretion,ER to Golgi vesicle-mediated transport	structural molecule activity,protein binding	6.86007	7.06646	6.71609	7.40772	6.79201	-0.659835	7.06407	6.42828	7.12167	7.2683	6.39771	6.48252	5.43707	7.12416	6.14626	6.91514	7.49869	6.99899	6.88087	6.87134	6.23583	4.5133	6.71618	7.13761
AP2A1_HUMAN	AP2A1	O95782	AP-2 complex subunit alpha-1	cytosol,plasma membrane,membrane,endocytic vesicle membrane,clathrin-coated endocytic vesicle membrane,filopodium tip,endolysosome membrane,clathrin-coated endocytic vesicle,AP-2 adaptor complex,clathrin coat of trans-Golgi network vesicle	intracellular protein transport,Golgi to endosome transport,endocytosis,clathrin-dependent endocytosis,negative regulation of hyaluronan biosynthetic process,receptor-mediated endocytosis	clathrin adaptor activity,protein binding,protein kinase binding,low-density lipoprotein particle receptor binding,Requires Ontology	7.14176	7.02427	7.31698	6.69061	6.95385	-0.443345	6.63395	7.18738	6.76567	6.97976	6.60168	6.70199	5.98923	7.68136	5.01018	7.57803	6.59093	6.3978	7.161	6.86233	6.22692	4.40037	6.76114	6.85559
H0Y9X1_HUMAN;TMA16_HUMAN	TMA16	H0Y9X1;Q96EY4	Translation machinery-associated protein 16 (Fragment);Translation machinery-associated protein 16	nucleus,nucleoplasm,nucleolus		protein binding	8.87007	10.4865	10.4619	8.80633	8.78612	-0.818551	8.84659	8.70041	9.63616	8.80406	8.71567	8.64533	8.73722	8.10543	9.42433	8.51857	8.56013	8.76444	9.93949	9.06106	8.75566	5.5913	8.72168	8.61438
RL36_HUMAN	RPL36	Q9Y3U8	60S ribosomal protein L36	nucleolus,cytoplasm,cytosol,membrane,cytosolic large ribosomal subunit,cytosolic ribosome,polysomal ribosome	cytoplasmic translation,translation	RNA binding,structural constituent of ribosome	10.1623	10.5827	11.5022	10.3052	10.3172	-0.508191	10.4281	10.1268	10.8926	10.1474	10.4719	10.9198	10.2384	10.8632	10.7499	10.3452	10.6339	10.6478	10.7491	10.4825	10.6172	6.70474	10.513	10.5423
VATE1_HUMAN	ATP6V1E1	P36543	V-type proton ATPase subunit E 1	lysosomal membrane,endosome,cytosol,microvillus,apical plasma membrane,extracellular exosome,vacuolar proton-transporting V-type ATPase, V1 domain,proton-transporting two-sector ATPase complex	regulation of macroautophagy,hydrogen ion transmembrane transport	protein binding,hydrolase activity,ATPase binding,proton-transporting ATPase activity, rotational mechanism	4.09228	4.30889	4.31695	4.53552	-4.98164	7.71393	4.44944	3.39956	4.11341	4.3557	3.76366	4.97072	3.20728	4.57099	5.63807	5.95759	5.64815	4.00617	4.23937	3.98747	4.47211	2.4226	4.36336	5.20397
SNX2_HUMAN	SNX2	O60749	Sorting nexin-2	cytoplasm,lysosome,endosome,cytosol,endosome membrane,membrane,lamellipodium,early endosome membrane,retromer complex,retromer, tubulation complex,macromolecular complex	intracellular protein transport,endocytosis,retrograde transport, endosome to Golgi,lamellipodium morphogenesis,early endosome to Golgi transport	epidermal growth factor receptor binding,insulin receptor binding,protein binding,identical protein binding,protein homodimerization activity,cadherin binding,protein heterodimerization activity,transferrin receptor binding,leptin receptor binding,phosphatidylinositol binding	-4.50479	2.06019	5.70036	-5.6096	-4.62582	-0.468833	5.35891	5.2504	5.36598	-4.61291	3.66482	5.40554	5.21734	5.9259	6.43633	-4.91388	5.34075	5.12313	1.08525	5.3251	5.85986	-3.56809	1.48582	1.85
ROA2_HUMAN	HNRNPA2B1	P22626	Heterogeneous nuclear ribonucleoproteins A2/B1	chromosome, telomeric region,nucleus,nucleoplasm,cytoplasm,Cajal body,membrane,nuclear matrix,extracellular exosome,spliceosomal complex,catalytic step 2 spliceosome,ribonucleoprotein complex	negative regulation of transcription from RNA polymerase II promoter,mRNA splicing, via spliceosome,mRNA processing,mRNA export from nucleus,primary miRNA processing,G-quadruplex DNA unwinding,negative regulation of mRNA splicing, via spliceosome,RNA transport,positive regulation of telomere maintenance via telomere lengthening,Requires Ontology,miRNA transport	RNA binding,mRNA 3'-UTR binding,protein binding,miRNA binding,single-stranded telomeric DNA binding,pre-mRNA intronic binding,G-rich strand telomeric DNA binding,N6-methyladenosine-containing RNA binding	9.2954	9.41537	8.77792	9.07113	8.96445	9.92172	9.38607	8.91419	9.02888	9.17547	8.76411	9.02002	8.98027	8.99306	9.15503	9.1921	8.9756	8.8538	9.1629	9.10971	9.04278	9.3191	8.98653	9.00717
PPIA_HUMAN	PPIA	P62937	Peptidyl-prolyl cis-trans isomerase A	extracellular region,extracellular space,nucleus,cytoplasm,cytosol,focal adhesion,membrane,vesicle,secretory granule lumen,extracellular exosome,ficolin-1-rich granule lumen,macromolecular complex,intracellular membrane-bounded organelle	protein peptidyl-prolyl isomerization,negative regulation of protein phosphorylation,positive regulation of protein phosphorylation,protein folding,negative regulation of protein kinase activity,apoptotic process,viral release from host cell,platelet activation,neutrophil chemotaxis,leukocyte chemotaxis,activation of protein kinase B activity,negative regulation of stress-activated MAPK cascade,l…	RNA binding,peptidyl-prolyl cis-trans isomerase activity,integrin binding,protein binding,cyclosporin A binding,virion binding,unfolded protein binding,heparan sulfate binding	10.248	10.094	10.6803	11.1081	9.72337	12.9279	10.5654	9.72988	10.9117	10.0031	9.71283	10.8711	9.42153	9.6894	11.8239	9.04142	9.92132	11.003	10.3408	10.4023	10.3116	11.2531	10.1957	9.98859
ESYT1_HUMAN	ESYT1	Q9BSJ8	Extended synaptotagmin-1	endoplasmic reticulum,endoplasmic reticulum membrane,membrane,integral component of endoplasmic reticulum membrane,intrinsic component of endoplasmic reticulum membrane,extrinsic component of cytoplasmic side of plasma membrane	lipid transport,Requires Ontology	protein binding,identical protein binding,calcium ion binding,calcium-dependent phospholipid binding,phosphatidylcholine binding,phosphatidylinositol binding,phosphatidylethanolamine binding	6.94861	4.52046	4.11811	6.55826	5.37899	-1.08736	6.6583	5.91872	5.75758	6.75908	5.66919	6.72762	5.59618	5.06034	6.91018	6.2962	6.31253	6.4754	5.19572	6.11153	5.85556	3.61663	6.3853	6.36138
CAND1_HUMAN	CAND1	Q86VP6	Cullin-associated NEDD8-dissociated protein 1	extracellular region,nucleus,nucleoplasm,cytoplasm,Golgi apparatus,cytosol,membrane,secretory granule lumen,extracellular exosome,ficolin-1-rich granule lumen,ubiquitin ligase complex,cullin-RING ubiquitin ligase complex	SCF complex assembly,protein ubiquitination,cell differentiation,negative regulation of catalytic activity,positive regulation of RNA polymerase II transcriptional preinitiation complex assembly	protein binding,TBP-class protein binding	9.03962	9.28147	8.84912	9.19341	8.42358	10.9557	7.74293	8.71528	7.95794	7.7582	9.01635	7.65464	7.26844	8.47266	8.66163	9.786	7.68881	6.0933	9.05674	8.13872	8.13424	9.52424	8.14306	7.85604
TBB4B_HUMAN	TUBB4B	P68371	Tubulin beta-4B chain	extracellular region,nucleus,cytosol,cytoskeleton,microtubule,azurophil granule lumen,extracellular exosome,extracellular vesicle,cytoplasm	natural killer cell mediated cytotoxicity,mitotic cell cycle,microtubule cytoskeleton organization	double-stranded RNA binding,GTPase activity,protein binding,MHC class I protein binding,unfolded protein binding,structural constituent of cytoskeleton,GTP binding	11.3948	12.0411	11.6724	11.7961	12.1198	12.8401	12.122	11.9952	12.2012	12.4749	12.3728	11.9457	12.2816	12.7072	12.3769	11.8479	12.6338	12.102	11.7028	12.1061	12.4552	12.252	12.2644	12.1946
TBB2A_HUMAN	TUBB2A	Q13885	Tubulin beta-2A chain	nucleus,microtubule,extracellular exosome,extracellular vesicle,cytoplasm	mitotic cell cycle,microtubule cytoskeleton organization,neuron migration	GTPase activity,protein binding,GTP binding,structural constituent of cytoskeleton	9.09178	8.63747	9.31605	11.2036	9.78905	-1.41491	10.6704	10.3916	10.8543	10.2008	10.2932	10.5676	8.90246	8.97902	10.5289	9.12145	10.7778	9.08247	9.0151	10.6388	9.47013	6.52591	10.3539	9.66057
SPTB2_HUMAN	SPTBN1	Q01082	Spectrin beta chain, non-erythrocytic 1""	nucleolus,cytoplasm,cytosol,postsynaptic density,spectrin-associated cytoskeleton,axolemma,M band,cuticular plate,extracellular exosome,glutamatergic synapse,spectrin,cell junction,cell projection,cortical actin cytoskeleton,plasma membrane	mitotic cytokinesis,plasma membrane organization,common-partner SMAD protein phosphorylation,positive regulation of interleukin-2 production,Golgi to plasma membrane protein transport,actin filament capping,regulation of SMAD protein import into nucleus,membrane assembly,protein localization to plasma membrane,regulation of protein localization to plasma membrane,positive regulation of protein lo…	RNA binding,actin binding,structural constituent of cytoskeleton,protein binding,calmodulin binding,phospholipid binding,ankyrin binding,cadherin binding,GTPase binding,actin filament binding	7.94585	7.66326	7.68767	8.04189	8.14331	2.48012	8.57409	8.53554	6.85366	8.0013	7.42623	6.98433	8.15927	8.31084	7.74726	7.8547	7.61702	6.36248	7.76559	7.98777	8.07245	6.22177	7.47062	7.27807
RS16_HUMAN	RPS16	P62249	40S ribosomal protein S16	nucleoplasm,cytosol,focal adhesion,membrane,cytosolic ribosome,extracellular exosome,small ribosomal subunit,cytosolic small ribosomal subunit	cytoplasmic translation,rRNA processing,translation,ribosomal small subunit biogenesis,cellular response to leukemia inhibitory factor,maturation of SSU-rRNA from tricistronic rRNA transcript (SSU-rRNA, 5.8S rRNA, LSU-rRNA)	RNA binding,structural constituent of ribosome,protein binding	11.3636	11.4927	11.5496	11.2018	11.617	8.84335	11.3113	11.6013	11.2892	11.2331	11.2723	11.4024	11.4834	11.7589	11.3488	11.4065	11.4679	11.3213	11.4686	11.4006	11.5304	10.5541	11.3026	11.3985
PARK7_HUMAN	PARK7	Q99497	Protein DJ-1	chromatin,nucleus,nucleoplasm,cytoplasm,mitochondrion,mitochondrial intermembrane space,mitochondrial matrix,endoplasmic reticulum,cytosol,plasma membrane,adherens junction,PML body,axon,cell body,membrane raft,perinuclear region of cytoplasm,extracellular exosome,presynapse	protein deglycosylation,methylglyoxal metabolic process,regulation of TRAIL production,protein deglycation, methylglyoxal removal,negative regulation of protein phosphorylation,positive regulation of acute inflammatory response to antigenic stimulus,DNA repair,negative regulation of protein kinase activity,proteolysis,autophagy,inflammatory response,mitochondrion organization,Ras protein signal t…	core promoter sequence-specific DNA binding,double-stranded DNA binding,single-stranded DNA binding,protein deglycase activity,transcription coactivator activity,mRNA binding,receptor binding,copper ion binding,protein binding,peptidase activity,superoxide dismutase copper chaperone activity,oxidoreductase activity, acting on peroxide as acceptor,oxygen sensor activity,enzyme binding,kinase bindi…	9.04326	9.15288	9.02422	9.55932	8.7165	-0.951637	9.49557	8.97535	9.52991	8.64929	9.15342	9.51063	9.16564	9.27589	10.255	8.99675	9.60787	9.67159	9.07346	9.33361	9.5655	5.77473	9.10445	9.4254
DHX15_HUMAN	DHX15	O43143	Pre-mRNA-splicing factor ATP-dependent RNA helicase DHX15	nucleus,nucleoplasm,nucleolus,nuclear speck,U12-type spliceosomal complex,spliceosomal complex,intracellular	mRNA processing,RNA splicing,response to toxic substance,response to alkaloid	RNA binding,RNA helicase activity,double-stranded RNA binding,protein binding,ATP binding,ATPase activity	7.5854	7.98481	7.82322	8.27972	8.45455	8.27594	8.60713	8.80336	8.37751	8.38055	8.51962	8.3466	9.09932	8.46426	7.90306	8.76943	8.55361	8.3083	7.79781	8.596	8.48888	8.33674	8.41559	8.54378
ITPR2_HUMAN	ITPR2	Q14571	Inositol 1,4,5-trisphosphate receptor type 2""	nucleoplasm,endoplasmic reticulum,endoplasmic reticulum membrane,plasma membrane,cell cortex,membrane,integral component of membrane,platelet dense tubular network membrane,sarcoplasmic reticulum membrane,receptor complex,secretory granule membrane,sarcoplasmic reticulum,cytoplasmic vesicle membrane	response to hypoxia,signal transduction,inositol phosphate-mediated signaling,release of sequestered calcium ion into cytosol,cellular response to cAMP,cellular response to ethanol	inositol 1,4,5-trisphosphate-sensitive calcium-release channel activity,calcium ion transmembrane transporter activity,ion channel binding,scaffold protein binding,phosphatidylinositol binding,calcium ion binding,inositol 1,4,5 trisphosphate binding	7.07395	7.55163	7.77178	7.82161	7.56232	8.79996	5.34747	5.66185	6.35264	6.87105	6.78302	5.22011	5.225	6.05006	-5.79455	7.05629	5.7993	3.52041	7.46579	5.78732	1.82684	8.0613	6.29139	5.45867
B4DEM9_HUMAN;PDIP2_HUMAN	POLDIP2	B4DEM9;Q9Y2S7	Polymerase delta-interacting protein 2	nucleus,mitochondrion,mitochondrial matrix,plasma membrane,cell-cell junction,midbody,mitochondrial nucleoid,mitotic spindle	negative regulation of macroautophagy,positive regulation of mitotic cell cycle,positive regulation of focal adhesion assembly,mitochondrion morphogenesis,error-free translesion synthesis,mitotic spindle assembly,positive regulation of mitotic cytokinesis,positive regulation of actin filament binding,vascular smooth muscle cell proliferation,positive regulation of Rho guanyl-nucleotide exchange f…	DNA binding,protein binding	5.62736	5.04726	6.28273	-5.27972	5.57872	-0.990923	4.67116	6.12324	6.48977	4.34613	4.42392	5.74839	6.2605	6.33995	6.38541	5.65807	6.67302	6.42698	5.65245	5.76139	6.32862	-0.230641	4.83948	6.25269
H9KVB4_HUMAN;TNC18_HUMAN	TNRC18	H9KVB4;O15417	Trinucleotide repeat-containing gene 18 protein	nucleoplasm,mitochondrion,cytosol,nuclear membrane		chromatin binding	8.24804	6.94839	7.50618	5.37943	7.51234	-1.27872	6.33552	7.42943	7.53094	7.20065	7.26388	7.32666	7.93983	8.24905	7.00379	7.56757	7.18414	6.50217	7.56754	7.09863	7.73089	3.87102	7.26373	7.08463
PFKAL_HUMAN	PFKL	P17858	ATP-dependent 6-phosphofructokinase, liver type""	extracellular region,cytosol,membrane,secretory granule lumen,extracellular exosome,ficolin-1-rich granule lumen,6-phosphofructokinase complex	fructose 6-phosphate metabolic process,glycolytic process,response to glucose,fructose 1,6-bisphosphate metabolic process,negative regulation of insulin secretion,canonical glycolysis	6-phosphofructokinase activity,protein binding,ATP binding,kinase binding,identical protein binding,metal ion binding,fructose binding,fructose-6-phosphate binding,monosaccharide binding,AMP binding	8.60443	8.62893	8.62789	7.99437	8.0734	6.19877	8.50764	7.97624	8.47603	8.74425	8.20012	7.84081	8.89828	7.95946	8.74463	9.13272	8.76589	7.70796	8.62042	8.31997	8.53412	7.42218	8.26173	8.53553
SELB_HUMAN	EEFSEC	P57772	Selenocysteine-specific elongation factor	nucleus,cytoplasm,ribonucleoprotein complex	selenocysteine incorporation,translational elongation	tRNA binding,GTPase activity,GTP binding,selenocysteine insertion sequence binding,ribonucleoprotein complex binding,translation elongation factor activity	-4.96345	3.68137	4.04372	-4.37938	4.63699	-0.51372	-5.18993	-5.11954	-5.18215	-5.54678	4.98998	3.27929	-5.0644	5.5368	-4.98449	5.6977	3.58355	5.17139	0.920547	-5.16387	-1.50403	-0.0853698	0.9075	4.81754
RRP12_HUMAN	RRP12	Q5JTH9	RRP12-like protein	nucleolus,cytosol,plasma membrane,integral component of membrane,nuclear membrane,intracellular membrane-bounded organelle	rRNA processing	RNA binding	5.38798	6.07724	7.80853	6.13789	4.36038	-0.449532	5.11577	3.96925	6.61676	6.12193	6.0248	6.13663	6.10625	6.22961	5.334	6.12879	3.85575	6.77529	6.42458	5.23393	5.88995	3.34958	6.09445	5.58661
NOP16_HUMAN	NOP16	Q9Y3C1	Nucleolar protein 16	nucleoplasm,nucleolus,intracellular membrane-bounded organelle	ribosomal large subunit biogenesis	RNA binding	9.71617	9.35953	8.39295	6.50433	9.5431	-1.71404	7.97799	7.78374	7.9399	9.09306	8.32832	6.71082	8.988	9.7505	8.34649	8.24863	8.02695	7.0627	9.15622	7.90054	9.02833	4.7778	8.04407	7.77943
H2B2E_HUMAN	HIST2H2BE	Q16778	Histone H2B type 2-E	extracellular space,nucleus,nucleoplasm,cytosol,extracellular exosome,nucleosome	innate immune response in mucosa,nucleosome assembly,antibacterial humoral response,defense response to Gram-positive bacterium,Requires Ontology	DNA binding,protein binding,protein heterodimerization activity	12.4797	12.6433	12.9992	12.4864	12.5915	8.57519	13.1654	13.202	13.2323	12.6622	13.049	12.9122	12.9702	13.1595	12.4984	12.9417	13.081	13.3898	12.7074	13.1999	12.8761	11.2177	12.8745	13.1375
F2Z2X0_HUMAN;NDKM_HUMAN;Q4TT34_HUMAN	NME4	F2Z2X0;O00746;Q4TT34	Nucleoside diphosphate kinase;Nucleoside diphosphate kinase, mitochondrial;Nucleoside diphosphate kinase""	mitochondrion,mitochondrial inner membrane,mitochondrial intermembrane space,mitochondrial matrix	nucleoside diphosphate phosphorylation,GTP biosynthetic process,UTP biosynthetic process,CTP biosynthetic process,lipid transport,nucleoside metabolic process	protein binding,ATP binding,metal ion binding,cardiolipin binding,nucleoside diphosphate kinase activity	13.1873	9.8253	13.6067	12.6457	5.24463	-1.33355	12.7162	13.0786	12.8317	12.998	12.9372	12.8703	12.9796	6.69419	6.62805	13.1936	5.78834	12.7675	12.2064	12.8755	8.76727	5.51894	12.9351	10.5832
RBM3_HUMAN	RBM3	P98179	RNA-binding protein 3	nucleus,nucleoplasm,cytoplasm,dendrite,spliceosomal complex	RNA processing,regulation of translation,positive regulation of translation,positive regulation of mRNA splicing, via spliceosome	RNA binding,protein binding,ribosomal large subunit binding	8.85356	8.62553	8.40299	8.31985	7.48194	-0.718097	8.71847	8.07648	8.64436	9.20188	8.84974	8.98717	8.41249	7.96535	8.60996	8.48828	8.49148	8.61253	8.62736	8.47977	8.32927	5.0279	9.01293	8.53077
U2AF2_HUMAN	U2AF2	P26368	Splicing factor U2AF 65 kDa subunit	nucleus,nucleoplasm,spliceosomal complex,nuclear speck,U2AF,U2-type prespliceosome,commitment complex	mRNA splicing, via spliceosome,mRNA processing,negative regulation of protein ubiquitination,positive regulation of RNA splicing,negative regulation of mRNA splicing, via spliceosome	RNA binding,protein binding,enzyme binding,pre-mRNA 3'-splice site binding,C2H2 zinc finger domain binding,poly-pyrimidine tract binding	10.5301	10.5452	10.0566	10.0538	9.80793	9.86929	10.3857	10.3351	10.2257	10.3832	10.1295	10.2688	10.2512	10.3266	10.3916	10.1829	12.4762	10.8312	10.3773	10.3155	10.3231	9.91035	10.2605	11.1635
KAD2_HUMAN	AK2	P54819	Adenylate kinase 2, mitochondrial""	mitochondrial intermembrane space,extracellular exosome,sperm mitochondrial sheath,mitochondrion,cytoplasm	ADP biosynthetic process,nucleobase-containing small molecule interconversion,phosphorylation,AMP metabolic process,ATP metabolic process,nucleoside monophosphate phosphorylation	adenylate kinase activity,protein binding,ATP binding	13.249	13.4564	13.0357	8.36292	13.4866	8.84232	8.19713	13.1657	13.2258	13.1081	7.66524	13.2715	6.95397	9.9849	8.47374	7.5685	8.35938	8.92339	13.247	11.5296	8.47087	10.2306	11.3483	8.28376
E9PF19_HUMAN;TBL2_HUMAN	TBL2	E9PF19;Q9Y4P3	Transducin beta-like protein 2	endoplasmic reticulum,integral component of endoplasmic reticulum membrane	endoplasmic reticulum unfolded protein response,cellular response to glucose starvation,cellular response to hypoxia	RNA binding,protein kinase binding,translation initiation factor binding,phosphoprotein binding	5.74372	6.37635	6.75562	7.31549	6.93593	5.64363	6.26912	6.17576	5.47172	5.83851	-4.51185	6.14146	5.70433	6.5152	6.63835	6.68569	6.415	9.26919	6.2919	5.9722	6.28596	6.63168	2.48937	7.45663
ANXA1_HUMAN	ANXA1	P04083	Annexin A1	actin filament,cornified envelope,phagocytic cup,extracellular region,extracellular space,nucleus,nucleoplasm,cytoplasm,endosome,cytosol,plasma membrane,adherens junction,focal adhesion,cell surface,basolateral plasma membrane,apical plasma membrane,lateral plasma membrane,extrinsic component of membrane,extrinsic component of external side of plasma membrane,extrinsic component of endosome membr…	neutrophil homeostasis,adaptive immune response,monocyte chemotaxis,regulation of leukocyte migration,phagocytosis,inflammatory response,signal transduction,G-protein coupled receptor signaling pathway, coupled to cyclic nucleotide second messenger,regulation of cell shape,peptide cross-linking,keratinocyte differentiation,positive regulation of vesicle fusion,actin cytoskeleton reorganization,re…	receptor binding,calcium ion binding,protein binding,phospholipid binding,calcium-dependent phospholipid binding,phospholipase A2 inhibitor activity,calcium-dependent protein binding,cadherin binding involved in cell-cell adhesion	6.54228	6.16628	5.9333	8.43084	5.82773	10.6516	7.82702	6.61013	8.07141	6.5373	5.60324	7.76499	4.85234	6.03429	8.89027	-4.97133	6.63107	7.84985	6.21395	7.50285	6.5923	8.3034	6.63518	3.16986
FBRL_HUMAN	FBL	P22087	rRNA 2'-O-methyltransferase fibrillarin	fibrillar center,granular component,nucleus,nucleoplasm,nucleolus,Cajal body,membrane,extracellular exosome,box C/D snoRNP complex,small-subunit processome	osteoblast differentiation,rRNA processing,rRNA methylation,snoRNA localization,histone glutamine methylation,box C/D snoRNA 3'-end processing	TFIID-class transcription factor binding,RNA binding,protein binding,ATPase binding,histone-glutamine methyltransferase activity,rRNA methyltransferase activity	10.2715	9.85269	10.1629	10.0057	9.85136	-0.93382	10.0057	9.80833	9.90547	9.91447	9.82077	9.94864	9.98993	9.69071	9.81969	9.90215	9.97084	10.2269	10.0957	9.9065	9.83344	6.30776	9.89463	10.0333
A8MQB8_HUMAN	FMR1	A8MQB8	Synaptic functional regulator FMR1				7.56345	7.29737	8.85673	8.81325	7.24276	9.56969	8.9906	9.10563	7.41614	8.95979	8.9996	9.08483	9.18522	9.54927	7.11906	7.48227	9.34233	8.94935	7.90585	8.50412	8.61785	8.5419	9.01474	8.59132
FXR2_HUMAN	FXR2	P51116	Fragile X mental retardation syndrome-related protein 2	cytosol,membrane,cytoplasm,cytosolic large ribosomal subunit,dendritic spine,polysome,cytoplasmic ribonucleoprotein granule,growth cone,dendritic filopodium,presynapse,nucleus,dendritic spine neck,neuronal cell body,axon,postsynaptic density	positive regulation of protein phosphorylation,negative regulation of translation,positive regulation of translation,positive regulation of response to DNA damage stimulus,regulation of alternative mRNA splicing, via spliceosome,regulation of filopodium assembly,regulation of mRNA stability	RNA binding,protein binding,identical protein binding,protein homodimerization activity,protein heterodimerization activity,mRNA 3'-UTR binding,translation regulator activity	8.20587	8.13841	8.41438	7.85937	8.5193	-0.869912	8.04753	8.23	8.32119	8.10083	8.12284	7.95229	7.81248	8.44156	7.71741	8.35987	8.3089	7.96946	8.25289	8.19957	7.99048	5.16958	8.05866	8.21274
RL26L_HUMAN	RPL26L1	Q9UNX3	60S ribosomal protein L26-like 1	extracellular exosome,cytosolic large ribosomal subunit	cytoplasmic translation,ribosomal large subunit biogenesis	protein binding,structural constituent of ribosome,RNA binding	10.4516	10.6661	10.9416	10.381	10.6626	-0.786942	9.97981	9.88365	10.647	10.12	10.5542	10.4666	10.4577	10.6528	9.98509	10.7164	10.6062	9.97975	10.6864	10.1701	10.3652	6.75222	10.3803	10.4341
D6RDM7_HUMAN;UBE2K_HUMAN	UBE2K	D6RDM7;P61086	Ubiquitin-conjugating enzyme E2 K (Fragment);Ubiquitin-conjugating enzyme E2 K	cytosol,filopodium tip,nucleus	ubiquitin-dependent protein catabolic process,positive regulation of peptidyl-threonine phosphorylation,free ubiquitin chain polymerization,regulation of proteasomal ubiquitin-dependent protein catabolic process,cellular response to interferon-beta,positive regulation of type I interferon-mediated signaling pathway,protein K48-linked ubiquitination,positive regulation of tumor necrosis factor-med…	ubiquitin-protein transferase activity,protein binding,ATP binding,ubiquitin protein ligase binding,ubiquitin-ubiquitin ligase activity,ubiquitin conjugating enzyme activity	3.19382	-5.0235	1.57985	-5.14754	-5.90127	8.31836	3.47823	-4.74336	4.54775	-4.61787	-5.40536	-5.51184	2.71471	-5.29916	-4.91813	-5.04857	3.2006	-4.13016	-0.083279	1.09421	-2.50086	-0.910151	-5.17836	-1.99271
A0A0B4J220_HUMAN	C11orf98	A0A0B4J220	Chromosome 11 open reading frame 48, isoform CRA_c""				6.81985	3.51911	8.13552	6.88902	7.85919	-0.96592	7.03702	6.57731	7.70972	6.80879	-4.48879	7.32067	5.73675	6.8275	5.91815	5.7458	7.3557	6.61459	6.15816	7.10802	6.1608	4.5941	3.21356	6.57203
SAE2_HUMAN	UBA2	Q9UBT2	SUMO-activating enzyme subunit 2	nucleoplasm,SUMO activating enzyme complex,cytoplasm	protein sumoylation,positive regulation of protein sumoylation,protein modification by small protein conjugation	SUMO activating enzyme activity,magnesium ion binding,protein binding,ATP binding,transferase activity,SUMO binding,small protein activating enzyme binding,ubiquitin-like protein conjugating enzyme binding,protein heterodimerization activity	7.60957	7.23327	7.40093	8.10984	7.42614	0.668966	7.70261	4.84601	8.11251	7.44253	6.81691	7.7606	5.40697	7.11837	8.68876	5.7877	7.27706	7.66931	7.41459	6.88704	7.07137	5.40165	7.34001	6.91136
E9PKG1_HUMAN;H7C2I1_HUMAN;ANM1_HUMAN	PRMT1	E9PKG1;H7C2I1;Q99873	Protein arginine N-methyltransferase 1	nucleus,nucleoplasm,cytoplasm,cytosol,methylosome	in utero embryonic development,protein methylation,cell surface receptor signaling pathway,positive regulation of cell proliferation,RNA splicing,histone methylation,peptidyl-arginine methylation,viral protein processing,peptidyl-arginine methylation, to asymmetrical-dimethyl arginine,neuron projection development,histone H4-R3 methylation,positive regulation of erythrocyte differentiation,regula…	RNA binding,protein binding,methyltransferase activity,N-methyltransferase activity,protein methyltransferase activity,methyl-CpG binding,protein-arginine N-methyltransferase activity,enzyme binding,protein-arginine omega-N monomethyltransferase activity,protein-arginine omega-N asymmetric methyltransferase activity,histone methyltransferase activity,identical protein binding,histone methyltransf…	5.78139	5.19931	5.69775	5.78307	4.62592	-0.95184	5.42871	4.18188	5.02478	3.66423	-5.0681	6.50522	-4.58206	0.441059	6.11155	-4.9322	4.28896	5.47885	5.55948	4.87846	0.656849	3.15238	1.70045	1.61187
SND1_HUMAN	SND1	Q7KZF4	Staphylococcal nuclease domain-containing protein 1	cytosol,membrane,melanosome,extracellular exosome,dense body,RISC complex,nucleus	osteoblast differentiation,regulation of transcription, DNA-templated,regulation of cell cycle process,miRNA catabolic process,gene silencing by RNA,RNA phosphodiester bond hydrolysis, endonucleolytic,mRNA catabolic process	transcription cofactor activity,RNA binding,endonuclease activity,endoribonuclease activity,protein binding,cadherin binding,RISC complex binding,nuclease activity	9.4948	9.42545	9.05586	9.59086	9.58914	11.1421	10.0492	9.74148	9.62014	9.66484	9.79671	9.53493	9.5787	9.93886	9.48556	9.83508	9.7194	9.27105	9.32537	9.8036	9.66771	10.1074	9.66549	9.60851
TAGL2_HUMAN	TAGLN2	P37802	Transgelin-2	extracellular region,cytosol,vesicle,extracellular exosome,cytoskeleton	epithelial cell differentiation	protein binding,cadherin binding	9.45106	7.98664	9.14984	9.69436	9.05485	6.34456	9.61709	9.14341	9.9003	9.37443	8.86923	9.87757	8.98901	8.91048	10.985	5.83294	9.37785	9.51552	8.86251	9.5536	9.62817	8.36459	9.37374	8.24211
A0A087WVQ6_HUMAN;CLH1_HUMAN	CLTC	A0A087WVQ6;Q00610	Clathrin heavy chain;Clathrin heavy chain 1	lysosome,endosome,spindle,cytosol,plasma membrane,focal adhesion,membrane,clathrin-coated vesicle,clathrin-coated endocytic vesicle membrane,trans-Golgi network membrane,endolysosome membrane,melanosome,clathrin-coated endocytic vesicle,extracellular exosome,mitotic spindle,extracellular vesicle,mitotic spindle microtubule,clathrin coat,clathrin coat of trans-Golgi network vesicle,clathrin coat o…	mitotic cell cycle,osteoblast differentiation,intracellular protein transport,receptor-mediated endocytosis,autophagy,receptor internalization,transferrin transport,retrograde transport, endosome to Golgi,clathrin coat assembly,cell division,regulation of mitotic spindle organization,clathrin-dependent endocytosis,Requires Ontology,negative regulation of hyaluronan biosynthetic process,negative r…	RNA binding,double-stranded RNA binding,structural molecule activity,protein binding,protein kinase binding,clathrin light chain binding,low-density lipoprotein particle receptor binding,disordered domain specific binding,ubiquitin-specific protease binding	8.36517	7.91426	8.39476	8.37625	8.33157	8.13064	8.79395	7.82451	8.53596	8.25908	8.22497	8.401	7.83672	8.2231	8.75736	7.89129	8.03468	8.36985	8.22473	8.38481	8.2724	8.27949	8.29501	8.09861
DDX1_HUMAN	DDX1	Q92499	ATP-dependent RNA helicase DDX1	nucleus,nucleoplasm,cytoplasm,mitochondrion,cytosol,cytoplasmic stress granule,membrane,cleavage body,tRNA-splicing ligase complex,ribonucleoprotein complex	spliceosomal complex assembly,positive regulation of myeloid dendritic cell cytokine production,double-strand break repair,regulation of transcription, DNA-templated,tRNA splicing, via endonucleolytic cleavage and ligation,regulation of translational initiation,DNA duplex unwinding,positive regulation of I-kappaB kinase/NF-kappaB signaling,response to exogenous dsRNA,innate immune response,defens…	DNA binding,chromatin binding,transcription cofactor activity,RNA binding,RNA helicase activity,double-stranded RNA binding,nuclease activity,exonuclease activity,protein binding,ATP binding,poly(A) binding,ATPase activity,DNA/RNA helicase activity	7.18305	7.68657	9.03949	7.38823	8.63971	10.9251	7.57494	8.21811	7.38193	8.43565	8.66607	7.53527	6.92804	7.72014	7.79318	7.20824	7.1033	7.39372	7.9697	7.72499	7.48045	8.98435	8.21233	7.23508
ATPA_HUMAN	ATP5A1	P25705	ATP synthase subunit alpha, mitochondrial""	mitochondrion,mitochondrial inner membrane,mitochondrial matrix,plasma membrane,cell surface,membrane,membrane raft,extracellular exosome,mitochondrial proton-transporting ATP synthase complex,proton-transporting ATP synthase complex,mitochondrial proton-transporting ATP synthase, catalytic core,proton-transporting ATP synthase complex, catalytic core F(1)	negative regulation of endothelial cell proliferation,lipid metabolic process,ATP biosynthetic process,apoptotic process,aging,response to muscle activity,mitochondrial ATP synthesis coupled proton transport,positive regulation of blood vessel endothelial cell migration,response to ethanol,cellular response to dexamethasone stimulus,cellular response to nitric oxide,ATP synthesis coupled proton t…	proton-transporting ATP synthase activity, rotational mechanism,protease binding,RNA binding,protein binding,ATP binding,ATPase activity,MHC class I protein binding,angiostatin binding,ADP binding	10.9577	11.0513	11.0696	10.9241	11.1617	11.2031	11.1946	11.0607	11.3011	11.0089	10.8982	11.3045	10.9602	10.7747	11.5386	11.1382	11.0873	11.0822	11.0262	11.1855	11.0912	11.0963	11.0705	11.1026
J3KTA4_HUMAN;DDX5_HUMAN	DDX5	J3KTA4;P17844	Probable ATP-dependent RNA helicase DDX5	nucleus,nucleoplasm,nucleolus,cytosol,membrane,extracellular exosome,catalytic step 2 spliceosome,ribonucleoprotein complex	regulation of pri-miRNA transcription from RNA polymerase II promoter,negative regulation of transcription from RNA polymerase II promoter,alternative mRNA splicing, via spliceosome,regulation of alternative mRNA splicing, via spliceosome,mRNA splicing, via spliceosome,nuclear-transcribed mRNA catabolic process,epithelial to mesenchymal transition,regulation of transcription from RNA polymerase I…	RNA binding,RNA helicase activity,mRNA 3'-UTR binding,protein binding,ATP binding,ATPase activity,MH2 domain binding,pre-mRNA binding,ribonucleoprotein complex binding,SMAD binding,androgen receptor binding,R-SMAD binding,primary miRNA binding,promoter-specific chromatin binding	9.66393	9.76269	9.62755	9.69711	9.72941	10.6868	9.78374	9.87666	10.0362	9.9803	9.80713	10.1092	9.69523	9.92255	9.73078	9.58137	9.87772	10.0023	9.68472	9.89885	9.78286	10.0378	9.96554	9.82045
H0YL72_HUMAN;IDH3A_HUMAN	IDH3A	H0YL72;P50213	Isocitrate dehydrogenase [NAD] subunit alpha, mitochondrial;Isocitrate dehydrogenase [NAD] subunit alpha, mitochondrial""	nucleus,mitochondrion,mitochondrial matrix,mitochondrial isocitrate dehydrogenase complex (NAD+)	carbohydrate metabolic process,tricarboxylic acid cycle,isocitrate metabolic process	magnesium ion binding,isocitrate dehydrogenase (NAD+) activity,protein binding,NAD binding	7.39793	6.59479	6.85316	2.95804	7.46629	8.73369	0.708903	5.27643	3.57524	7.21544	4.98998	5.61046	1.59719	7.28683	8.06454	6.49879	6.62844	7.56221	6.94863	3.18686	5.64952	6.38601	5.93863	6.89648
A0A1W2PQ51_HUMAN	DDX17	A0A1W2PQ51	Probable ATP-dependent RNA helicase DDX17				10.5808	10.8894	10.7655	10.7188	10.7533	-0.710477	10.9894	10.9063	10.9588	10.7186	10.8266	10.6203	10.661	10.9837	10.766	10.8611	10.8325	10.6329	10.7453	10.9515	10.8036	6.92056	10.7218	10.7755
B1AH87_HUMAN;TSPO_HUMAN	TSPO	B1AH87;P30536	Putative peripheral benzodiazepine receptor-related protein (Fragment);Translocator protein	mitochondrion,mitochondrial outer membrane,cytosol,intracellular membrane-bounded organelle,extracellular exosome,integral component of membrane,endoplasmic reticulum	protein targeting to mitochondrion,C21-steroid hormone biosynthetic process,heme biosynthetic process,anion transport,chloride transport,aging,steroid metabolic process,glial cell migration,response to xenobiotic stimulus,response to manganese ion,response to vitamin B1,positive regulation of necrotic cell death,peripheral nervous system axon regeneration,sterol transport,adrenal gland developmen…	androgen binding,protein binding,benzodiazepine receptor activity,cholesterol binding,ion channel binding,Requires Ontology	3.89081	3.06146	3.15096	5.90324	5.34343	-0.760218	5.53754	5.37035	4.49039	4.02681	3.8717	5.42354	5.07358	-5.52883	5.80476	5.79472	5.08094	3.88694	3.36774	5.13276	1.78317	3.49548	4.44069	4.92087
K1C14_HUMAN	KRT14	P02533	Keratin, type I cytoskeletal 14""	nucleus,cytoplasm,cytosol,intermediate filament,keratin filament,basal part of cell,extracellular exosome,cell periphery,cytoskeleton	aging,epidermis development,epithelial cell differentiation,hair cycle,intermediate filament bundle assembly,intermediate filament organization	structural constituent of cytoskeleton,protein binding,keratin filament binding	7.89513	5.2848	8.10343	6.14398	6.50513	-1.65848	7.62282	5.24047	-5.19631	-4.70607	7.87832	3.66725	-4.70229	5.6187	7.2407	-4.98312	6.09671	6.72565	7.09446	2.55566	2.71904	3.66354	2.27983	2.61308
RL29_HUMAN	RPL29	P47914	60S ribosomal protein L29	cytosol,membrane,cytosolic large ribosomal subunit,cytosolic ribosome	cytoplasmic translation,translation,embryo implantation	RNA binding,structural constituent of ribosome,heparin binding,cadherin binding	13.3191	13.0713	13.1394	13.0149	12.8346	11.6104	13.565	13.285	13.2315	13.0217	13.3049	13.0908	13.0993	13.3791	12.9737	12.9988	13.2749	12.3133	13.1766	13.3605	13.1507	12.4866	13.1391	12.8624
HS90A_HUMAN	HSP90AA1	P07900	Heat shock protein HSP 90-alpha	extracellular region,nucleus,nucleoplasm,cytoplasm,mitochondrion,cytosol,plasma membrane,membrane,secretory granule lumen,melanosome,neuronal cell body,lysosomal lumen,dendritic growth cone,axonal growth cone,perinuclear region of cytoplasm,extracellular exosome,endocytic vesicle lumen,ficolin-1-rich granule lumen,macromolecular complex,myelin sheath	positive regulation of protein phosphorylation,activation of innate immune response,positive regulation of defense response to virus by host,mitochondrial transport,response to unfolded protein,telomere maintenance via telomerase,response to heat,response to cold,central nervous system neuron axonogenesis,establishment of cell polarity,regulation of protein ubiquitination,positive regulation of p…	RNA binding,protein binding,ATP binding,ATPase activity,MHC class II protein complex binding,nitric-oxide synthase regulator activity,TPR domain binding,ubiquitin protein ligase binding,identical protein binding,protein homodimerization activity,histone deacetylase binding,protein binding involved in protein folding,tau protein binding,GTPase binding,DNA polymerase binding,scaffold protein bindin…	8.77547	8.39311	8.44555	8.44826	8.06794	11.984	8.52538	7.84083	8.71409	7.72606	8.21752	8.37542	7.57316	8.1111	9.11183	8.14733	8.6957	8.40525	8.53804	8.3601	8.26536	9.50008	8.10633	8.41609
M0R0F0_HUMAN;RS5_HUMAN	RPS5	M0R0F0;P46782	40S ribosomal protein S5 (Fragment);40S ribosomal protein S5	nucleoplasm,cytosol,focal adhesion,membrane,cytosolic ribosome,extracellular exosome,cytosolic small ribosomal subunit,ribonucleoprotein complex,ribosome	cytoplasmic translation,translation,translational initiation,regulation of translational fidelity,ribosomal small subunit assembly	RNA binding,mRNA binding,structural constituent of ribosome,protein binding,rRNA binding	7.04972	7.09064	7.10921	8.07047	7.38902	11.9025	9.67483	10.871	10.9585	6.9356	11.1496	7.53902	7.31281	7.39258	8.09624	6.99302	7.85725	7.80429	7.08319	10.5014	7.60054	9.12067	8.5414	7.55152
GRP75_HUMAN	HSPA9	P38646	Stress-70 protein, mitochondrial""	nucleolus,mitochondrion,mitochondrial matrix,focal adhesion,mitochondrial nucleoid,extracellular exosome,mitochondrial sorting and assembly machinery complex,Requires Ontology,cytoplasm	protein export from nucleus,inner mitochondrial membrane organization,iron-sulfur cluster assembly,erythrocyte differentiation,negative regulation of apoptotic process,regulation of erythrocyte differentiation,negative regulation of erythrocyte differentiation,negative regulation of hematopoietic stem cell differentiation,negative regulation of hemopoiesis,protein refolding,cellular response to u…	RNA binding,protein binding,ubiquitin protein ligase binding,unfolded protein binding,misfolded protein binding,ATPase activity,ATP binding,heat shock protein binding,protein binding involved in protein folding	8.76335	9.03456	8.95683	9.40839	8.90144	10.3384	9.49219	9.2571	9.26399	8.97604	9.22443	9.15064	9.48352	9.35559	9.47976	9.27556	9.09792	9.158	8.91825	9.33776	9.43962	9.54943	9.11704	9.17716
SMAP1_HUMAN	SMAP1	Q8IYB5	Stromal membrane-associated protein 1	cytoplasm,plasma membrane	positive regulation of erythrocyte differentiation,regulation of catalytic activity,regulation of clathrin-dependent endocytosis	clathrin binding,metal ion binding,GTPase activator activity	2.90159	3.04275	3.77439	-5.12533	-5.75033	-0.829544	-4.70853	3.89213	4.11778	2.66557	3.4867	-4.561	3.25086	3.10057	6.4697	4.46475	4.11124	-5.04287	3.23958	1.10046	4.27371	-3.90173	0.530423	1.17771
HSPB1_HUMAN	HSPB1	P04792	Heat shock protein beta-1	extracellular space,nucleus,cytoplasm,spindle,cytosol,cytoskeleton,plasma membrane,focal adhesion,Z disc,extracellular exosome,axon cytoplasm,proteasome complex	retina homeostasis,regulation of protein phosphorylation,regulation of translational initiation,negative regulation of protein kinase activity,response to unfolded protein,response to virus,regulation of autophagy,positive regulation of interleukin-1 beta production,positive regulation of tumor necrosis factor production,intracellular signal transduction,cellular response to vascular endothelial …	RNA binding,protein kinase C binding,protein binding,protein kinase C inhibitor activity,protein kinase binding,identical protein binding,protein homodimerization activity,ubiquitin binding,protein binding involved in protein folding,RNA polymerase II sequence-specific DNA binding transcription factor binding	10.716	10.3358	10.1281	10.4699	10.2867	12.0633	10.2678	9.80159	10.1135	10.5336	10.1293	10.4661	10.4624	10.2068	11.059	9.86809	10.1036	10.1285	10.3933	10.061	10.5761	10.9399	10.3763	10.0334
NOP56_HUMAN	NOP56	O00567	Nucleolar protein 56	fibrillar center,nucleoplasm,nucleolus,cytoplasm,membrane,small nucleolar ribonucleoprotein complex,box C/D snoRNP complex,pre-snoRNP complex,small-subunit processome	rRNA processing	RNA binding,protein binding,snoRNA binding,cadherin binding,histone methyltransferase binding	8.42967	8.21252	8.55356	7.77426	8.47738	-0.673391	8.93424	8.7924	8.80835	8.57369	8.67812	8.04796	8.87134	8.6413	8.72631	8.75381	8.92651	8.47694	8.39859	8.845	8.74631	5.19275	8.43326	8.71909
RL8_HUMAN	RPL8	P62917	60S ribosomal protein L8	postsynaptic density,postsynapse,cytosol,focal adhesion,membrane,cytosolic large ribosomal subunit,cytosolic ribosome,polysomal ribosome	cytoplasmic translation,translation	RNA binding,structural constituent of ribosome,protein binding,rRNA binding	12.1687	11.8361	12.2286	11.5841	11.9344	4.15443	11.9167	11.418	11.6342	11.469	11.9831	11.7561	11.7165	11.899	11.4444	11.7727	11.8932	11.8085	12.0778	11.6563	11.6866	9.22431	11.736	11.8248
RRP8_HUMAN	RRP8	O43159	Ribosomal RNA-processing protein 8	nucleoplasm,nucleolus,cytosol,plasma membrane,rDNA heterochromatin,eNoSc complex,chromatin silencing complex	regulation of G1 to G0 transition,chromatin silencing at rDNA,rRNA processing,positive regulation of histone methylation,positive regulation of histone deacetylation,methylation,cellular response to glucose starvation,negative regulation of cell cycle,negative regulation of transcription, DNA-templated,regulation of transcription by glucose,intrinsic apoptotic signaling pathway by p53 class media…	RNA binding,protein binding,S-adenosylmethionine-dependent methyltransferase activity,methylated histone binding	-5.25208	6.56795	6.89825	2.52572	4.60552	-0.396911	-4.8871	6.22971	5.64876	2.61864	4.74622	4.77881	5.44667	6.96785	5.24165	4.85759	-4.31957	6.22232	2.73804	2.33046	5.88539	2.24478	4.04789	2.25345
WBP11_HUMAN	WBP11	Q9Y2W2	WW domain-binding protein 11	nucleus,nucleoplasm,cytosol,intracellular membrane-bounded organelle,spliceosomal complex	rRNA processing,mRNA cis splicing, via spliceosome	single-stranded DNA binding,RNA binding,protein binding,WW domain binding	3.61159	5.14048	7.42874	6.94625	4.82619	-0.550482	5.29161	3.66346	7.2983	6.06524	7.95852	7.22668	5.12084	0.528975	6.96189	4.4532	5.48866	6.75118	5.3936	5.41779	4.2039	3.74065	7.08348	5.56434
PHB2_HUMAN	PHB2	Q99623	Prohibitin-2	nucleus,cytoplasm,mitochondrion,mitochondrial outer membrane,mitochondrial inner membrane,plasma membrane,cell surface,postsynaptic density,nuclear matrix,axon,mitochondrial prohibitin complex,presynaptic active zone,cell periphery,glutamatergic synapse,GABA-ergic synapse,macromolecular complex	regulation of complement activation,positive regulation of MAPK cascade,macromitophagy,positive regulation of immunoglobulin production,protein import into nucleus,mitochondrion organization,sister chromatid cohesion,activation of phospholipase C activity,response to wounding,cell migration,CD40 signaling pathway,positive regulation of exit from mitosis,negative regulation of intracellular estrog…	protein binding,protein C-terminus binding,estrogen receptor binding,amide binding,identical protein binding,protein homodimerization activity,sphingolipid binding,protein heterodimerization activity,protein N-terminus binding	10.7013	10.526	10.629	10.4215	10.5172	9.97679	10.6012	10.3825	10.1207	10.8705	10.7043	10.6663	10.7855	10.6177	10.4276	10.7463	10.7768	10.4012	10.6188	10.3681	10.6103	10.3052	10.747	10.6414
PSA1_HUMAN	PSMA1	P25786	Proteasome subunit alpha type-1	nucleus,nucleoplasm,centrosome,cytosol,extracellular exosome,proteasome complex,proteasome core complex,polysome,proteasome core complex, alpha-subunit complex	immune system process,negative regulation of inflammatory response to antigenic stimulus,proteasomal protein catabolic process	lipopolysaccharide binding,RNA binding,protein binding	6.31316	6.31695	6.67599	7.75598	5.56431	9.34332	5.81344	5.85501	6.39406	6.02133	6.00463	6.95911	4.54234	-4.45757	8.4221	5.95151	4.91766	7.3179	6.43537	6.02084	2.83563	7.55454	6.32836	6.06236
H7BXI1_HUMAN	ESYT2	H7BXI1	Extended synaptotagmin-2 (Fragment)				-4.89379	4.7584	6.17703	4.59754	-5.67335	6.53119	6.1548	5.46673	5.77081	6.0327	5.04843	5.14353	4.38818	4.54171	7.16601	4.47344	5.18263	6.01602	2.01388	5.79745	5.3653	1.81846	5.40822	5.22403
SCAM3_HUMAN	SCAMP3	O14828	Secretory carrier-associated membrane protein 3	integral component of membrane,intracellular membrane-bounded organelle,extracellular exosome,recycling endosome membrane,trans-Golgi network membrane	post-Golgi vesicle-mediated transport,protein transport	ubiquitin protein ligase binding	6.12076	6.16121	6.10475	-5.34525	6.6184	-1.53354	6.44112	6.58981	5.97314	6.30087	5.739	6.36394	7.01738	6.3667	6.71534	5.61361	5.54272	6.01641	6.12891	6.33469	6.69981	-0.0867971	6.1346	5.72425
A0A087WTW0_HUMAN;A0A087WVR3_HUMAN;A0A087WWG9_HUMAN;UHRF1_HUMAN	UHRF1	A0A087WTW0;A0A087WVR3;A0A087WWG9;Q96T88	E3 ubiquitin-protein ligase UHRF1;E3 ubiquitin-protein ligase UHRF1;E3 ubiquitin-protein ligase UHRF1 (Fragment);E3 ubiquitin-protein ligase UHRF1	chromatin,euchromatin,heterochromatin,nucleus,nucleoplasm,replication fork,nuclear matrix	negative regulation of transcription from RNA polymerase II promoter,DNA repair,chromatin organization,ubiquitin-dependent protein catabolic process,cell cycle,maintenance of DNA methylation,histone monoubiquitination,histone ubiquitination,positive regulation of cellular protein metabolic process,positive regulation of transcription from RNA polymerase II promoter,regulation of epithelial cell p…	core promoter proximal region sequence-specific DNA binding,ubiquitin-protein transferase activity,protein binding,zinc ion binding,methyl-CpG binding,methylated histone binding,histone binding,identical protein binding,hemi-methylated DNA-binding,ubiquitin protein ligase activity	5.38158	5.64117	5.3255	3.54685	5.53622	-0.743453	3.26176	5.54371	4.7082	-4.81218	-4.93512	-5.32692	4.96031	4.92121	-5.46814	5.34713	5.07571	-4.15282	5.44942	4.50456	1.47113	2.77987	-5.02474	2.09001
K1C18_HUMAN	KRT18	P05783	Keratin, type I cytoskeletal 18""	nucleolus,cytoplasm,microtubule organizing center,cytosol,intermediate filament,adherens junction,centriolar satellite,keratin filament,perinuclear region of cytoplasm,extracellular exosome,cell periphery,cytoskeleton	cell cycle,anatomical structure morphogenesis,tumor necrosis factor-mediated signaling pathway,Golgi to plasma membrane CFTR protein transport,negative regulation of apoptotic process,intermediate filament cytoskeleton organization,extrinsic apoptotic signaling pathway,hepatocyte apoptotic process,cell-cell adhesion	RNA binding,structural molecule activity,protein binding,scaffold protein binding,cadherin binding involved in cell-cell adhesion	8.75889	8.707	9.09196	9.04044	8.83364	9.02202	8.75445	8.55358	8.46714	8.84091	8.4022	8.63521	8.39551	8.46666	8.74623	8.52286	9.16649	8.6817	8.85262	8.59172	8.53613	8.96537	8.62611	8.79035
K2C5_HUMAN	KRT5	P13647	Keratin, type II cytoskeletal 5""	nucleus,cytoplasm,cytosol,intermediate filament,membrane,keratin filament,extracellular exosome	cytoskeleton organization,epidermis development,intermediate filament organization,keratinization	structural constituent of cytoskeleton,protein binding,scaffold protein binding,structural constituent of epidermis	8.67472	7.50501	8.65817	8.3246	8.09324	5.98056	8.51364	7.43489	7.87564	6.96839	9.47462	7.47025	7.92133	7.50514	8.26843	6.82721	8.69521	8.71432	8.2793	7.94139	7.8983	7.46613	7.97109	8.07892
HSP7C_HUMAN	HSPA8	P11142	Heat shock cognate 71 kDa protein	Prp19 complex,extracellular region,extracellular space,nucleus,nucleoplasm,spliceosomal complex,nucleolus,lysosomal membrane,late endosome,cytosol,plasma membrane,focal adhesion,membrane,secretory granule lumen,melanosome,lysosomal lumen,perinuclear region of cytoplasm,clathrin-sculpted gamma-aminobutyric acid transport vesicle membrane,extracellular exosome,blood microparticle,lumenal side of ly…	protein folding,response to unfolded protein,cellular response to starvation,regulation of protein stability,protein refolding,regulation of protein complex assembly,positive regulation by host of viral genome replication,negative regulation of transcription, DNA-templated,ATP metabolic process,positive regulation of mRNA splicing, via spliceosome,regulation of cell cycle,membrane organization,re…	G-protein coupled receptor binding,phosphatidylserine binding,RNA binding,protein binding,ATP binding,ATPase activity,enzyme binding,MHC class II protein complex binding,protein binding, bridging,heat shock protein binding,ubiquitin protein ligase binding,cadherin binding,unfolded protein binding,chaperone binding,C3HC4-type RING finger domain binding,Requires Ontology,protein binding involved in…	11.2293	11.7771	10.1521	10.7273	11.343	11.6892	11.2841	10.6605	11.4161	11.0814	10.8501	10.9165	10.9786	11.2405	11.5768	10.9346	11.1186	11.4751	11.0528	11.1202	11.2653	11.2532	10.9494	11.1761
FKBP3_HUMAN	FKBP3	Q00688	Peptidyl-prolyl cis-trans isomerase FKBP3	nucleus	protein peptidyl-prolyl isomerization	RNA binding,peptidyl-prolyl cis-trans isomerase activity,protein binding,FK506 binding,signaling receptor activity	8.27845	8.07115	7.50309	8.60819	7.68417	8.67204	8.40875	8.14189	8.28352	8.57824	7.86704	8.05186	7.75443	8.64453	7.70966	8.37118	8.54701	8.53261	7.95089	8.27805	8.03621	8.32147	8.16571	8.4836
H0YMV8_HUMAN;RS27L_HUMAN	RPS27L	H0YMV8;Q71UM5	40S ribosomal protein S27;40S ribosomal protein S27-like	nucleus,cytosolic small ribosomal subunit	translation,activation of cysteine-type endopeptidase activity involved in apoptotic process,DNA damage response, signal transduction by p53 class mediator resulting in transcription of p21 class mediator,mitotic G1 DNA damage checkpoint,intrinsic apoptotic signaling pathway in response to DNA damage by p53 class mediator,positive regulation of translation,ribosomal small subunit assembly	RNA binding,protein binding,translation activator activity,cysteine-type endopeptidase activator activity involved in apoptotic process,metal ion binding,structural constituent of ribosome	10.332	11.0583	11.0821	10.9919	9.18537	-0.994	6.58935	11.0803	11.301	11.0564	11.1922	11.0948	11.0603	10.6458	9.2501	11.1868	9.14036	5.16143	10.8241	9.65689	10.3187	6.39442	11.1145	8.49619
H0YNW5_HUMAN;DUT_HUMAN	DUT	H0YNW5;P33316	Deoxyuridine 5'-triphosphate nucleotidohydrolase, mitochondrial;Deoxyuridine 5'-triphosphate nucleotidohydrolase, mitochondrial""	nucleus,nucleoplasm,mitochondrion,extracellular exosome	nucleobase-containing compound metabolic process,dUMP biosynthetic process,dTMP biosynthetic process,DNA replication,dUTP catabolic process	RNA binding,dUTP diphosphatase activity,protein binding,magnesium ion binding	7.58413	7.47282	7.73791	7.03238	6.81595	-0.765586	3.34694	-5.06902	-5.52317	5.67421	6.48344	6.2374	5.7298	6.58857	7.11649	5.93541	6.56042	4.75863	7.59829	-2.41508	6.47829	4.36092	6.13168	5.75148
F5H702_HUMAN;RM48_HUMAN	MRPL48	F5H702;Q96GC5	39S ribosomal protein L48, mitochondrial;39S ribosomal protein L48, mitochondrial""	mitochondrion,mitochondrial inner membrane,mitochondrial ribosome,mitochondrial large ribosomal subunit		protein binding	4.90192	3.42996	5.72265	5.74643	4.2831	-0.887421	5.22651	3.91858	6.08016	4.47235	4.24107	5.95102	3.16336	-4.84159	-4.68967	-5.07841	-4.74371	5.7741	4.68484	5.07508	-2.12263	3.04737	4.88815	-1.34934
PDLI5_HUMAN	PDLIM5	Q96HC4	PDZ and LIM domain protein 5	cytosol,adherens junction,postsynaptic density,actin cytoskeleton,membrane,cell projection,presynapse,Z disc,stress fiber,filamentous actin	regulation of synapse assembly,regulation of dendritic spine morphogenesis,cell growth involved in cardiac muscle cell development,cell-cell adhesion,muscle structure development,actin cytoskeleton organization,heart development	actin binding,protein kinase C binding,protein binding,actinin binding,metal ion binding,cadherin binding involved in cell-cell adhesion,muscle alpha-actinin binding	6.02615	5.41787	7.20422	5.26076	5.18252	7.08934	-5.09533	5.42576	5.26804	4.55021	-4.5932	6.97108	-4.64334	6.24963	-4.84149	6.09871	4.55928	5.60598	6.21608	1.86616	-1.0784	5.84421	2.30936	5.42133
CG050_HUMAN	C7orf50	Q9BRJ6	Uncharacterized protein C7orf50			RNA binding,protein binding	6.68153	6.35261	7.00166	6.74734	6.63201	-1.25505	7.12489	7.59644	7.25311	7.02925	6.95745	6.10838	6.91614	6.43229	5.57859	6.39848	6.75585	6.98063	6.6786	7.32481	6.30901	4.04143	6.69836	6.71165
SYHC_HUMAN	HARS	P12081	Histidine--tRNA ligase, cytoplasmic""	cytoplasm,cytosol,mitochondrion	translation,tRNA aminoacylation for protein translation,histidyl-tRNA aminoacylation,mitochondrial translation	histidine-tRNA ligase activity,ATP binding,identical protein binding,protein homodimerization activity	7.86422	7.31862	7.66515	6.59022	7.62654	8.69277	7.09622	7.34092	8.67321	7.39223	8.02237	7.16968	7.46806	7.7139	7.37194	7.17575	7.08924	6.08283	7.616	7.70345	7.51797	7.63651	7.52809	6.78261
A0A0G2JPR0_HUMAN;CO4A_HUMAN;CO4B_HUMAN	C4A;C4A;C4B	A0A0G2JPR0;P0C0L4;P0C0L5	Complement C4-A;Complement C4-A;Complement C4-B	extracellular region,extracellular space,endoplasmic reticulum lumen,plasma membrane,axon,dendrite,neuronal cell body,synapse,extracellular exosome,blood microparticleextracellular region,extracellular space,plasma membrane,axon,dendrite,synapse,extracellular exosome,blood microparticle,Requires Ontology	inflammatory response,complement activation,complement activation, classical pathway,negative regulation of endopeptidase activity,innate immune response,positive regulation of apoptotic cell clearanceinflammatory response,complement activation,complement activation, classical pathway,opsonization,negative regulation of endopeptidase activity,detection of molecule of bacterial origin,innate immun…	complement component C1q binding,endopeptidase inhibitor activitycomplement binding,endopeptidase inhibitor activity,carbohydrate binding	7.35271	7.67833	7.51254	6.93518	7.51128	-0.761342	7.34736	7.23273	7.06668	7.81709	7.63942	7.45618	7.48799	6.75811	6.77521	6.57808	7.31586	7.31849	7.51453	7.21559	7.00711	4.56171	7.63757	7.07081
A0A0A0MRA8_HUMAN;A0A0A0MSA4_HUMAN;A0A1B0GTF8_HUMAN;A8K968_HUMAN;E41L3_HUMAN	EPB41L3	A0A0A0MRA8;A0A0A0MSA4;A0A1B0GTF8;A8K968;Q9Y2J2	Band 4.1-like protein 3	axolemma,cytosol,plasma membrane,cell-cell junction,cell junction,paranode region of axon,juxtaparanode region of axon,cytoskeleton	regulation of cell growth,protein localization to paranode region of axon,apoptotic process,biological_process,regulation of cell shape,cortical cytoskeleton organization,cortical actin cytoskeleton organization,paranodal junction assembly,myelin maintenance,neuron projection morphogenesis,protein localization to juxtaparanode region of axon,protein localization to plasma membrane,actomyosin stru…	actin binding,structural constituent of cytoskeleton,protein binding,Requires Ontology	6.79937	7.37446	7.11908	5.38543	6.44303	-1.68203	6.96436	4.36376	6.16619	6.84825	6.98668	7.06165	6.80945	6.49825	6.02058	7.11212	5.46393	6.50337	7.09764	5.83144	6.44276	3.38214	6.96552	6.35981
AP3D1_HUMAN	AP3D1	O14617	AP-3 complex subunit delta-1	Golgi membrane,lysosomal membrane,Golgi apparatus,endosome membrane,membrane,postsynapse,glutamatergic synapse,axon cytoplasm,terminal bouton,presynaptic endosome,AP-3 adaptor complex	intracellular protein transport,anterograde axonal transport,melanosome organization,endosome to melanosome transport,positive regulation of transcription from RNA polymerase II promoter,antigen processing and presentation, exogenous lipid antigen via MHC class Ib,anterograde synaptic vesicle transport,positive regulation of NK T cell differentiation,regulation of sequestering of zinc ion,protein…	protein binding	7.18156	7.36851	9.40038	10.5526	11.1117	-0.58663	7.61389	10.76	10.6116	10.6907	10.6403	10.3758	10.6787	11.0901	10.2851	7.40942	10.6385	7.46822	7.98348	9.66185	10.6846	7.02588	10.5689	8.50539
F8VPD4_HUMAN;PYR1_HUMAN	CAD	F8VPD4;P27708	CAD protein	nucleus,nucleoplasm,cytosol,membrane,nuclear matrix,cell projection,neuronal cell body,terminal bouton,extracellular exosome,cytoplasm	de novo' pyrimidine nucleobase biosynthetic process,UDP biosynthetic process,glutamine metabolic process,peptidyl-threonine phosphorylation,'de novo' UMP biosynthetic process,protein autophosphorylation,citrulline biosynthetic process,nitrogen compound metabolic process,UTP biosynthetic process	aspartate carbamoyltransferase activity,carbamoyl-phosphate synthase (glutamine-hydrolyzing) activity,dihydroorotase activity,protein kinase activity,ATP binding,zinc ion binding,enzyme binding,identical protein binding,aspartate binding	8.15491	8.37647	8.29065	7.47439	7.99465	-0.4644	7.99105	7.94637	7.44128	7.69994	7.97418	7.63554	9.04559	8.44427	7.98983	8.1382	7.9249	8.05359	8.27401	7.7929	8.49323	5.00155	7.76989	8.0389
TAOK1_HUMAN	TAOK1	Q7L7X3	Serine/threonine-protein kinase TAO1	cytosol,microtubule cytoskeleton,perinuclear region of cytoplasm,extracellular exosome,cytoplasm	microtubule cytoskeleton organization,DNA repair,protein phosphorylation,cellular response to DNA damage stimulus,negative regulation of microtubule depolymerization,mitotic G2 DNA damage checkpoint,phosphorylation,positive regulation of stress-activated MAPK cascade,regulation of actin cytoskeleton organization,positive regulation of JNK cascade,protein autophosphorylation,regulation of cytoskel…	protein kinase activity,protein serine/threonine kinase activity,protein serine/threonine/tyrosine kinase activity,protein binding,ATP binding,kinase activity,transferase activity,alpha-tubulin binding,protein serine/threonine kinase activator activity,tau protein binding,beta-tubulin binding,tau-protein kinase activity,Requires Ontology	5.60567	5.80491	6.60434	3.41239	5.60876	6.72156	5.57166	5.61924	2.24602	3.86077	6.06864	5.55933	5.4976	4.39673	5.43698	5.43389	5.95598	4.51586	6.00497	4.47897	5.11044	5.24757	5.16291	5.30191
SYFB_HUMAN	FARSB	Q9NSD9	Phenylalanine--tRNA ligase beta subunit	cytosol,phenylalanine-tRNA ligase complex,membrane	translation,phenylalanyl-tRNA aminoacylation,protein heterotetramerization	magnesium ion binding,RNA binding,phenylalanine-tRNA ligase activity,protein binding,ATP binding	6.85261	4.65145	6.57598	6.543	4.78113	-0.422987	7.06466	6.41664	6.93397	6.33094	4.87102	7.19781	4.96478	7.35506	6.97333	6.35434	6.38463	7.44105	6.02668	6.80509	6.43106	3.63372	6.13325	6.72668
A0A087WY71_HUMAN;AP2M1_HUMAN	AP2M1	A0A087WY71;Q96CW1	AP-2 complex subunit mu	lysosomal membrane,cytosol,plasma membrane,clathrin-coated pit,endocytic vesicle membrane,clathrin-coated endocytic vesicle membrane,endolysosome membrane,clathrin-coated endocytic vesicle,extracellular exosome,presynapse,postsynapse,glutamatergic synapse,AP-2 adaptor complex,cytoplasmic vesicle	positive regulation of receptor internalization,intracellular protein transport,membrane budding,receptor internalization,macromolecular complex assembly,synaptic vesicle endocytosis,clathrin-dependent endocytosis,regulation of vesicle size,positive regulation of synaptic vesicle endocytosis,negative regulation of protein localization to plasma membrane,vesicle-mediated transport,endocytosis	clathrin adaptor activity,signal sequence binding,protein binding,lipid binding,ion channel binding,low-density lipoprotein particle receptor binding,disordered domain specific binding	8.49086	8.6807	8.93197	8.44412	8.53326	-0.414216	8.68571	8.82596	8.71221	8.43376	8.71364	8.73451	8.66643	8.61777	8.40983	8.7687	8.97445	8.48883	8.70117	8.74129	8.56467	5.52105	8.6273	8.74399
E7EVX8_HUMAN;PRP31_HUMAN	PRPF31	E7EVX8;Q8WWY3	U4/U6 small nuclear ribonucleoprotein Prp31	nucleus,nucleoplasm,Cajal body,nuclear speck,U2-type spliceosomal complex,U4 snRNP,U4atac snRNP,U4/U6 x U5 tri-snRNP complex,U2-type precatalytic spliceosome,MLL1 complex,spliceosomal tri-snRNP complex,precatalytic spliceosome	snoRNA localization,spliceosomal tri-snRNP complex assembly,mRNA splicing, via spliceosome,ribonucleoprotein complex localization	RNA binding,protein binding,U4 snRNA binding,U4atac snRNA binding,identical protein binding,ribonucleoprotein complex binding,snRNP binding	5.73	5.84864	6.2894	4.92952	3.60819	7.35375	5.17299	5.22646	3.19708	5.89882	4.72384	4.25695	4.42073	5.86722	-4.8366	-4.76186	-5.0595	4.5533	5.95601	4.53218	1.81711	5.29716	4.95987	-1.75602
XRCC5_HUMAN	XRCC5	P13010	X-ray repair cross-complementing protein 5	chromosome, telomeric region,extracellular region,nucleus,nucleoplasm,nucleolus,cytosol,plasma membrane,membrane,secretory granule lumen,Ku70:Ku80 complex,DNA-dependent protein kinase complex,Requires Ontology,nuclear telomere cap complex,small-subunit processome,macromolecular complex,protein-DNA complex,nonhomologous end joining complex,ribonucleoprotein complex	activation of innate immune response,double-strand break repair,double-strand break repair via nonhomologous end joining,DNA recombination,cellular response to DNA damage stimulus,brain development,cell proliferation,response to xenobiotic stimulus,regulation of telomere maintenance,positive regulation of telomere maintenance via telomerase,DNA duplex unwinding,small-subunit processome assembly,p…	double-stranded telomeric DNA binding,DNA end binding,5'-deoxyribose-5-phosphate lyase activity,transcription regulatory region sequence-specific DNA binding,DNA binding,DNA helicase activity,damaged DNA binding,RNA binding,protein binding,ATP binding,protein C-terminus binding,enzyme activator activity,DNA-dependent ATPase activity,hydrolase activity,ubiquitin protein ligase binding,U3 snoRNA bi…	7.96345	7.87664	8.44965	8.36094	8.02353	7.86318	9.05438	10.6496	8.70466	7.88147	8.87463	9.17763	7.62418	7.73746	9.04352	7.61913	8.66859	8.92529	8.09658	9.46955	8.13505	8.08255	8.64458	8.40434
TERA_HUMAN	VCP	P55072	Transitional endoplasmic reticulum ATPase	extracellular region,nucleus,nucleoplasm,cytoplasm,endoplasmic reticulum,endoplasmic reticulum membrane,lipid particle,cytosol,cytoplasmic stress granule,VCP-NPL4-UFD1 AAA ATPase complex,secretory granule lumen,azurophil granule lumen,site of double-strand break,intracellular membrane-bounded organelle,perinuclear region of cytoplasm,extracellular exosome,glutamatergic synapse,ficolin-1-rich gran…	DNA repair,double-strand break repair,NADH metabolic process,ER to Golgi vesicle-mediated transport,autophagy,activation of cysteine-type endopeptidase activity involved in apoptotic process,cellular response to DNA damage stimulus,proteasomal protein catabolic process,positive regulation of mitochondrial membrane potential,macroautophagy,protein ubiquitination,viral genome replication,translesio…	RNA binding,protein binding,ATP binding,lipid binding,ATPase activity,protein phosphatase binding,protein domain specific binding,polyubiquitin binding,ubiquitin protein ligase binding,deubiquitinase activator activity,K48-linked polyubiquitin binding,MHC class I protein binding,identical protein binding,ADP binding,ubiquitin-like protein ligase binding,BAT3 complex binding,ubiquitin-specific pro…	7.25425	6.65686	7.27634	7.83759	5.40578	10.4939	7.44557	6.39846	7.56779	7.38234	7.29072	7.64574	7.27842	7.18111	7.93533	6.91245	7.34675	7.84897	7.06248	7.13727	7.46495	7.91242	7.4396	7.36939
STMN1_HUMAN	STMN1	P16949	Stathmin	cytosol,microtubule,membrane,extracellular exosome,cytoplasm,neuron projection	microtubule depolymerization,mitotic spindle organization,mitotic cytokinesis,signal transduction,axonogenesis,response to virus,regulation of microtubule polymerization or depolymerization,negative regulation of microtubule polymerization,negative regulation of Rho protein signal transduction,intracellular signal transduction,hepatocyte growth factor receptor signaling pathway,positive regulatio…	protein binding,tubulin binding	7.76921	7.38789	7.65771	7.7004	-5.46003	12.9354	7.71002	7.21018	8.25588	7.55165	6.65818	7.90473	6.56446	7.25143	8.79618	6.85787	7.31869	7.62187	7.60494	7.72536	7.53736	5.05858	7.37152	7.26614
KITH_HUMAN	TK1	P04183	Thymidine kinase, cytosolic""	cytosol	nucleobase-containing compound metabolic process,deoxyribonucleoside monophosphate biosynthetic process,phosphorylation,protein homotetramerization,DNA biosynthetic process,thymidine metabolic process	protein binding,ATP binding,zinc ion binding,identical protein binding,thymidine kinase activity	-4.54325	-5.60369	-0.617107	4.06624	5.88835	9.02402	-5.56479	4.97408	3.79482	-5.28853	4.17277	-4.86149	3.19653	4.10615	-5.67952	5.67309	-4.75969	-4.13144	-3.58801	1.06804	0.541053	6.3262	-1.99242	-1.07268
COF1_HUMAN	CFL1	P23528	Cofilin-1	extracellular space,nucleus,cytoplasm,cytosol,focal adhesion,membrane,nuclear matrix,lamellipodium,lamellipodium membrane,vesicle,ruffle membrane,extracellular exosome,actin cytoskeleton	cytoskeleton organization,Rho protein signal transduction,response to virus,regulation of cell morphogenesis,actin cytoskeleton organization,actin filament depolymerization,positive regulation of embryonic development,negative regulation of apoptotic process,positive regulation by host of viral process,establishment of spindle localization,regulation of dendritic spine morphogenesis,cell motility…	protein binding,actin filament binding	10.796	10.2249	10.4605	10.9617	10.4681	12.2433	10.4739	10.3866	10.5387	10.2811	10.1936	10.065	10.4101	10.7965	10.7109	10.774	10.5468	10.5024	10.4938	10.4664	10.6392	11.2244	10.1799	10.6078
DEST_HUMAN	DSTN	P60981	Destrin	cortical actin cytoskeleton,extracellular exosome,actin cytoskeleton,cytoplasm	actin polymerization or depolymerization,actin filament depolymerization,positive regulation of actin filament depolymerization,actin filament fragmentation,cell motility,actin filament severing	protein binding,actin filament binding	7.87323	3.96504	8.61437	8.00554	6.56627	11.9305	7.94418	7.95104	8.93357	7.99203	7.71829	7.58727	6.29992	7.50955	7.86852	6.84181	6.38621	8.13167	6.81755	8.27626	7.22599	8.8341	7.76586	7.1199
MAGD2_HUMAN	MAGED2	Q9UNF1	Melanoma-associated antigen D2	extracellular region,nucleoplasm,nucleolus,cytosol,membrane,platelet alpha granule lumen,nucleus	female pregnancy,renal sodium ion absorption,negative regulation of transcription from RNA polymerase II promoter	protein binding	7.04997	7.02787	5.10718	7.26008	4.37814	7.70934	5.98355	3.30094	5.95114	3.99978	5.46025	5.56851	7.13268	7.26424	4.66538	6.09249	5.92135	2.20299	6.39501	5.07854	6.3541	6.44919	5.00951	4.73894
RT11_HUMAN	MRPS11	P82912	28S ribosomal protein S11, mitochondrial""	mitochondrion,mitochondrial inner membrane,mitochondrial small ribosomal subunit,cytosolic small ribosomal subunit	mitochondrial translation,maturation of SSU-rRNA from tricistronic rRNA transcript (SSU-rRNA, 5.8S rRNA, LSU-rRNA),ribosomal small subunit assembly,translation	RNA binding,structural constituent of ribosome,protein binding,mRNA 5'-UTR binding,small ribosomal subunit rRNA binding	9.16083	8.90943	9.07968	8.7122	8.30767	-0.82564	8.73998	8.71257	8.79294	8.73112	8.69153	8.75436	8.64272	8.50488	8.36471	9.00643	8.6141	8.63164	9.04998	8.74849	8.5041	5.39808	8.72567	8.75072
TCPB_HUMAN	CCT2	P78371	T-complex protein 1 subunit beta	extracellular region,cytosol,chaperonin-containing T-complex,microtubule,azurophil granule lumen,cell body,extracellular exosome,zona pellucida receptor complex	chaperone-mediated protein complex assembly,protein folding,binding of sperm to zona pellucida,positive regulation of telomere maintenance via telomerase,protein stabilization,chaperone mediated protein folding independent of cofactor,positive regulation of telomerase activity,chaperone-mediated protein folding,scaRNA localization to Cajal body,toxin transport,positive regulation of establishment…	protein binding,ATP binding,ATPase activity,ubiquitin protein ligase binding,protein binding involved in protein folding,unfolded protein binding	7.32683	7.0007	7.81054	7.61159	6.52985	9.94466	7.47168	5.98743	6.33748	6.65144	6.17309	7.4726	7.01447	6.98003	7.69901	7.20238	5.89615	6.62631	7.37936	6.59886	7.23117	8.0287	6.76571	6.57495
CHTOP_HUMAN	CHTOP	Q9Y3Y2	Chromatin target of PRMT1 protein	nucleoplasm,nucleolus,nuclear speck,cytoplasmic ribonucleoprotein granule,transcription export complex,nucleus	in utero embryonic development,mRNA export from nucleus,positive regulation of cell proliferation,positive regulation of histone methylation,positive regulation of ATPase activity,positive regulation of helicase activity	RNA binding,protein binding,methyl-CpG binding,mRNA binding	8.19126	7.16943	7.96263	7.258	7.73182	-0.431079	8.00094	7.70048	8.34363	8.10425	7.31648	8.17616	8.0035	8.0113	8.39362	7.84618	7.90931	7.81089	7.77444	8.01502	8.13614	4.85292	7.86563	7.85546
TMOD1_HUMAN	TMOD1	P28289	Tropomodulin-1	cytosol,striated muscle thin filament,actin filament,membrane,myofibril,sarcomere,cortical cytoskeleton,cytoskeleton	adult locomotory behavior,pointed-end actin filament capping,lens fiber cell development,muscle contraction,actin filament organization,myofibril assembly	actin binding,actin filament binding,tropomyosin binding	9.74535	9.56213	9.62303	10.1531	9.95246	-1.64119	9.71326	9.58673	9.84971	9.65181	9.4952	9.79167	9.56419	10.1421	9.37755	9.53506	9.79707	9.86007	9.6435	9.71657	9.69461	6.1548	9.64622	9.73073
COPA_HUMAN	COPA	P53621	Coatomer subunit alpha	Golgi membrane,extracellular space,cytoplasm,endoplasmic reticulum membrane,cytosol,membrane,transport vesicle,growth cone,extracellular exosome,COPI vesicle coat	pancreatic juice secretion,signal transduction,ER to Golgi vesicle-mediated transport,intra-Golgi vesicle-mediated transport,intracellular protein transport,retrograde vesicle-mediated transport, Golgi to ER	hormone activity,structural molecule activity,protein binding	8.76426	8.95691	8.79032	8.8897	8.7844	-0.718442	8.9502	8.46966	8.26334	8.98619	8.99563	8.43219	8.92999	9.05941	8.28658	8.89466	8.75459	8.71477	8.83717	8.56107	8.75866	5.65189	8.80467	8.78801
B2R5W2_HUMAN;B4DY08_HUMAN;G3V4C1_HUMAN;G3V4W0_HUMAN	HNRNPC	B2R5W2;B4DY08;G3V4C1;G3V4W0	Heterogeneous nuclear ribonucleoproteins C1/C2;Heterogeneous nuclear ribonucleoproteins C1/C2;Heterogeneous nuclear ribonucleoproteins C1/C2;Heterogeneous nuclear ribonucleoproteins C1/C2 (Fragment)				9.46495	10.1896	9.46697	9.26658	9.40191	9.59606	9.9505	9.85154	9.34741	9.83935	9.95273	9.62175	9.49515	9.90203	9.9146	9.60376	9.73129	9.57558	9.70717	9.71648	9.77059	9.42152	9.80461	9.63688
B5MBZ0_HUMAN;EMAL4_HUMAN	EML4	B5MBZ0;Q9HC35	Echinoderm microtubule-associated protein-like 4	cytoplasm,microtubule organizing center,cytosol,microtubule,membrane,midbody,mitotic spindle	mitotic cell cycle,microtubule-based process,mitotic metaphase plate congression,attachment of spindle microtubules to kinetochore,cell division,microtubule cytoskeleton organization	molecular_function,protein binding,alpha-tubulin binding,beta-tubulin binding,microtubule binding	3.57306	6.46859	5.84804	5.84566	5.6021	8.92456	6.54703	-4.71388	4.42928	6.59755	4.70163	5.44251	5.45545	5.87123	5.92499	2.15615	5.56109	5.22387	5.29657	2.08748	5.75056	6.79077	5.58056	4.3137
VATG1_HUMAN	ATP6V1G1	O75348	V-type proton ATPase subunit G 1	lysosomal membrane,cytosol,plasma membrane,apical plasma membrane,extracellular exosome,vacuolar proton-transporting V-type ATPase, V1 domain,vacuolar proton-transporting V-type ATPase complex	cellular iron ion homeostasis,regulation of macroautophagy,cellular response to increased oxygen levels,hydrogen ion transmembrane transport	protein binding,ATPase activity,proton-transporting ATPase activity, rotational mechanism,ATPase binding	6.20464	5.90533	5.87819	6.23735	6.08526	-0.631767	6.77703	6.68525	6.60166	6.82058	5.75361	6.70314	6.16551	6.25381	7.28304	6.41615	4.91573	5.76337	5.99605	6.68798	6.56745	3.89695	6.42578	5.69842
MCM6_HUMAN	MCM6	Q14566	DNA replication licensing factor MCM6	chromosome, telomeric region,nucleus,nucleoplasm,MCM complex,CMG complex	DNA replication,DNA unwinding involved in DNA replication,DNA replication initiation,double-strand break repair via break-induced replication,mitotic DNA replication	DNA helicase activity,protein binding,ATP binding,ATPase activity,identical protein binding,single-stranded DNA-dependent ATP-dependent 3'-5' DNA helicase activity,single-stranded DNA binding,single-stranded DNA-dependent ATP-dependent DNA helicase activity	8.84712	8.48507	8.06942	8.6585	8.08886	8.14956	8.69033	8.42127	8.46106	8.36282	8.56946	8.4502	8.11071	8.24448	9.17179	8.45609	8.41414	8.38046	8.4672	8.52422	8.509	8.29898	8.46083	8.4169
ARGL1_HUMAN	ARGLU1	Q9NWB6	Arginine and glutamate-rich protein 1	nucleoplasm,mitochondrion,cytosol		protein binding,cadherin binding	9.63177	10.4569	10.0366	9.90247	10.037	10.9084	9.75443	10.4023	10.4436	10.3628	9.34275	10.3975	10.9079	10.7033	10.2433	9.96397	10.406	10.6779	10.0418	10.2001	10.6182	10.2826	10.0343	10.3493
NU205_HUMAN	NUP205	Q92621	Nuclear pore complex protein Nup205	nuclear envelope,cytosol,membrane,nuclear membrane,nuclear periphery,nuclear pore,nuclear pore inner ring	nucleocytoplasmic transport,protein transport,mRNA transport,nuclear pore complex assembly,nuclear pore organization	protein binding,structural constituent of nuclear pore	7.08457	5.88344	3.85177	7.42158	6.0908	9.35667	9.37662	7.62793	8.54884	5.91791	9.52376	8.83011	5.57474	7.24158	6.54738	10.2019	6.48324	6.89675	5.60659	8.5178	6.45457	7.62302	8.09059	7.86062
NOG2_HUMAN	GNL2	Q13823	Nucleolar GTP-binding protein 2	nucleus,nucleolus,membrane	biological_process,ribosome biogenesis	RNA binding,GTPase activity,GTP binding	8.83727	8.50018	8.70637	8.4383	8.38029	-0.629246	8.68644	8.72776	8.27728	8.63177	8.72503	8.702	8.90346	8.95165	8.35943	8.69032	8.5891	8.91705	8.68127	8.56383	8.73818	5.39645	8.68627	8.73216
ITPR1_HUMAN	ITPR1	Q14643	Inositol 1,4,5-trisphosphate receptor type 1""	nuclear inner membrane,nucleolus,endoplasmic reticulum,endoplasmic reticulum membrane,postsynaptic density,membrane,integral component of membrane,transport vesicle membrane,platelet dense granule membrane,platelet dense tubular network,platelet dense tubular network membrane,perinuclear region of cytoplasm,Requires Ontology,calcineurin complex,plasma membrane,sarcoplasmic reticulum,cytoplasmic v…	cell morphogenesis,response to hypoxia,calcium ion transport,signal transduction,post-embryonic development,regulation of autophagy,endoplasmic reticulum calcium ion homeostasis,epithelial fluid transport,inositol phosphate-mediated signaling,negative regulation of calcium-mediated signaling,voluntary musculoskeletal movement,release of sequestered calcium ion into cytosol,intrinsic apoptotic sig…	inositol 1,4,5-trisphosphate-sensitive calcium-release channel activity,protein binding,calcium ion transmembrane transporter activity,calcium-release channel activity,calcium channel inhibitor activity,protein domain specific binding,phosphatidylinositol binding,Requires Ontology,inositol 1,4,5 trisphosphate binding,calcium ion binding	10.1421	10.0904	10.1309	10.2681	10.221	-0.45598	9.37314	9.49072	9.52901	9.29541	9.19215	9.40351	8.76166	9.05075	7.98597	9.49554	9.10062	9.11804	10.1211	9.46429	8.59946	6.6777	9.29702	9.23807
RECQ1_HUMAN	RECQL	P46063	ATP-dependent DNA helicase Q1	nucleus,nucleoplasm,membrane,cytoplasm,chromosome	double-strand break repair via homologous recombination,DNA unwinding involved in DNA replication,DNA duplex unwinding,DNA recombination,DNA repair	DNA helicase activity,protein binding,ATP binding,ATPase activity,DNA/DNA annealing activity,four-way junction helicase activity,3'-5' DNA helicase activity	6.70761	4.51749	4.31374	7.05041	7.02083	-1.16127	7.22305	6.88308	5.63533	6.89691	6.33382	6.379	5.48512	7.66661	6.18784	6.40801	6.8583	6.23615	5.17961	6.58048	6.44652	4.30332	6.53658	6.50082
HDDC2_HUMAN	HDDC2	Q7Z4H3	HD domain-containing protein 2		dephosphorylation	protein binding,metal ion binding,Requires Ontology	6.98078	6.91112	6.36818	6.9419	5.68403	-1.66245	5.88603	5.72028	5.64737	6.67773	5.4654	4.36206	5.29679	5.39114	5.20394	5.57662	5.20052	6.36305	6.75336	5.75123	5.29729	3.65449	5.50173	5.7134
RAB14_HUMAN	RAB14	P61106	Ras-related protein Rab-14	cilium,Golgi membrane,lysosome,lysosomal membrane,early endosome,late endosome,rough endoplasmic reticulum,Golgi stack,trans-Golgi network,cytosol,plasma membrane,trans-Golgi network transport vesicle,early endosome membrane,nuclear outer membrane-endoplasmic reticulum membrane network,intracellular membrane-bounded organelle,phagocytic vesicle,perinuclear region of cytoplasm,recycling endosome,r…	Golgi to endosome transport,fibroblast growth factor receptor signaling pathway,vesicle-mediated transport,endocytic recycling,regulation of protein localization,defense response to bacterium,regulation of embryonic development,intracellular transport,phagosome maturation,intracellular protein transport,phagolysosome assembly involved in apoptotic cell clearance	GTPase activity,protein binding,GTP binding,GDP binding,myosin V binding	8.69548	8.67469	8.88741	8.43421	9.13108	8.53898	8.2989	8.4585	8.992	8.66084	8.78986	8.29941	8.72867	9.19497	8.72077	9.02281	8.33382	8.67591	8.75253	8.58313	8.88147	8.70142	8.58337	8.67751
PRDX2_HUMAN	PRDX2	P32119	Peroxiredoxin-2	cytoplasm,cytosol,extracellular exosome	defense response to tumor cell,respiratory burst involved in inflammatory response,response to oxidative stress,regulation of hydrogen peroxide metabolic process,removal of superoxide radicals,positive regulation of blood coagulation,negative regulation of lipopolysaccharide-mediated signaling pathway,negative regulation of NF-kappaB transcription factor activity,response to lipopolysaccharide,ce…	protein binding,thioredoxin peroxidase activity,antioxidant activity	8.65507	8.68095	8.61589	9.20268	8.32996	8.89542	8.84907	7.63179	9.48219	8.55706	8.59813	8.5444	7.85337	10.0747	10.3785	8.74428	8.69313	9.13156	8.65063	8.65435	9.43551	8.80936	8.56653	8.85632
TPM1_HUMAN	TPM1	P09493	Tropomyosin alpha-1 chain	stress fiber,cytosol,cytoskeleton,actin cytoskeleton,sarcomere,bleb,ruffle membrane,muscle thin filament tropomyosin,actin filament	positive regulation of heart rate by epinephrine,regulation of muscle contraction,cytoskeleton organization,regulation of heart contraction,regulation of cell shape,muscle filament sliding,negative regulation of cell migration,ruffle organization,positive regulation of ATPase activity,cellular response to reactive oxygen species,wound healing,sarcomere organization,positive regulation of cell adh…	actin binding,structural constituent of cytoskeleton,protein binding,cytoskeletal protein binding,structural constituent of muscle,identical protein binding,protein homodimerization activity,protein heterodimerization activity,actin filament binding	10.0306	9.76943	9.26721	9.7818	10.3714	-0.431246	10.3564	9.88646	9.57963	9.89936	9.79595	9.92633	9.98973	9.54313	8.63351	9.61157	9.93467	9.26241	9.68906	9.94083	9.38879	6.57399	9.87388	9.60288
SARNP_HUMAN	SARNP	P82979	SAP domain-containing ribonucleoprotein	nucleus,nucleoplasm,nuclear speck,cytoplasmic ribonucleoprotein granule,transcription export complex	negative regulation of transcription from RNA polymerase II promoter,mRNA export from nucleus,regulation of translation,poly(A)+ mRNA export from nucleus	DNA binding,chromatin binding,RNA binding,protein binding	6.51372	7.62498	7.24313	6.31393	8.32636	-0.55063	8.5106	7.26281	7.40904	7.27033	5.15979	7.99651	7.1247	7.32277	8.01807	6.87671	7.30339	7.23521	7.12728	7.72748	7.48851	4.69655	6.80888	7.13844
A0A0A0MR02_HUMAN;VDAC2_HUMAN	VDAC2	A0A0A0MR02;P45880	Voltage-dependent anion-selective channel protein 2 (Fragment);Voltage-dependent anion-selective channel protein 2	acrosomal vesicle,nucleus,mitochondrion,mitochondrial outer membrane,membrane,mitochondrial membrane,mitochondrial nucleoid,pore complex	anion transport,binding of sperm to zona pellucida,inorganic anion transport,negative regulation of protein polymerization,mitochondrial outer membrane permeabilization,anion transmembrane transport,negative regulation of intrinsic apoptotic signaling pathway	nucleotide binding,protein binding,voltage-gated anion channel activity,porin activity,cholesterol binding,phosphatidylcholine binding,ceramide binding	8.89267	7.61365	9.04025	9.16619	8.55948	8.6109	8.77241	8.61078	9.01036	9.05589	8.87964	8.54104	8.92361	8.83841	9.08318	8.99532	8.83259	8.51253	8.51552	8.79785	8.9484	8.77885	8.82552	8.78015
LRC59_HUMAN	LRRC59	Q96AG4	Leucine-rich repeat-containing protein 59	nuclear envelope,endoplasmic reticulum,endoplasmic reticulum membrane,membrane,integral component of membrane,mitochondrial nucleoid	positive regulation of Ras protein signal transduction,signal transduction	RNA binding,protein binding,cadherin binding	7.87023	7.51187	8.49663	8.30108	7.9347	5.56883	8.02913	7.73712	8.6978	7.96245	7.62104	8.35148	7.41568	7.97821	8.36215	7.63513	8.31068	8.35147	7.95958	8.15468	7.91868	7.2682	7.97832	8.09909
CHM2B_HUMAN	CHMP2B	Q9UQN3	Charged multivesicular body protein 2b	lysosome,endosome,late endosome,plasma membrane,autophagosome membrane,kinetochore,nuclear pore,cytoplasm,lysosomal membrane,kinetochore microtubule,cytosol,midbody,multivesicular body membrane,extracellular exosome,amphisome membrane,ESCRT III complex,multivesicular body	plasma membrane repair,autophagy,nucleus organization,endosome organization,mitotic metaphase plate congression,regulation of centrosome duplication,macroautophagy,viral release from host cell,nuclear envelope reassembly,multivesicular body assembly,viral budding via host ESCRT complex,ubiquitin-dependent protein catabolic process via the multivesicular body sorting pathway,viral budding from pla…	protein binding,protein domain specific binding,cadherin binding	4.51706	4.09852	4.00388	5.01523	4.93168	7.71186	4.36607	4.33813	4.08892	-4.75616	4.25631	4.11473	3.92827	5.01079	-0.725546	5.01538	2.57413	3.67131	4.20649	4.26437	2.73784	5.88625	1.20496	3.75361
SODC_HUMAN	SOD1	P00441	Superoxide dismutase [Cu-Zn]	plasma membrane,extracellular region,extracellular space,nucleus,nucleoplasm,cytoplasm,mitochondrion,mitochondrial intermembrane space,mitochondrial matrix,lysosome,peroxisome,cytosol,dense core granule,cytoplasmic vesicle,dendrite cytoplasm,neuronal cell body,extracellular exosome,axon cytoplasm,macromolecular complex	positive regulation of MAPK cascade,response to superoxide,ovarian follicle development,positive regulation of cytokine production,placenta development,retina homeostasis,response to amphetamine,myeloid cell homeostasis,glutathione metabolic process,superoxide metabolic process,cellular iron ion homeostasis,spermatogenesis,embryo implantation,cell aging,sensory perception of sound,locomotory beha…	superoxide dismutase activity,copper ion binding,protein binding,zinc ion binding,protein phosphatase 2B binding,small GTPase binding,identical protein binding,chaperone binding	8.66704	7.90256	8.3348	9.23186	7.16682	8.04268	8.37904	6.78579	8.72449	7.80284	6.14168	9.08008	6.26593	7.41138	9.91775	5.77032	6.40906	9.29792	8.30147	7.96311	7.86502	8.14712	7.67487	7.1591
LDHA_HUMAN	LDHA	P00338	L-lactate dehydrogenase A chain	nucleus,cytosol,membrane,extracellular exosome,oxidoreductase complex	lactate metabolic process,pyruvate metabolic process,glycolytic process	L-lactate dehydrogenase activity,protein binding,identical protein binding,cadherin binding	9.32144	8.27075	8.94368	9.29647	8.40445	10.6413	9.09599	8.89434	9.87797	8.90657	8.26374	9.20804	8.59794	8.92643	9.69101	8.76732	9.15974	9.77098	8.84529	9.28943	9.07179	9.44741	8.79278	9.23268
CCD71_HUMAN	CCDC71	Q8IV32	Coiled-coil domain-containing protein 71				5.4372	7.15288	3.89768	11.3033	5.93833	-0.886808	4.51253	6.0097	4.96513	6.67571	6.46515	6.49047	7.71223	4.84041	4.57529	6.72151	6.42635	6.30152	5.49592	5.16245	5.70931	5.45159	6.54378	6.48312
E9PK01_HUMAN;EF1D_HUMAN	EEF1D	E9PK01;P29692	Elongation factor 1-delta (Fragment);Elongation factor 1-delta	endoplasmic reticulum,fibrillar center,nucleus,nucleoplasm,cytoplasm,cytosol,eukaryotic translation elongation factor 1 complex	positive regulation of I-kappaB kinase/NF-kappaB signaling,regulation of catalytic activity,cellular response to ionizing radiation,translational elongation	DNA binding,translation elongation factor activity,protein binding,translation factor activity, RNA binding,cadherin binding,guanyl-nucleotide exchange factor activity	8.40854	6.93831	7.69659	8.54561	9.31184	9.1947	8.44468	9.4082	7.69064	8.11403	8.82268	8.36012	6.63325	9.75421	9.82365	6.53124	9.50066	8.04939	7.68114	8.51451	8.73703	9.01739	8.43228	8.0271
RPN1_HUMAN	RPN1	P04843	Dolichyl-diphosphooligosaccharide--protein glycosyltransferase subunit 1	endoplasmic reticulum,endoplasmic reticulum membrane,rough endoplasmic reticulum,cytosol,oligosaccharyltransferase complex,membrane,integral component of membrane,melanosome	cellular protein modification process,protein N-linked glycosylation,protein N-linked glycosylation via asparagine	dolichyl-diphosphooligosaccharide-protein glycotransferase activity,RNA binding,protein binding	8.36109	8.4414	8.21014	8.92737	8.09526	9.99913	8.72545	7.87665	8.86055	8.39733	8.51517	8.17503	8.09925	8.36715	8.6945	8.11188	8.34952	7.9931	8.33755	8.48755	8.38697	9.00726	8.36251	8.1515
J3QRS3_HUMAN;ML12A_HUMAN	MYL12A	J3QRS3;P19105	Myosin regulatory light chain 12A	cytosol,extracellular exosome,myosin complex,cytoplasm,myosin II complex	platelet aggregation	calcium ion binding,protein binding,myosin heavy chain binding	14.3188	14.1205	13.5014	13.8178	14.6826	6.3869	14.1375	14.023	14.0733	14.6552	13.2636	13.9773	12.9804	14.4394	13.4221	14.3416	14.3667	14.3584	13.9802	14.0779	13.6139	11.6291	13.9654	14.3556
IF4A3_HUMAN	EIF4A3	P38919	Eukaryotic initiation factor 4A-III	nucleus,nucleoplasm,cytoplasm,cytosol,membrane,nuclear speck,dendrite,exon-exon junction complex,neuronal cell body,glutamatergic synapse,postsynaptic cytosol,U2-type catalytic step 1 spliceosome,catalytic step 2 spliceosome,nucleolus	nuclear-transcribed mRNA catabolic process, nonsense-mediated decay,mRNA splicing, via spliceosome,rRNA processing,associative learning,response to organic cyclic compound,negative regulation of translation,exploration behavior,positive regulation of translation,embryonic cranial skeleton morphogenesis,cellular response to selenite ion,negative regulation of excitatory postsynaptic potential,regu…	RNA binding,RNA helicase activity,mRNA binding,protein binding,ATP binding,poly(A) binding,ATPase activity,selenocysteine insertion sequence binding,RNA stem-loop binding,ribonucleoprotein complex binding,translation regulator activity	8.47774	7.90311	7.78522	8.54286	8.18345	12.6634	8.06497	8.18321	8.32132	8.35904	7.99946	7.32571	7.93285	8.05853	7.48975	8.34108	8.03174	8.23835	8.05536	8.18984	7.82705	9.79656	7.89474	8.20372
A0A087WUS0_HUMAN;E7ETK0_HUMAN;RS24_HUMAN	RPS24	A0A087WUS0;E7ETK0;P62847	40S ribosomal protein S24	nucleus,nucleoplasm,endoplasmic reticulum,cytosol,membrane,cytosolic ribosome,small ribosomal subunit,cytosolic small ribosomal subunit	cytoplasmic translation,rRNA processing,translation,erythrocyte homeostasis,ribosomal small subunit biogenesis	RNA binding,structural constituent of ribosome,translation initiation factor binding	11.7284	12.3453	12.4592	12.3168	12.4506	12.4355	12.3184	12.0454	12.3091	11.9198	11.9286	12.5937	11.8399	12.3952	12.0316	12.48	12.4101	12.2326	12.1776	12.2243	12.0889	12.401	12.1473	12.3742
RUVB2_HUMAN	RUVBL2	Q9Y230	RuvB-like 2	nucleosome,euchromatin,nucleus,nucleoplasm,cytoplasm,centrosome,cytosol,membrane,nuclear matrix,Ino80 complex,NuA4 histone acetyltransferase complex,extracellular exosome,R2TP complex,Requires Ontology,RPAP3/R2TP/prefoldin-like complex,Swr1 complex,MLL1 complex,ribonucleoprotein complex	regulation of DNA replication,DNA repair,DNA recombination,chromatin remodeling,protein folding,DNA duplex unwinding,regulation of chromosome organization,cellular response to UV,positive regulation of histone acetylation,regulation of growth,nucleosome mobilization,histone H4 acetylation,histone H2A acetylation,negative regulation of transcription, DNA-templated,positive regulation of transcript…	RNA polymerase II core promoter proximal region sequence-specific DNA binding,RNA polymerase II core promoter sequence-specific DNA binding,TFIID-class transcription factor binding,DNA helicase activity,transcription corepressor activity,protein binding,ATP binding,beta-catenin binding,ATPase activity,TBP-class protein binding,chromatin DNA binding,identical protein binding,protein homodimerizati…	8.14594	7.8556	8.16652	8.23741	8.25695	-1.47034	8.03635	8.39484	8.1474	7.96908	7.99343	8.46471	7.72639	7.7145	8.88217	7.83766	8.31539	8.73757	8.05602	8.19286	8.10769	5.00801	8.14241	8.29687
D6REX3_HUMAN;SC31A_HUMAN	SEC31A	D6REX3;O94979	Protein transport protein Sec31A	cytoplasm,endoplasmic reticulum,endoplasmic reticulum membrane,cytosol,ER to Golgi transport vesicle membrane,ER to Golgi transport vesicle,intracellular membrane-bounded organelle,perinuclear region of cytoplasm,endoplasmic reticulum exit site,vesicle coat,COPII vesicle coat	ER to Golgi vesicle-mediated transport,response to calcium ion,cargo loading into COPII-coated vesicle,intracellular protein transport,endoplasmic reticulum organization	protein binding,calcium-dependent protein binding,structural molecule activity	4.49229	2.10225	3.95855	-5.02691	3.77246	-0.664128	5.42111	4.35112	4.72604	3.62483	4.72743	4.34131	-4.56686	-4.75004	6.32837	3.3047	-4.3535	-4.30462	3.5177	4.83276	-0.996177	-0.639527	4.23119	-1.78447
AT1A1_HUMAN	ATP1A1	P05023	Sodium/potassium-transporting ATPase subunit alpha-1	endoplasmic reticulum,Golgi apparatus,plasma membrane,postsynaptic density,membrane,integral component of membrane,basolateral plasma membrane,apical plasma membrane,lateral plasma membrane,T-tubule,axon,organelle membrane,sperm flagellum,sarcolemma,melanosome,membrane raft,photoreceptor inner segment membrane,extracellular exosome,extracellular vesicle,sodium:potassium-exchanging ATPase complex,…	regulation of the force of heart contraction,regulation of sodium ion transport,cellular sodium ion homeostasis,regulation of blood pressure,response to xenobiotic stimulus,dephosphorylation,cellular potassium ion homeostasis,negative regulation of glucocorticoid biosynthetic process,sodium ion export from cell,negative regulation of heart contraction,positive regulation of heart contraction,posi…	sodium:potassium-exchanging ATPase activity,protein binding,ATP binding,phosphatase activity,potassium ion binding,sodium ion binding,protein heterodimerization activity,chaperone binding,steroid hormone binding	7.97848	7.68795	8.07522	8.25277	8.03402	4.55254	7.94193	7.3936	7.88167	7.84106	6.94968	7.73249	7.30971	7.67727	8.52256	7.88401	7.48648	7.41122	7.91388	7.73906	7.83651	6.94644	7.50774	7.5939
VINC_HUMAN	VCL	P18206	Vinculin	podosome,extracellular region,cytosol,cytoskeleton,cell-cell junction,adherens junction,fascia adherens,focal adhesion,cell-substrate junction,secretory granule lumen,specific granule lumen,sarcolemma,costamere,cell-cell contact zone,extracellular exosome,extracellular vesicle,ficolin-1-rich granule lumen,macromolecular complex	morphogenesis of an epithelium,cell adhesion,cell-matrix adhesion,lamellipodium assembly,negative regulation of cell migration,adherens junction assembly,protein localization to cell surface,maintenance of blood-brain barrier,apical junction assembly,axon extension,regulation of focal adhesion assembly,platelet aggregation,epithelial cell-cell adhesion,regulation of establishment of endothelial b…	actin binding,dystroglycan binding,structural molecule activity,protein binding,beta-catenin binding,ubiquitin protein ligase binding,alpha-catenin binding,cadherin binding	6.0339	4.96681	4.26781	5.70901	7.50583	10.3438	7.08103	8.07643	5.81884	7.9733	6.90204	5.34996	6.64524	4.33726	7.77957	-4.6294	7.7891	6.21213	5.08951	6.9921	6.25402	7.85288	6.74177	3.12394
SERPH_HUMAN	SERPINH1	P50454	Serpin H1	Requires Ontology,extracellular space,endoplasmic reticulum,endoplasmic reticulum lumen,endoplasmic reticulum-Golgi intermediate compartment,membrane raft	chondrocyte development involved in endochondral bone morphogenesis,response to unfolded protein,collagen biosynthetic process,protein maturation,negative regulation of endopeptidase activity,collagen fibril organization	RNA binding,protein binding,collagen binding,unfolded protein binding,serine-type endopeptidase inhibitor activity	9.54206	9.46689	9.58965	9.8743	9.62351	6.51309	9.55125	9.59571	9.76331	8.64504	9.32095	9.50415	9.46847	9.80465	9.72333	9.59908	9.5677	9.52079	9.53286	9.63676	9.66548	8.6703	9.15671	9.56252
PRS4_HUMAN	PSMC1	P62191	26S proteasome regulatory subunit 4	nucleus,nucleoplasm,cytosol,membrane,proteasome complex,proteasome accessory complex,proteasome regulatory particle, base subcomplex	negative regulation of neuron death,positive regulation of proteasomal protein catabolic process,proteasome-mediated ubiquitin-dependent protein catabolic process	RNA binding,protein binding,ATP binding,ATPase activity,TBP-class protein binding,proteasome-activating ATPase activity	7.09062	5.46548	7.89175	5.90596	7.27683	-0.946352	3.25945	2.18517	5.23888	6.60542	7.53209	7.05939	6.13781	5.41113	7.65638	7.79056	7.5593	7.09374	6.81595	3.56117	6.40177	4.07881	7.06563	7.4812
DHB4_HUMAN	HSD17B4	P51659	Peroxisomal multifunctional enzyme type 2	peroxisome,peroxisomal membrane,peroxisomal matrix,cytosol,membrane	very long-chain fatty acid metabolic process,osteoblast differentiation,fatty acid beta-oxidation,androgen metabolic process,estrogen metabolic process,very long-chain fatty-acyl-CoA metabolic process,medium-chain fatty-acyl-CoA metabolic process,Sertoli cell development	3-hydroxyacyl-CoA dehydrogenase activity,enoyl-CoA hydratase activity,long-chain-enoyl-CoA hydratase activity,isomerase activity,3alpha,7alpha,12alpha-trihydroxy-5beta-cholest-24-enoyl-CoA hydratase activity,protein homodimerization activity,17-beta-hydroxysteroid dehydrogenase (NAD+) activity,Requires Ontology	7.24164	7.08328	6.03045	7.28873	6.40036	-1.17076	7.17051	4.81605	6.60222	7.07929	3.18009	7.22701	6.73557	7.07774	6.25759	6.06204	6.9177	6.41817	6.78512	6.19626	6.6903	4.17278	5.8288	6.46597
A0A087X2I1_HUMAN;PRS10_HUMAN	PSMC6	A0A087X2I1;P62333	26S protease regulatory subunit 10B;26S proteasome regulatory subunit 10B	nucleus,nucleoplasm,cytosol,membrane,inclusion body,extracellular exosome,proteasome complex,proteasome accessory complex,cytosolic proteasome complex,proteasome regulatory particle, base subcomplex	positive regulation of inclusion body assembly,positive regulation of proteasomal protein catabolic process,proteasome-mediated ubiquitin-dependent protein catabolic process,positive regulation of RNA polymerase II transcriptional preinitiation complex assembly,ER-associated ubiquitin-dependent protein catabolic process	protein binding,ATP binding,ATPase activity,protein binding, bridging,proteasome-activating ATPase activity,identical protein binding	5.49075	-5.0103	5.67627	5.19552	-4.76314	-0.599606	6.25509	-4.91611	4.04466	-4.92883	4.54048	4.3338	5.56118	5.45144	5.32313	5.1976	5.65464	5.48223	2.05224	1.79455	5.44525	-0.0557439	1.31515	5.44482
SMCA4_HUMAN;Q9HBD4_HUMAN	SMARCA4	P51532;Q9HBD4	Transcription activator BRG1;SMARCA4 isoform 2	chromatin,extracellular space,nucleus,nucleoplasm,nucleolus,membrane,SWI/SNF complex,macromolecular complex,npBAF complex,nBAF complex	negative regulation of transcription from RNA polymerase II promoter,RNA polymerase I transcriptional preinitiation complex assembly,neural retina development,nucleosome disassembly,chromatin remodeling,regulation of transcription from RNA polymerase II promoter,nervous system development,positive regulation of Wnt signaling pathway,negative regulation of cell growth,positive regulation by host o…	RNA polymerase I CORE element sequence-specific DNA binding,nucleosomal DNA binding,transcription cofactor binding,p53 binding,transcription coactivator activity,transcription corepressor activity,RNA binding,helicase activity,protein binding,ATP binding,DNA-dependent ATPase activity,ATPase activity,Tat protein binding,protein N-terminus binding,androgen receptor binding,DNA polymerase binding,ly…	6.85579	6.97825	6.42704	4.93351	7.30101	-0.752284	6.67628	6.38817	7.06744	7.13584	6.69401	7.0958	6.99507	6.74485	6.56242	6.4151	6.04007	6.97656	6.7537	6.71063	6.76744	3.82741	6.97521	6.47724
PSDE_HUMAN	PSMD14	O00487	26S proteasome non-ATPase regulatory subunit 14	extracellular region,nucleus,nucleoplasm,cytosol,secretory granule lumen,ficolin-1-rich granule lumen,proteasome complex,proteasome regulatory particle, lid subcomplex,proteasome accessory complex,cytosolic proteasome complex	double-strand break repair via homologous recombination,double-strand break repair via nonhomologous end joining,ubiquitin-dependent protein catabolic process,positive regulation of endopeptidase activity,protein deubiquitination,response to ethanol,regulation of proteasomal protein catabolic process,protein K63-linked deubiquitination,proteasome-mediated ubiquitin-dependent protein catabolic pro…	protein binding,metallopeptidase activity,metal ion binding,endopeptidase activator activity,Lys63-specific deubiquitinase activity,isopeptidase activity,proteasome binding,Requires Ontology	9.22725	8.3417	8.07218	8.48734	8.22276	-0.972258	8.67213	8.03165	8.69798	8.42132	8.42251	8.03485	8.29252	8.92965	8.98927	7.74002	8.69041	8.23156	8.54704	8.46725	8.73715	5.24595	8.29289	8.22067
TBA1C_HUMAN	TUBA1C	Q9BQE3	Tubulin alpha-1C chain	nucleus,microtubule,cytoplasmic microtubule,microtubule cytoskeleton,vesicle,membrane raft,cytoplasm	microtubule-based process,cytoskeleton-dependent intracellular transport,cell division,mitotic cell cycle,microtubule cytoskeleton organization	GTPase activity,structural molecule activity,protein binding,structural constituent of cytoskeleton,GTP binding	8.31868	8.37929	8.12236	8.82528	8.00632	-0.609649	8.21772	8.34032	8.61808	8.08767	7.98788	8.05998	8.1222	7.05975	6.82874	7.97903	8.48834	8.87278	8.27344	8.39204	7.3369	5.40732	8.04518	8.44672
PO210_HUMAN	NUP210	Q8TEM1	Nuclear pore membrane glycoprotein 210	nuclear envelope,endoplasmic reticulum membrane,membrane,integral component of membrane,nuclear membrane,nuclear pore	protein transport,mRNA transport	protein binding	8.26642	10.2271	8.92529	8.82059	11.0833	-0.884152	6.01552	9.34922	8.28538	7.98403	8.78398	6.91441	8.37463	10.3541	7.56255	7.22851	8.87259	7.0018	9.13962	7.88338	8.76377	6.33991	7.89414	7.70097
UTP23_HUMAN	UTP23	Q9BRU9	rRNA-processing protein UTP23 homolog	nucleolus,small-subunit processome	endonucleolytic cleavage in 5'-ETS of tricistronic rRNA transcript (SSU-rRNA, 5.8S rRNA, LSU-rRNA)	RNA binding,mRNA 3'-UTR binding,protein binding,mRNA 5'-UTR binding,small ribosomal subunit rRNA binding	9.08683	9.03596	9.28374	8.73127	9.10354	-1.54154	8.77881	9.32319	9.01517	8.78158	9.4974	7.77924	8.92716	8.86252	8.12014	9.27245	8.7245	8.54643	9.13551	9.03906	8.63661	5.43109	8.68607	8.84779
RL37A_HUMAN	RPL37A	P61513	60S ribosomal protein L37a	nucleus,cytosol,focal adhesion,cytosolic large ribosomal subunit,cytosolic ribosome,extracellular exosome	cytoplasmic translation,translation	RNA binding,structural constituent of ribosome,protein binding,metal ion binding	9.90712	9.78531	10.8586	9.79815	8.86536	8.85074	9.79607	9.67103	10.2607	9.64361	9.71822	9.64581	9.98084	9.69135	9.57601	9.84726	9.87322	10.1453	10.1837	9.90926	9.7494	9.17142	9.66921	9.95525
RT05_HUMAN	MRPS5	P82675	28S ribosomal protein S5, mitochondrial""	mitochondrion,mitochondrial inner membrane,mitochondrial small ribosomal subunit	translation	RNA binding,structural constituent of ribosome	7.06227	2.13021	7.41973	7.52209	6.37047	6.87823	7.3367	6.06333	7.18402	7.17159	6.26109	7.8549	6.32506	7.46259	9.06228	7.49991	6.12271	5.94366	5.5374	6.86135	7.61664	6.92359	7.09586	6.52209
LPPRC_HUMAN	LRPPRC	P42704	Leucine-rich PPR motif-containing protein, mitochondrial""	mitochondrion,condensed nuclear chromosome,nucleus,nuclear inner membrane,nuclear outer membrane,nucleoplasm,cytoskeleton,microtubule,membrane,mitochondrial nucleoid,perinuclear region of cytoplasm,ribonucleoprotein complex	negative regulation of mitochondrial RNA catabolic process,mitochondrion transport along microtubule,mRNA transport,regulation of mitochondrial translation	actin filament binding,single-stranded DNA binding,RNA binding,protein binding,microtubule binding,ubiquitin protein ligase binding,beta-tubulin binding	5.85219	5.26994	6.58846	7.3606	6.72992	-0.977824	7.53236	5.77362	7.35205	5.8963	-4.53046	7.39025	-4.54945	5.30805	8.07851	4.86962	4.63543	7.23223	5.90353	6.88601	2.9457	4.3709	2.9187	5.57909
B1AH77_HUMAN;B1AH80_HUMAN	RAC2	B1AH77;B1AH80	Ras-related C3 botulinum toxin substrate 2				5.46994	5.43087	5.45742	5.51629	5.04067	-0.883139	5.42367	4.99644	5.13494	5.08815	6.1426	4.96148	7.92267	5.29223	4.51834	5.31904	5.04818	4.62415	5.45274	5.18502	5.91108	3.22461	5.39741	4.99713
TBG1_HUMAN	TUBG1	P23258	Tubulin gamma-1 chain	pericentriolar material,condensed nuclear chromosome,cytoplasm,centrosome,centriole,polar microtubule,cytosol,cytoplasmic microtubule,cell leading edge,ciliary basal body,apical part of cell,recycling endosome,Requires Ontology,mitotic spindle microtubule,gamma-tubulin complex,microtubule,spindle,nucleus	meiotic spindle organization,cytoplasmic microtubule organization,microtubule cytoskeleton organization,mitotic cell cycle,mitotic sister chromatid segregation,microtubule nucleation,mitotic spindle organization	GTPase activity,protein binding,identical protein binding,structural constituent of cytoskeleton,GTP binding	7.73469	7.89303	8.07029	7.92129	7.09737	-0.510592	6.27315	7.46054	7.1522	7.67544	6.27243	7.18595	6.80641	8.22909	7.24036	5.99666	7.85808	6.59003	7.89934	6.96196	7.42529	4.83602	7.04461	6.81492
RHOG_HUMAN	RHOG	P84095	Rho-related GTP-binding protein RhoG	endoplasmic reticulum membrane,cytosol,plasma membrane,focal adhesion,secretory granule membrane,extracellular exosome,cell cortex,cell projection,cytoplasmic vesicle,cytoskeleton	Rho protein signal transduction,Rac protein signal transduction,actin cytoskeleton organization,positive regulation of transcription, DNA-templated,positive regulation of cell proliferation,cell chemotaxis,activation of GTPase activity,regulation of ruffle assembly,positive regulation of protein localization to plasma membrane,motor neuron axon guidance,regulation of neutrophil migration,cortical…	GTPase activity,protein binding,GTP binding,protein kinase binding	7.62955	7.62635	7.59149	6.66238	7.99146	-0.726429	7.73112	6.36588	6.24809	7.10623	7.61124	7.14974	7.87457	7.97479	7.58628	7.50366	7.78101	6.94471	7.6158	6.7817	7.81188	4.64247	7.28907	7.40979
[truncated: 1,024 more rows]

## Sheet: B. fold-changes and p-values
Protein Name	Gene Name	UniProt ID	Protein Description	GO-Cellular Component	GO-Biological Process	GO-Molecular Function	fold-change_WT_vs_ctrl_no-EGF	p-value_WT_vs_ctrl_no-EGF	fold-change_T42A_vs_ctrl_no-EGF	p-value_T42A_vs_ctrl_no-EGF	fold-change_WT_vs_ctrl_with-EGF	p-value_WT_vs_ctrl_with-EGF	fold-change_T42A_vs_ctrl_with-EGF	p-value_T42A_vs_ctrl_with-EGF
[truncated: 1,555 more rows]
