# Supplementary material for: Proximity-labeling proteomics reveals remodeled interactomes and altered localization of pathogenic SHP2 variants
Source: bioRxiv. 2025 Sep 8:2025.02.26.640373. Preprint. [Version 3] doi: 10.1101/2025.02.26.640373 (PMC12258515; doi:10.1101/2025.02.26.640373)
Supplement: Supplement 3 — Supp. Table 2. TurboID fold-changes and p-values for all SHP2 variants and all conditions [file media-3.xlsx]

## Sheet: Supp Table 2 legend
Supplementary Table 2. TurboID fold-changes and p-values for all SHP2 variants and all conditions.
(A) Log2 intensities for all individual replicates across constructs for TurboID proximity labeling, in the absence of exogenous biotin.
(B) Log2 intensities for all individual replicates across constructs for TurboID proximity labeling, in the presence of 100 μM exogenous biotin.
(C) Average Log2 fold-changes and p-values for each SHP2 construct compared with the TurboID-only control, -/+ EGF treatment, with exogenous biotin treatment.
(D) Annotation of proteins significantly labeled by SHP2-TurboID over the TurboID-only control (log2 fold-change > 1, p < 0.05 and p < 0.1). Annotations include which proteins overlap with BioGrid and which proteins have reported mitochondrial localization.
(E) Average Log2 fold-changes and p-values for each SHP2 mutant compared with the wild-type SHP2, -/+ EGF treatment, with exogenous biotin treatment.
(F) Average Log2 fold-changes and p-values for each construct comparing matched +EGF and -EGF samples.

## Sheet: A. no biotin log2 intensities
Gene Name	Protein Description	Protein Name	UniProtID	GO-BP	GO-CC	GO-MF	TurboID_no-biotin_no-EGF_R1	TurboID_no-biotin_no-EGF_R2	TurboID_no-biotin_no-EGF_R3	SHP2WT_no-biotin_no-EGF_R1	SHP2WT_no-biotin_no-EGF_R2	SHP2WT_no-biotin_no-EGF_R3	SHP2T42A_no-biotin_no-EGF_R1	SHP2T42A_no-biotin_no-EGF_R2	SHP2T42A_no-biotin_no-EGF_R3	SHP2T52S_no-biotin_no-EGF_R1	SHP2T52S_no-biotin_no-EGF_R2	SHP2T52S_no-biotin_no-EGF_R3	SHP2E76K_no-biotin_no-EGF_R1	SHP2E76K_no-biotin_no-EGF_R2	SHP2E76K_no-biotin_no-EGF_R3	SHP2R138Q_no-biotin_no-EGF_R1	SHP2R138Q_no-biotin_no-EGF_R2	SHP2R138Q_no-biotin_no-EGF_R3	SHP2E139D_no-biotin_no-EGF_R1	SHP2E139D_no-biotin_no-EGF_R2	SHP2E139D_no-biotin_no-EGF_R3	SHP2Y279C_no-biotin_no-EGF_R1	SHP2Y279C_no-biotin_no-EGF_R2	SHP2T468M_no-biotin_no-EGF_R1	SHP2T468M_no-biotin_no-EGF_R2	SHP2T468M_no-biotin_no-EGF_R3	SHP2T507K_no-biotin_no-EGF_R1	SHP2T507K_no-biotin_no-EGF_R2	SHP2T507K_no-biotin_no-EGF_R3	SHP2Q510E_no-biotin_no-EGF_R1	SHP2Q510E_no-biotin_no-EGF_R2	SHP2Q510E_no-biotin_no-EGF_R3	SHP2Q510K_no-biotin_no-EGF_R1	SHP2Q510K_no-biotin_no-EGF_R2	SHP2Q510K_no-biotin_no-EGF_R3	SHP2WT+TNO155_no-biotin_no-EGF_R1	SHP2WT+TNO155_no-biotin_no-EGF_R2	SHP2WT+TNO155_no-biotin_no-EGF_R3	TurboID_no-biotin_with-EGF_R1	TurboID_no-biotin_with-EGF_R2	TurboID_no-biotin_with-EGF_R3	SHP2WT_no-biotin_with-EGF_R1	SHP2WT_no-biotin_with-EGF_R2
PABPN1	Polyadenylate-binding protein 2	PABP2_HUMAN	Q86U42	MAPK cascade,RNA processing,mRNA processing,muscle contraction,poly(A)+ mRNA export from nucleus,cellular response to lipopolysaccharide,positive regulation of polynucleotide adenylyltransferase activity	nucleus,nucleoplasm,cytoplasm,nuclear speck,nuclear inclusion body,ribonucleoprotein complex	RNA binding,protein binding,RNA polymerase binding	6.71621	5.9188	5.6701	5.61138	7.4863	5.84657	6.30705	6.7836	5.94093	6.02849	6.68843	5.88531	5.52687	7.09587	4.92125	6.98136	5.98863	4.88441	7.84978	6.96522	4.22599	8.32398	4.99393	6.16604	5.98724	-7.66372	5.92915	6.24029	6.91689	7.30581	-6.56148	7.72879	7.19	6.31446	6.60573	6.07023	7.37598	7.42941	6.39179	6.29723	6.72646	5.87745	6.51551
MAPK1	Mitogen-activated protein kinase 1	MK01_HUMAN	P28482	positive regulation of macrophage chemotaxis,Requires Ontology,protein phosphorylation,apoptotic process,chemotaxis,cellular response to DNA damage stimulus,cell cycle,signal transduction,chemical synaptic transmission,learning or memory,positive regulation of gene expression,positive regulation of peptidyl-threonine phosphorylation,peptidyl-serine phosphorylation,peptidyl-threonine phosphorylati…	extracellular region,nucleus,nucleoplasm,cytoplasm,mitochondrion,early endosome,late endosome,endoplasmic reticulum lumen,Golgi apparatus,microtubule organizing center,cytosol,cytoskeleton,plasma membrane,caveola,focal adhesion,pseudopodium,azurophil granule lumen,synapse,mitotic spindle,ficolin-1-rich granule lumen	phosphotyrosine binding,DNA binding,protein serine/threonine kinase activity,MAP kinase activity,MAP kinase kinase activity,protein binding,ATP binding,RNA polymerase II carboxy-terminal domain kinase activity,phosphatase binding,identical protein binding,Requires Ontology	7.76528	5.37024	8.03674	7.16943	7.83305	7.63745	8.96522	8.35471	8.26501	7.67261	6.86778	6.88308	8.49732	8.76901	7.82165	8.43763	8.08303	5.75741	8.88685	9.0151	8.05962	8.87585	7.56826	7.87117	8.92488	8.26248	6.36545	5.87193	5.96532	6.31432	5.67961	4.97754	8.9206	8.72335	8.95889	7.91448	7.43806	7.32114	7.94225	5.74957	7.20651	6.73189	7.00366
RCC2	Protein RCC2	RCC2_HUMAN	Q9P258	cell cycle,integrin-mediated signaling pathway,regulation of fibroblast migration,positive regulation of G2/M transition of mitotic cell cycle,regulation of cell migration,negative regulation of GTPase activity,establishment of protein localization,focal adhesion assembly,cell division,negative regulation of focal adhesion assembly,positive regulation of attachment of spindle microtubules to kine…	membrane,nucleolus,cytosol,microtubule,plasma membrane,midbody,early endosome membrane,chromosome, centromeric core domain,mitotic spindle midzone	RNA binding,guanyl-nucleotide exchange factor activity,protein binding,microtubule binding,protein kinase binding,protein domain specific binding,small GTPase binding	8.49644	8.90764	8.81091	8.63153	8.83822	8.62115	8.78382	8.64032	8.40401	8.3214	8.89224	8.7863	8.89146	9.09379	8.77964	8.80471	8.78324	8.77561	9.13962	9.11285	9.24427	7.79763	8.96328	8.55937	8.17563	8.48364	8.94789	8.68904	8.88535	8.87474	8.85971	8.9122	8.88735	8.04481	8.80709	8.99451	8.48999	8.69119	7.92065	8.79453	7.94695	8.54212	8.28721
EEF1E1	Eukaryotic translation elongation factor 1 epsilon-1	MCA3_HUMAN	O43324	translation,negative regulation of cell proliferation,positive regulation of apoptotic process,positive regulation of DNA damage response, signal transduction by p53 class mediator,cellular response to leukemia inhibitory factor,positive regulation of cellular senescence,positive regulation of apoptotic signaling pathway	nucleus,nucleoplasm,nucleolus,cytoplasm,cytosol,aminoacyl-tRNA synthetase multienzyme complex	protein binding	7.06289	8.37884	8.21238	7.76918	7.64586	7.01765	8.48884	7.34723	8.29655	7.78182	7.67744	6.54276	7.75527	8.32068	7.94166	8.41407	8.28163	6.50385	8.83106	7.77991	8.09619	-7.22517	7.77725	7.56416	7.39905	6.10234	7.09367	7.10082	7.55409	7.50285	6.13036	8.02922	8.50483	7.12776	7.03119	7.13702	5.81802	6.21853	8.13015	8.02952	8.17638	6.64308	8.31447
SORD	Sorbitol dehydrogenase	DHSO_HUMAN	Q00796	glucose metabolic process,sorbitol catabolic process,response to osmotic stress,response to xenobiotic stimulus,response to hormone,flagellated sperm motility,response to nutrient levels,fructose biosynthetic process,response to cadmium ion,response to copper ion,L-xylitol catabolic process,L-xylitol metabolic process	extracellular space,cytosol,membrane,motile cilium,mitochondrial membrane,extracellular exosome	(R,R)-butanediol dehydrogenase activity,L-iditol 2-dehydrogenase activity,zinc ion binding,carbohydrate binding,identical protein binding,D-xylulose reductase activity,ribitol 2-dehydrogenase activity,NAD binding	8.39199	8.59601	8.39014	8.4792	8.14993	8.18832	9.14135	9.27074	9.49517	8.49624	7.84406	8.44708	9.39423	9.61065	9.23178	8.59928	8.89942	8.83084	9.17036	8.8742	8.79637	5.75046	8.65531	8.92818	8.7204	8.98737	-5.56588	4.0971	6.31086	5.43529	5.68975	6.02312	8.02399	9.21471	9.13222	6.64288	6.65106	6.25971	7.06233	8.30765	8.66893	8.28017	8.5807
SPCS2	Signal peptidase complex subunit 2	A0A087WUC6_HUMAN;SPCS2_HUMAN	A0A087WUC6;Q15005	signal peptide processing,protein targeting to ER	endoplasmic reticulum membrane,integral component of membrane,signal peptidase complex	protein binding,peptidase activity	6.13038	6.53608	6.7086	6.62017	7.83116	5.20677	6.30879	7.88663	6.90112	6.40435	5.96301	7.53126	6.05428	3.55083	3.55651	5.91858	6.75881	5.43249	7.14432	3.99064	5.10151	6.91274	6.82332	7.66679	6.87727	7.70772	7.1302	7.25278	4.53064	5.92184	4.09048	0.193788	5.73139	7.73527	5.37084	6.45133	6.0909	6.9453	7.17193	7.35344	6.50412	6.13138	5.41624
PPP2R1A	Serine/threonine-protein phosphatase 2A 65 kDa regulatory subunit A alpha isoform	2AAA_HUMAN	P30153	regulation of DNA replication,regulation of transcription, DNA-templated,protein dephosphorylation,ceramide metabolic process,apoptotic process,chromosome segregation,female meiotic division,RNA splicing,response to organic substance,second-messenger-mediated signaling,regulation of Wnt signaling pathway,regulation of cell adhesion,negative regulation of cell growth,regulation of growth,negative …	chromosome, centromeric region,nucleus,mitochondrion,cytosol,microtubule cytoskeleton,membrane,lateral plasma membrane,dendrite,neuron projection,neuronal cell body,extracellular exosome,glutamatergic synapse,protein phosphatase type 2A complex,cytoplasm	protein serine/threonine phosphatase activity,protein binding,protein heterodimerization activity,protein antigen binding,protein phosphatase regulator activity	8.93651	9.22858	9.2693	9.02073	8.44286	9.03795	9.22634	9.11269	9.76928	8.85241	8.82907	8.37353	9.58313	9.51235	9.47971	9.23323	10.0421	9.96252	9.73823	9.91579	9.21378	10.0253	9.08268	9.16293	9.56359	9.82984	8.70198	8.21316	8.40238	7.76988	7.77708	8.33625	9.12188	9.56322	9.60629	8.18671	8.6733	8.23012	8.41853	9.53055	8.68559	8.70079	9.20648
EDC4	Enhancer of mRNA-decapping protein 4	EDC4_HUMAN	Q6P2E9	biological_process,deadenylation-independent decapping of nuclear-transcribed mRNA	cytoplasmic mRNA processing body,nucleus,nucleoplasm,cytoplasm,cytosol,membrane,cytoplasmic ribonucleoprotein granule	protein binding	7.24049	7.21027	7.16975	6.96871	7.9375	7.65871	8.77254	8.2948	8.31388	6.72953	7.7891	7.29957	8.15278	8.4691	8.17684	8.34515	9.17789	8.75885	7.41009	8.19871	8.54257	5.83267	7.58924	6.70646	8.68899	8.50788	5.60784	5.93054	6.5972	6.99668	6.38403	7.26779	8.13615	7.47954	7.4582	6.25805	7.71564	6.19066	8.28003	7.43691	8.1544	7.05442	8.13206
NUP88	Nuclear pore complex protein Nup88	NUP88_HUMAN	Q99567	mitotic cell cycle,protein import into nucleus,ribosomal small subunit export from nucleus,mRNA export from nucleus,ribosomal large subunit export from nucleus	nuclear envelope,nucleoplasm,cytosol,nuclear pore	transporter activity,protein binding,structural constituent of nuclear pore	8.4433	8.39261	8.14232	8.13635	7.61297	8.84531	8.9708	9.18287	8.54687	8.4862	6.22246	8.70073	8.93202	8.62124	8.73003	8.70906	9.08412	8.90981	8.73758	8.80353	9.07964	6.66809	8.06334	8.19901	8.53049	8.77514	5.91212	5.86545	7.72679	7.6796	7.96275	7.87565	8.73005	9.13569	9.0495	8.20872	7.80659	8.51689	7.99104	8.31926	8.34483	7.95381	7.81084
HSPA1B;HSPA1A;HSPA1B	Heat shock 70 kDa protein 1B;Heat shock 70 kDa protein 1A;Heat shock 70 kDa protein 1B	A0A0G2JIW1_HUMAN;HS71A_HUMAN;HS71B_HUMAN	A0A0G2JIW1;P0DMV8;P0DMV9	regulation of cell death,mRNA catabolic process,response to unfolded protein,lysosomal transport,negative regulation of cell proliferation,positive regulation of gene expression,negative regulation of cell growth,negative regulation of transforming growth factor beta receptor signaling pathway,regulation of protein ubiquitination,negative regulation of protein ubiquitination,positive regulation o…	extracellular region,nucleus,nucleoplasm,cytoplasm,mitochondrion,endoplasmic reticulum,centrosome,centriole,cytosol,focal adhesion,inclusion body,aggresome,nuclear speck,vesicle,perinuclear region of cytoplasm,extracellular exosome,blood microparticle,ficolin-1-rich granule lumen,macromolecular complex,ribonucleoprotein complex,plasma membraneextracellular region,nucleus,nucleoplasm,cytoplasm,mit…	virus receptor activity,G-protein coupled receptor binding,transcription corepressor activity,RNA binding,receptor binding,protein binding,ATP binding,ATPase activity,enzyme binding,heat shock protein binding,denatured protein binding,ubiquitin protein ligase binding,histone deacetylase binding,protein binding involved in protein folding,cadherin binding,protein N-terminus binding,unfolded protei…	12.2719	12.0539	11.3793	12.2629	12.3245	12.2864	11.7048	12.2451	11.3251	12.4341	12.065	11.9687	12.1888	12.1077	11.726	12.3028	12.0668	11.5199	11.8137	12.3158	12.2005	7.74561	12.3126	12.2241	12.6354	11.7758	12.2376	12.2057	12.2418	11.5524	11.498	12.0667	12.7824	11.9504	12.3152	11.9423	11.8631	11.9357	12.2732	12.2048	12.0099	12.2082	12.3087
MCCC1	Methylcrotonoyl-CoA carboxylase subunit alpha, mitochondrial""	MCCA_HUMAN	Q96RQ3	leucine catabolic process,biotin metabolic process	3-methylcrotonyl-CoA carboxylase complex, mitochondrial,mitochondrion,mitochondrial matrix,cytosol,methylcrotonoyl-CoA carboxylase complex	methylcrotonoyl-CoA carboxylase activity,biotin carboxylase activity,protein binding,ATP binding,biotin binding,metal ion binding	11.9483	12.6556	12.5436	12.5275	12.7523	11.8863	12.1413	11.8348	11.7558	13.2502	13.0997	12.9876	10.6884	11.2963	11.279	11.2053	10.7889	11.1531	11.352	11.1972	12.1703	11.0071	12.4448	11.0808	12.3069	12.4581	13.5079	13.5634	12.9754	13.4625	13.686	13.6101	10.4736	12.0397	12.1999	13.667	14.048	13.5156	11.5855	12.0235	13.0475	12.8808	12.8556
SEPT11	Septin-11;Septin 11, isoform CRA_b;Septin-11""	D6RER5_HUMAN;D6RGI3_HUMAN;SEP11_HUMAN	D6RER5;D6RGI3;Q9NVA2	cellular protein localization,cytoskeleton-dependent cytokinesis	stress fiber,axon,dendritic spine,septin complex,cell division site,microtubule cytoskeleton,septin ring	protein binding,GTP binding,binding, bridging,GTPase activity	8.1995	8.64722	8.63475	8.63002	8.47431	8.61749	7.80451	7.4998	7.79222	7.90414	7.68455	7.53292	7.40646	7.48565	7.56858	6.62717	5.86566	4.34867	6.34119	7.50714	7.66522	10.0543	7.9714	6.50426	7.69694	7.41808	7.15018	6.8811	7.2458	7.98874	7.3861	7.9585	7.97509	7.70738	7.87986	7.99044	8.15859	7.99087	8.48406	8.11432	8.25182	8.07345	8.34979
C8orf33	UPF0488 protein C8orf33	CH033_HUMAN	Q9H7E9			protein binding	2.89271	5.11148	4.14152	4.80353	2.40232	7.1682	6.59434	5.43947	6.86987	7.72303	-6.85095	5.28253	6.70918	6.79243	6.55084	4.17848	6.03301	5.24755	6.5797	6.31083	5.1969	5.77163	4.14668	6.72142	6.35525	5.74699	6.29813	5.5052	3.16891	5.82666	5.97026	3.7367	5.05729	7.37846	5.68582	3.73701	5.37297	5.11904	5.23893	3.44253	3.42578	3.56842	-6.95877
STIM1	Stromal interaction molecule 1	STIM1_HUMAN	Q13586	store-operated calcium entry,detection of calcium ion,activation of store-operated calcium channel activity,positive regulation of adenylate cyclase activity,positive regulation of angiogenesis,regulation of calcium ion transport,enamel mineralization,regulation of store-operated calcium entry,cellular calcium ion homeostasis	endoplasmic reticulum,endoplasmic reticulum membrane,microtubule,plasma membrane,integral component of plasma membrane,integral component of endoplasmic reticulum membrane,cortical endoplasmic reticulum,sarcoplasmic reticulum membrane,plasma membrane raft	protease binding,calcium channel regulator activity,calcium ion binding,protein binding,identical protein binding,microtubule plus-end binding	6.28357	6.24919	6.91971	5.12941	5.11813	6.12835	3.88136	5.82155	-3.99048	6.93708	6.09444	7.21877	4.51976	2.98937	4.96374	5.57911	6.58301	6.10891	3.33468	5.9686	5.01532	6.53138	5.13291	6.51645	6.27578	6.8512	2.7193	3.13375	6.05944	6.45739	6.00178	6.63437	7.46461	7.34215	6.96823	7.07106	7.03378	7.57957	6.50501	7.27293	6.87177	6.30807	6.78461
CSE1L	Exportin-2	XPO2_HUMAN	P55060	protein export from nucleus,protein import into nucleus	nucleus,nucleoplasm,cytoplasm,cytosol,membrane,extracellular exosome,nuclear envelope	protein binding,small GTPase binding,nuclear export signal receptor activity	9.50154	10.1055	9.46184	8.91064	9.17608	9.11575	10.2596	10.1909	10.0465	9.46676	8.47416	9.41185	10.6405	10.3	9.99734	10.97	10.7567	10.6925	10.9163	10.9753	10.3984	10.0237	8.93839	9.60368	9.23396	10.1812	8.13877	7.48352	8.7988	8.40243	8.5668	7.33566	11.1102	9.81817	10.4149	8.65415	8.35897	8.58372	9.58519	9.9731	8.57423	9.44917	8.97031
SNW1	SNW domain-containing protein 1	SNW1_HUMAN	Q13573	negative regulation of transcription, DNA-templated,negative regulation of transcription from RNA polymerase II promoter,mRNA splicing, via spliceosome,regulation of transcription from RNA polymerase II promoter,positive regulation of transforming growth factor beta receptor signaling pathway,intrinsic apoptotic signaling pathway in response to DNA damage by p53 class mediator,positive regulation…	nucleus,nucleoplasm,nuclear matrix,nuclear body,nuclear speck,spliceosomal complex,U2-type catalytic step 2 spliceosome,catalytic step 2 spliceosome	transcription coactivator activity,transcription corepressor activity,RNA binding,Notch binding,protein binding,ligand-dependent nuclear receptor binding,enzyme binding,vitamin D receptor binding,retinoic acid receptor binding,SMAD binding,androgen receptor binding	2.46881	3.803	-7.48598	5.119	5.15216	5.4442	5.53784	5.75065	2.12808	3.15232	-7.10944	3.29678	5.72653	4.09479	6.24203	5.60596	-7.51681	-7.38035	4.09625	4.19752	2.64028	3.82273	4.16521	3.74242	2.50485	4.42365	4.42972	6.07318	3.37074	6.98394	-6.7389	6.27029	3.21166	2.56872	3.71015	-6.51237	3.17862	2.4912	3.28353	3.6949	5.97371	-7.44211	8.45294
YBX1	Nuclease-sensitive element-binding protein 1	YBOX1_HUMAN	P67809	negative regulation of transcription from RNA polymerase II promoter,in utero embryonic development,regulation of transcription, DNA-templated,mRNA processing,RNA splicing,epidermis development,negative regulation of translation,positive regulation of transcription from RNA polymerase II promoter,mRNA stabilization,embryonic morphogenesis,RNA transport,tRNA transport,negative regulation of striat…	extracellular region,nucleoplasm,cytoplasm,cytosol,cytoplasmic stress granule,nuclear membrane,intracellular membrane-bounded organelle,extracellular exosome,CRD-mediated mRNA stability complex,U12-type spliceosomal complex,histone pre-mRNA 3'end processing complex,ribonucleoprotein complex,nucleus,messenger ribonucleoprotein complex	DNA binding,chromatin binding,double-stranded DNA binding,single-stranded DNA binding,RNA binding,mRNA binding,protein binding,miRNA binding,GTPase binding,Requires Ontology,sequence-specific double-stranded DNA binding,nucleic acid binding	8.77219	9.12182	9.19262	9.39427	9.50315	9.69327	8.8192	8.75464	8.41353	9.54155	9.24599	9.1398	9.27536	8.66721	8.88493	9.32434	9.67482	9.34892	8.06406	8.28936	8.16547	9.24367	9.33682	9.245	9.05654	9.18283	10.9357	10.6884	9.92148	9.67798	9.48778	9.47523	9.06039	8.68076	8.74646	10.1809	10.2323	9.7377	9.20806	9.45087	9.75475	8.52595	9.16298
GCN1	eIF-2-alpha kinase activator GCN1	GCN1_HUMAN	Q92616	translation,regulation of translation,positive regulation of kinase activity,cellular response to amino acid starvation,positive regulation of transcription from RNA polymerase II promoter in response to stress,cellular response to leucine starvation	cytoplasm,cytosol,ribosome,membrane,polysome	RNA binding,translation factor activity, RNA binding,protein kinase regulator activity,protein kinase binding,ribosome binding,cadherin binding	7.34432	6.72472	7.17879	7.30147	6.82294	6.93557	8.28032	8.03678	7.93253	7.53015	6.8841	7.23387	8.53599	8.77929	8.3152	8.11645	7.93969	8.33252	8.48414	8.33934	8.13084	9.03226	8.31723	7.97521	8.18913	8.57302	7.78428	3.12354	6.85623	7.63755	6.23284	6.23593	8.71729	8.30836	8.58452	7.86045	6.77986	5.95093	7.11186	6.72569	6.21249	6.7339	7.21537
MAP1B	Microtubule-associated protein 1B	MAP1B_HUMAN	P46821	odontoblast differentiation,microtubule bundle formation,neuron migration,negative regulation of microtubule depolymerization,synapse assembly,response to xenobiotic stimulus,response to mechanical stimulus,response to carbohydrate,response to inorganic substance,peripheral nervous system axon regeneration,response to insecticide,developmental maturation,positive regulation of microtubule polymer…	photoreceptor outer segment,cytosol,microtubule,plasma membrane,postsynaptic density,axon,dendrite,growth cone,somatodendritic compartment,neuronal cell body,varicosity,dendritic spine,perikaryon,perinuclear region of cytoplasm,apical dendrite,basilar dendrite,hippocampal mossy fiber,synapse,microtubule associated complex	structural molecule activity,protein binding,phospholipid binding,microtubule binding,macromolecular complex binding,actin binding	7.15211	7.56581	7.03893	6.78818	7.08081	7.24809	6.45008	6.92605	6.98782	7.34172	6.56354	7.96521	7.11442	6.82355	7.44625	6.95639	7.22283	7.72884	6.73074	7.24598	6.90788	8.08053	7.56557	7.31349	7.02386	7.79861	6.92264	7.28521	8.29991	7.83456	7.95335	7.65847	7.58379	8.41564	7.87658	7.41556	7.14638	7.85686	7.67307	7.92168	7.29949	6.41369	6.91963
DHX9	ATP-dependent RNA helicase A	DHX9_HUMAN	Q08211	alternative mRNA splicing, via spliceosome,osteoblast differentiation,DNA replication,DNA-templated transcription, termination,regulation of transcription from RNA polymerase II promoter,inflammatory response,RNA secondary structure unwinding,targeting of mRNA for destruction involved in RNA interference,DNA duplex unwinding,positive regulation of interferon-alpha production,positive regulation o…	nucleus,nucleoplasm,perichromatin fibrils,nucleolus,cytoplasm,centrosome,cytosol,actin cytoskeleton,membrane,nuclear body,cytoplasmic ribonucleoprotein granule,CRD-mediated mRNA stability complex,nuclear stress granule,polysome,RISC complex,macromolecular complex,polysomal ribosome,RISC-loading complex,ribonucleoprotein complex,intracellular	RNA polymerase II core promoter proximal region sequence-specific DNA binding,RNA polymerase II core binding,regulatory region RNA binding,DNA binding,DNA helicase activity,DNA replication origin binding,double-stranded DNA binding,single-stranded DNA binding,transcription cofactor activity,transcription coactivator activity,RNA binding,RNA helicase activity,double-stranded RNA binding,single-str…	9.06974	8.96996	9.13854	8.80005	9.37287	8.75555	9.0442	10.5492	10.011	9.32592	9.36617	10.091	10.6873	9.99163	9.96744	10.2312	9.9164	10.1472	10.6372	9.4214	9.7242	10.1084	8.71894	9.6336	9.16139	9.15817	8.46014	8.54836	8.8512	7.72209	8.73042	8.62736	9.67009	9.28668	9.62361	9.19373	9.30071	9.78886	9.54845	9.30533	9.48556	9.48242	9.32949
SVIL	Supervillin	SVIL_HUMAN	O95425	skeletal muscle tissue development,positive regulation of cytokinesis,barbed-end actin filament capping,actin filament severing,actin polymerization or depolymerization	podosome,nucleus,cytoplasm,cytosol,plasma membrane,focal adhesion,actin cytoskeleton,midbody,cleavage furrow,microtubule minus-end,cell projection,costamere	protein binding,actin filament binding,phosphatidylinositol-4,5-bisphosphate binding	3.12055	5.37725	3.74986	5.45444	3.33113	2.29827	5.88108	6.82548	6.39713	5.41784	4.39597	5.33224	6.95188	6.50527	4.15761	4.14518	6.11879	5.31708	6.01851	6.80285	6.30596	7.10646	5.48357	8.13385	5.5203	6.45326	-5.22628	3.38503	1.56342	4.22951	-6.52979	-6.5631	5.39922	8.51937	3.59122	3.67898	3.23387	3.56653	5.7424	3.88185	6.02712	-7.13196	3.12547
TCEB3	Elongin-A	A0A024RAC6_HUMAN	A0A024RAC6				4.76211	-7.3337	-7.32107	-7.55006	5.64174	2.85996	-1.97595	2.45307	-8.04672	-7.10537	-6.76557	-6.53609	-7.56548	-7.50639	4.36337	5.18425	3.89401	-7.26107	3.50796	5.06482	-7.57086	6.53767	-6.67839	5.15527	4.00187	3.48295	-5.34843	2.82152	5.39584	4.8884	-6.48451	3.20789	5.38456	4.12605	-0.627185	-6.26833	2.25137	3.17483	2.96759	3.66941	5.02241	2.72674	3.36337
GIGYF2	GRB10-interacting GYF protein 2	GGYF2_HUMAN	Q6Y7W6	negative regulation of translation,feeding behavior,adult locomotory behavior,post-embryonic development,posttranscriptional gene silencing,spinal cord motor neuron differentiation,mitotic G1 DNA damage checkpoint,multicellular organism growth,cellular protein metabolic process,insulin-like growth factor receptor signaling pathway,homeostasis of number of cells within a tissue,musculoskeletal mov…	endosome,endoplasmic reticulum,Golgi apparatus,cytosol,cytoplasmic stress granule,membrane,integral component of membrane,perikaryon,proximal dendrite,macromolecular complex,vesicle	RNA binding,protein binding,cadherin binding,proline-rich region binding	5.13246	5.87664	7.40911	9.56126	7.05285	6.71867	6.56887	9.50149	8.97288	6.15383	6.86551	4.99323	7.56891	7.39359	9.01695	9.38973	7.22375	7.70872	7.19125	9.80362	7.91628	6.88158	6.50037	7.68274	5.42486	7.90839	5.90602	5.45562	7.31292	3.36335	-6.65693	6.1905	7.08771	8.18401	7.19138	8.17954	-6.91827	6.8567	6.4251	5.39949	6.45584	1.98129	2.33393
HNRNPM	Heterogeneous nuclear ribonucleoprotein M	HNRPM_HUMAN	P52272	alternative mRNA splicing, via spliceosome,mRNA splicing, via spliceosome,regulation of mRNA stability involved in response to oxidative stress	nucleoplasm,nucleolus,membrane,nuclear matrix,paraspeckles,Requires Ontology,extracellular exosome,spliceosomal complex,catalytic step 2 spliceosome,cytoplasm,nucleus,post-mRNA release spliceosomal complex,ribonucleoprotein complex	RNA binding,protein binding,protein domain specific binding,mRNA binding	10.6141	10.6139	10.5911	10.6469	10.575	10.6296	10.9739	11.1075	10.7993	10.8583	9.21803	10.6416	10.0939	10.4474	10.6699	10.3221	10.554	10.84	11.0191	10.0121	10.4685	10.8088	10.4728	10.0085	10.3632	9.89745	10.0997	9.83043	10.5427	10.0762	10.4292	10.5745	10.2751	9.71178	9.73315	9.45537	10.403	10.1347	10.9898	10.2975	10.7304	10.5024	10.6853
YWHAE	14-3-3 protein epsilon	1433E_HUMAN	P62258	MAPK cascade,neuron migration,regulation of heart rate by hormone,protein targeting,substantia nigra development,hippocampus development,cerebral cortex development,protein localization to nucleus,cellular response to heat,intracellular signal transduction,positive regulation of protein export from nucleus,regulation of cytosolic calcium ion concentration,regulation of membrane repolarization,mem…	plasma membrane,nucleus,cytoplasm,cytosol,focal adhesion,membrane,melanosome,extracellular exosome	RNA binding,calcium channel regulator activity,protein binding,potassium channel regulator activity,enzyme binding,protein phosphatase binding,protein domain specific binding,MHC class II protein complex binding,ubiquitin protein ligase binding,identical protein binding,histone deacetylase binding,ion channel binding,cadherin binding,protein heterodimerization activity,phosphoserine binding,phosp…	9.68327	9.96173	9.91717	10.1023	9.9255	9.09847	9.67489	9.82953	9.9325	9.19142	7.86551	7.72862	9.66485	9.57708	9.51964	9.91537	10.3272	9.64578	9.82475	9.76285	10.3948	11.2732	9.20912	10.6581	10.0289	10.1058	9.71377	9.28492	9.21012	9.46255	8.55197	9.19147	10.0176	10.9157	10.0653	9.46169	10.0604	8.8571	10.1089	9.64641	9.54316	9.67097	9.53896
KRT2	Keratin, type II cytoskeletal 2 epidermal""	K22E_HUMAN	P35908	keratinocyte development,epidermis development,peptide cross-linking,keratinization,keratinocyte activation,keratinocyte proliferation,intermediate filament organization,positive regulation of epidermis development,keratinocyte migration	cornified envelope,extracellular space,nucleus,cytosol,intermediate filament,membrane,keratin filament,extracellular exosome	structural constituent of cytoskeleton,protein binding,cytoskeletal protein binding,structural constituent of epidermis	11.9126	11.2046	12.6933	11.2975	10.6888	10.4712	10.7266	8.41891	11.8497	10.7092	10.4913	10.4247	10.9152	8.325	10.7266	8.58828	8.6632	9.0146	8.44008	9.86035	10.1456	9.41012	11.0866	10.7067	10.1151	10.4555	12.2894	10.8988	10.4635	11.3781	12.265	10.3196	8.75129	9.78153	10.0423	11.7667	10.5725	11.4791	11.7354	10.8863	11.2733	12.8262	11.9233
SRRM2	Serine/arginine repetitive matrix protein 2	SRRM2_HUMAN	Q9UQ35	mRNA splicing, via spliceosome	nucleus,nucleoplasm,Cajal body,nuclear speck,U2-type precatalytic spliceosome,U2-type catalytic step 2 spliceosome,catalytic step 2 spliceosome	RNA binding,protein N-terminus binding,C2H2 zinc finger domain binding,mRNA binding	10.2324	10.0592	9.56772	9.7264	10.1511	10.8744	8.53532	9.52537	9.13436	9.22192	10.4175	10.9227	9.07328	8.65565	8.99892	9.53682	9.9598	9.86302	9.51395	9.96298	9.77598	10.7887	11.4345	7.59826	8.3348	8.23401	11.1319	10.9591	9.77843	10.115	9.56221	9.47922	7.44523	8.3256	8.34283	10.3307	9.84852	10.5781	10.4268	10.0846	9.73236	9.49857	9.89757
AKAP1	A-kinase anchor protein 1, mitochondrial""	AKAP1_HUMAN	Q92667	apoptotic process,Requires Ontology	mitochondrion,mitochondrial outer membrane,cytosol,membrane,integral component of membrane	RNA binding,protein binding,protein kinase A regulatory subunit binding	-7.09197	4.66696	3.97279	3.97597	3.44713	4.66057	6.14828	6.32652	6.26142	2.575	-7.03828	2.0144	6.06558	6.89899	5.94664	6.79847	6.78185	4.40686	5.92691	6.61025	7.06551	5.8288	2.5858	7.11441	6.48061	7.15173	2.39402	-6.2675	-6.20193	-7.10875	-6.49674	3.68903	7.49273	6.27683	5.81513	4.19622	-6.87504	5.60178	3.28798	3.88428	3.65138	1.98709	4.01661
CCDC124	Coiled-coil domain-containing protein 124	CC124_HUMAN	Q96CT7	cell cycle,positive regulation of transcription, DNA-templated,cell division,transcription from RNA polymerase II promoter	microtubule organizing center,cytosol,plasma membrane,midbody,nucleus	RNA binding,transcription coactivator activity	6.36716	6.15673	6.91395	6.23269	7.73126	6.8678	-7.88228	5.62054	3.38568	6.22703	3.48154	4.97078	-7.601	3.29893	2.45065	2.73362	2.87531	4.74542	4.22566	2.57665	3.66761	8.12377	5.85149	5.54414	-7.74638	2.75966	7.79886	7.65456	6.18721	6.52657	7.12806	7.60847	3.49237	4.79436	3.81774	6.05852	7.03036	6.86488	7.53304	7.05209	6.98302	6.64448	6.65326
SRM	Spermidine synthase	SPEE_HUMAN	P19623	polyamine metabolic process,spermidine biosynthetic process,cellular response to leukemia inhibitory factor,polyamine biosynthetic process	cytosol	spermidine synthase activity,protein binding,identical protein binding,protein homodimerization activity	7.84158	7.486	7.05425	8.01681	7.95089	7.82695	8.20993	8.58818	8.46888	7.62533	6.65536	7.65227	8.32493	8.93238	8.57617	8.59719	8.46006	8.66349	9.05941	8.91768	8.45682	7.70217	7.95745	8.08056	8.78693	8.63471	7.86839	7.21395	8.0834	7.37317	7.51041	7.72182	8.6939	8.17451	8.70904	7.36833	7.5781	6.66938	7.66662	8.21823	7.80655	6.90282	8.30185
TMA7	Translation machinery-associated protein 7	TMA7_HUMAN	Q9Y2S6				4.43839	2.81759	3.72628	-7.71096	6.50195	4.38314	-7.50745	-7.81137	-7.77523	4.01783	4.06019	-6.52716	-8.00967	-7.53384	-7.76358	-6.38254	-7.43288	-7.59583	-6.68147	-7.03237	-7.41842	3.39936	2.66715	0.208275	-7.7161	-7.77881	7.02801	8.06777	2.88067	5.84891	6.77236	5.31582	-6.92215	-8.14432	-7.09075	3.49221	6.19411	5.85101	2.83988	-7.59135	2.90425	-7.40674	4.57014
EEF1G	Elongation factor 1-gamma	EF1G_HUMAN	P26641	glutathione metabolic process,response to virus,translational elongation	endoplasmic reticulum,nucleus,cytoplasm,cytosol,membrane,extracellular exosome	translation elongation factor activity,protein binding,cadherin binding	10.8104	11.162	10.6673	10.8855	11.1337	10.9374	11.2327	10.4826	11.0818	10.9417	10.2834	11.0864	11.4695	11.4987	11.332	10.525	11.6144	10.9028	11.4415	10.2496	11.0422	9.57791	11.0881	11.3182	10.7664	10.9976	10.5636	10.1117	10.4424	10.0877	10.3991	10.5211	11.1297	11.4814	10.814	10.0872	10.2589	10.4441	10.9826	10.9914	10.6766	10.7575	10.4183
RPLP1	60S acidic ribosomal protein P1	RLA1_HUMAN	P05386	cytoplasmic translation,translation,translational elongation,regulation of translation,activation of protein kinase activity	cytosol,focal adhesion,cytosolic large ribosomal subunit,cytosolic ribosome	structural constituent of ribosome,protein binding,protein kinase activator activity,ribonucleoprotein complex binding	7.06263	7.65514	9.72714	10.0204	7.13571	9.18201	9.07173	6.33099	6.86177	7.96456	9.2999	7.85102	8.97843	9.26796	9.04648	9.56362	8.23194	7.11058	9.42153	10.1516	9.58898	7.99318	9.82867	8.26425	8.5052	8.55349	10.4296	7.82707	8.3547	9.24606	8.76502	8.09014	10.2843	9.0017	7.43392	8.5242	8.50612	9.7712	6.26928	7.24883	7.33101	6.09067	5.86617
PRRC2B	Protein PRRC2B	PRC2B_HUMAN	Q5JSZ5	cell differentiation		RNA binding,protein binding	5.54276	4.20119	4.80955	4.55028	5.56827	5.67104	6.84034	6.99176	5.55102	3.0817	-6.92384	4.1037	6.67499	7.5955	8.70196	5.38605	6.11385	5.67478	4.49152	8.72448	7.06096	5.66715	2.71716	4.81524	5.40837	4.93146	4.51541	2.70333	1.50299	3.8658	1.74235	4.26071	5.87245	6.40932	-6.90194	3.71814	2.49896	2.63895	6.62254	3.37681	5.41031	3.81753	7.15255
MYO1B	Unconventional myosin-Ib	E9PDF6_HUMAN;MYO1B_HUMAN	E9PDF6;O43795	post-Golgi vesicle-mediated transport,actin filament organization,actin filament-based movement,actin filament bundle assembly,vesicle transport along actin filament	trans-Golgi network membrane,cytoplasm,early endosome,actin filament,plasma membrane,brush border,endosome membrane,filopodium,apical part of cell,perinuclear region of cytoplasm,extracellular exosome,cell periphery,myosin complex,microvillus,actin cytoskeleton,vesicle	microfilament motor activity,protein binding,calmodulin binding,ATP binding,phosphatidylinositol-4,5-bisphosphate binding,phosphatidylinositol-3,4,5-trisphosphate binding,cadherin binding,actin filament binding	8.47768	8.52394	7.99092	8.08545	8.02293	8.68833	8.18177	8.24846	8.56278	8.21001	8.83975	8.63494	8.00385	7.79805	7.87879	8.48974	8.1779	7.85461	8.18102	8.46255	8.59098	7.61325	8.53314	7.42888	7.33785	7.46636	7.939	8.43663	8.71399	8.93453	8.98495	9.61654	8.26695	7.51844	7.9376	9.82144	9.41182	9.59846	8.37281	7.94056	8.74493	7.83775	8.16121
CCT2	T-complex protein 1 subunit beta	TCPB_HUMAN	P78371	chaperone-mediated protein complex assembly,protein folding,binding of sperm to zona pellucida,positive regulation of telomere maintenance via telomerase,protein stabilization,chaperone mediated protein folding independent of cofactor,positive regulation of telomerase activity,chaperone-mediated protein folding,scaRNA localization to Cajal body,toxin transport,positive regulation of establishment…	extracellular region,cytosol,chaperonin-containing T-complex,microtubule,azurophil granule lumen,cell body,extracellular exosome,zona pellucida receptor complex	protein binding,ATP binding,ATPase activity,ubiquitin protein ligase binding,protein binding involved in protein folding,unfolded protein binding	8.6919	8.56084	8.41619	9.18927	8.93195	8.8161	9.19268	9.49352	9.34815	9.30616	8.34688	8.39071	9.72979	9.89985	9.67502	9.93239	10.0939	9.8288	9.63228	10.0781	9.78737	11.3497	9.51824	9.71828	9.40775	9.66272	8.47921	7.92524	8.12009	8.1475	8.35361	8.15309	10.0565	10.0092	10.2553	8.1326	8.66517	8.2875	9.60554	8.50431	9.05553	8.22967	8.69807
RBM14	RNA-binding protein 14	RBM14_HUMAN	Q96PK6	activation of innate immune response,response to hormone,histone deacetylation,innate immune response,positive regulation of transcription from RNA polymerase II promoter,negative regulation of centriole replication,SMAD protein signal transduction,centriole assembly,mRNA splicing, via spliceosome	nucleus,nucleoplasm,nucleolus,cytoplasm,nuclear speck,transcription factor complex,ribonucleoprotein complex	RNA binding,protein binding,ligand-dependent nuclear receptor transcription coactivator activity,mRNA binding	8.27316	8.35514	7.98541	8.38481	8.17394	8.62059	9.11129	8.88786	9.05249	8.00122	8.37567	8.40003	9.47985	8.77594	9.30055	8.44035	8.65771	9.0972	9.66373	9.0108	8.90357	6.89254	8.00164	8.23601	9.03768	8.5503	8.66451	8.64982	9.14495	8.39413	8.50162	8.84259	7.85246	8.89516	8.40582	7.93112	7.96685	8.53475	8.1794	8.30526	8.5929	8.24829	8.87774
TAF15	TATA-binding protein-associated factor 2N	RBP56_HUMAN	Q92804	mRNA stabilization,RNA splicing,positive regulation of transcription, DNA-templated	nucleolus,nucleus,nucleoplasm,cytoplasm	DNA binding,RNA binding,mRNA 3'-UTR binding,protein binding,metal ion binding,transcription cofactor activity	7.097	7.50069	7.8711	7.1974	7.99132	8.35531	8.39178	8.19456	8.52731	7.93778	7.3113	7.70166	8.62509	8.73254	8.17399	8.91486	8.50962	8.50588	9.85269	9.87226	10.2177	5.93672	7.69745	5.77864	4.76231	5.97169	5.63277	7.34486	7.36729	6.38749	6.82169	7.25043	-6.75577	4.78116	4.12947	7.58712	7.4207	7.68711	6.97712	7.95852	9.07053	7.35598	7.97783
FUS	RNA-binding protein FUS	FUS_HUMAN	P35637	mRNA stabilization,regulation of transcription, DNA-templated,regulation of transcription from RNA polymerase II promoter,RNA splicing,regulation of RNA splicing,positive regulation of transcription, DNA-templated,protein homooligomerization,positive regulation of double-strand break repair via homologous recombination	nucleus,nucleoplasm,cytoplasm	DNA binding,chromatin binding,transcription coactivator activity,RNA binding,mRNA 3'-UTR binding,protein binding,identical protein binding,metal ion binding,transcription cofactor activity	8.39681	9.49756	8.83251	9.60866	9.42599	9.46891	9.67813	9.81114	9.67741	9.19808	8.96734	8.92777	9.77966	9.8913	9.5882	10.0363	9.85511	9.8931	10.5253	10.8191	10.6055	-4.20103	9.29171	8.79686	8.9212	8.60074	9.74474	9.81603	9.41007	9.81423	9.27157	9.35132	8.95853	7.88879	7.30295	10.1608	10.1357	10.2187	8.91487	9.60291	9.78158	9.226	9.15517
PHB	Prohibitin	PHB_HUMAN	P35232	negative regulation of transcription from RNA polymerase II promoter,osteoblast differentiation,positive regulation of immunoglobulin production,regulation of transcription, DNA-templated,mitochondrion organization,signal transduction,activation of phospholipase C activity,negative regulation of cell proliferation,positive regulation of gene expression,positive regulation of cell death,negative r…	nucleus,nucleoplasm,cytoplasm,mitochondrion,mitochondrial inner membrane,early endosome,plasma membrane,integral component of plasma membrane,cell surface,membrane,mitochondrial prohibitin complex,extracellular exosome	complement component C3a binding,complement component C3b binding,transcription corepressor activity,protein binding,protein C-terminus binding,enzyme binding,proteinase activated receptor binding,histone deacetylase binding,protein heterodimerization activity	10.809	10.6509	10.7203	10.6524	11.0461	11.1787	10.826	10.5916	10.917	10.7248	10.7256	10.748	10.4913	10.3001	10.4114	10.8501	9.44022	10.6566	8.70509	10.0225	10.5081	10.0482	10.4861	10.8942	10.3419	10.2797	10.1765	10.2698	10.3579	9.77782	9.24069	10.1059	11.0426	10.5946	10.8125	10.5757	10.4902	10.8377	10.9878	10.5311	10.7146	11.2534	11.5613
MYH14	Myosin-14	MYH14_HUMAN	Q7Z406	skeletal muscle contraction,skeletal muscle tissue development,sensory perception of sound,regulation of cell shape,neuronal action potential,actin filament-based movement,actomyosin structure organization,mitochondrion morphogenesis,vocalization behavior	stress fiber,cytosol,brush border,membrane,growth cone,actomyosin,extracellular exosome,myosin II filament,myosin II complex	microfilament motor activity,actin filament binding,calmodulin binding,ATP binding	14.68	14.2494	14.1441	14.6751	14.7246	14.1955	13.1883	12.6515	13.5514	14.5542	15.291	14.5695	12.0685	12.3748	12.4686	13.1941	12.4802	12.9044	12.6779	12.7767	12.7053	7.75921	14.9672	7.63897	9.34444	9.92864	14.3506	15.3972	15.4748	15.1121	15.4282	14.7636	8.61268	8.08246	8.59741	15.2516	14.5202	14.6862	13.9177	13.9386	14.9093	14.0896	14.2454
birA	Bifunctional ligase/repressor BirA	BIRA_ECOLI	P06709				10.3632	11.0155	10.3417	11.0967	11.5646	11.2555	9.75819	11.1746	11.133	11.3673	11.6379	11.1426	10.6625	11.2275	11.0934	10.9473	10.3954	10.7961	8.92952	10.1296	9.6916	9.95977	12.1453	11.3594	10.3409	11.2442	9.7588	10.7134	12.2189	11.7621	11.6483	12.1525	11.4335	11.758	11.7751	11.0933	11.398	11.2532	10.6219	10.7017	10.8017	11.0366	11.9317
CNOT3	CCR4-NOT transcription complex subunit 3	CNOT3_HUMAN	O75175	trophectodermal cell differentiation,regulation of transcription, DNA-templated,gene silencing by RNA,Requires Ontology,regulation of stem cell population maintenance,nuclear-transcribed mRNA poly(A) tail shortening	cytoplasmic mRNA processing body,nucleus,cytosol,CCR4-NOT complex,CCR4-NOT core complex	protein binding	6.75119	6.58359	6.35604	7.37141	7.68006	7.7892	6.64161	7.28674	4.71709	6.54648	5.59613	4.98403	4.43386	7.90507	7.61802	7.22006	7.00217	6.02885	7.63235	7.76765	8.93491	5.23816	6.62066	6.87237	7.6199	8.48303	4.18943	3.60592	3.75148	6.38838	5.89109	6.00938	6.75099	7.57656	6.42186	-6.60859	4.98238	4.9658	6.60826	6.61736	6.89203	5.15806	7.69219
SPECC1L	Cytospin-A	CYTSA_HUMAN	Q69YQ0	cell adhesion,cell cycle,cell division,actin cytoskeleton organization	cytoplasm,spindle,gap junction,actin cytoskeleton,microtubule organizing center,filamentous actin	protein binding	5.13748	7.86786	6.79262	5.66351	5.79262	6.15122	6.95219	6.00222	7.0629	7.5718	6.06274	6.38853	6.86242	6.80168	4.36885	5.28168	6.51328	6.1342	5.46793	6.72601	6.58035	4.25694	6.48361	8.69197	4.2827	6.53865	-5.60346	-6.17405	-6.26312	-7.16158	-6.82022	3.15321	0.706899	4.58776	3.19753	-6.27943	-7.09312	-7.15116	7.08977	5.2777	6.97219	5.52838	5.58258
CDK2	Cyclin-dependent kinase 2	G3V5T9_HUMAN;CDK2_HUMAN	G3V5T9;P24941	G2/M transition of mitotic cell cycle,negative regulation of transcription from RNA polymerase II promoter,DNA replication,DNA repair,protein phosphorylation,potassium ion transport,centriole replication,Ras protein signal transduction,positive regulation of cell proliferation,histone phosphorylation,peptidyl-serine phosphorylation,positive regulation of heterochromatin assembly,mitotic G1 DNA da…	chromosome, telomeric region,condensed chromosome,X chromosome,Y chromosome,nucleus,nucleoplasm,cytoplasm,endosome,centrosome,cytosol,Cajal body,cyclin A2-CDK2 complex,cyclin-dependent protein kinase holoenzyme complex,transcription factor complex,cyclin A1-CDK2 complex,cyclin E1-CDK2 complex,cyclin E2-CDK2 complex	histone kinase activity,magnesium ion binding,protein serine/threonine kinase activity,cyclin-dependent protein serine/threonine kinase activity,protein serine/threonine/tyrosine kinase activity,protein binding,ATP binding,protein domain specific binding,cyclin binding,cyclin-dependent protein kinase activity,Requires Ontology	7.51651	7.94659	7.8103	7.79696	8.05332	8.49567	9.04788	8.95582	8.74379	7.66879	6.88048	8.45436	8.83586	9.06682	9.06797	7.17292	8.77943	8.71211	7.63963	8.62998	8.61658	9.07828	8.0627	8.89856	8.74514	8.78299	7.92374	6.67354	6.09648	7.33011	8.2544	8.24495	7.4765	8.92694	7.79416	7.92826	7.76219	7.81796	7.42725	6.86993	7.55811	7.51986	7.73818
SHMT2	Serine hydroxymethyltransferase, mitochondrial""	GLYM_HUMAN	P34897	regulation of oxidative phosphorylation,glycine metabolic process,L-serine metabolic process,one-carbon metabolic process,negative regulation of translation,response to type I interferon,tetrahydrofolate interconversion,tetrahydrofolate metabolic process,protein tetramerization,protein homotetramerization,regulation of mitochondrial translation,protein K63-linked deubiquitination,regulation of ae…	nucleus,cytoplasm,mitochondrion,mitochondrial inner membrane,mitochondrial matrix,microtubule cytoskeleton,mitochondrial nucleoid,extracellular exosome,BRISC complex,cytosol	chromatin binding,glycine hydroxymethyltransferase activity,protein binding,pyridoxal phosphate binding,translation repressor activity, nucleic acid binding,protein homodimerization activity,zinc ion binding,serine binding,mRNA 5'-UTR binding	9.54099	9.48362	9.59382	10.0031	9.70678	10.1311	8.84081	9.58445	9.31579	10.1388	9.63166	10.0613	9.43793	8.40452	8.88493	9.67486	9.00019	9.85572	9.34045	8.95349	9.25837	6.23557	9.02426	10.0051	9.936	9.32809	9.53168	9.71275	10.4197	9.80726	9.56881	9.30206	9.16668	9.13073	9.50995	9.86027	9.99521	10.2409	10.3263	9.87025	10.0297	9.84502	9.94939
KRT19	Keratin, type I cytoskeletal 19""	K1C19_HUMAN	P08727	Notch signaling pathway,response to estrogen,sarcomere organization,cell differentiation involved in embryonic placenta development,epithelial cell differentiation,intermediate filament organization	cytosol,intermediate filament,apicolateral plasma membrane,Z disc,sarcolemma,costamere,extracellular exosome,cell periphery,terminal web,plasma membrane,cytoskeleton	structural constituent of cytoskeleton,protein binding,structural constituent of muscle	10.8304	10.226	10.3997	10.9452	9.99452	10.7693	11.3481	11.5529	11.7676	11.4268	11.4002	10.4748	11.0111	11.0866	10.7356	9.11379	10.3543	11.6176	10.6009	11.6354	11.6016	10.6734	11.353	10.3596	11.3951	10.4414	10.4284	9.7639	10.1491	9.07469	10.6196	10.1978	10.034	10.7881	10.2134	10.792	10.8063	10.6289	11.104	10.0688	11.5261	10.5095	11.0317
HARS	Histidine--tRNA ligase, cytoplasmic""	SYHC_HUMAN	P12081	translation,tRNA aminoacylation for protein translation,histidyl-tRNA aminoacylation,mitochondrial translation	cytoplasm,cytosol,mitochondrion	histidine-tRNA ligase activity,ATP binding,identical protein binding,protein homodimerization activity	7.5695	7.49389	7.33402	7.63912	7.43881	7.5024	6.41994	6.49027	6.75611	8.04489	5.87857	6.30165	5.81382	5.28559	5.62176	6.07594	6.60803	6.11497	5.86866	5.53902	6.83035	9.26126	6.58578	7.26654	5.96827	4.67665	7.23511	6.84885	7.55337	6.852	8.1179	7.8397	6.35262	7.01916	5.96829	7.00874	7.45826	7.01637	7.53999	7.5894	7.27768	7.4958	8.07363
XRN2	5'-3' exoribonuclease 2	XRN2_HUMAN	Q9H0D6	DNA catabolic process, exonucleolytic,DNA-templated transcription, termination,rRNA processing,RNA processing,mRNA processing,RNA catabolic process,spermatogenesis,RNA metabolic process,hippocampus development,neuron differentiation,retina development in camera-type eye,RNA phosphodiester bond hydrolysis, exonucleolytic,nuclear-transcribed mRNA catabolic process	nucleoplasm,nucleolus,membrane,aggresome,nucleus	3'-5'-exoribonuclease activity,transcription termination site sequence-specific DNA binding,RNA binding,nuclease activity,5'-3' exoribonuclease activity,protein binding,5'-3' exonuclease activity,identical protein binding,metal ion binding	7.28227	7.4262	7.29999	7.22867	7.92274	7.56366	7.77378	8.04948	8.09156	7.06042	6.31619	7.33658	7.80531	7.93153	8.38258	7.79407	7.69218	8.02107	8.70594	8.54749	8.39093	6.41972	7.23667	7.66933	7.83765	7.91595	6.76092	6.51257	5.79472	6.86935	6.05027	7.26652	7.91632	7.66605	7.80292	7.31454	7.27922	6.42126	7.17179	6.70377	7.46805	7.14685	7.56845
LIN7C	Protein lin-7 homolog C	LIN7C_HUMAN	Q9NUP9	morphogenesis of an epithelial sheet,exocytosis,protein transport,neurotransmitter secretion,maintenance of epithelial cell apical/basal polarity,protein localization to basolateral plasma membrane	cytoplasm,plasma membrane,cell-cell junction,bicellular tight junction,presynapse,postsynaptic density membrane,MPP7-DLG1-LIN7 complex,basolateral plasma membrane,synapse	protein binding,cytoskeletal protein binding,protein domain specific binding,L27 domain binding	6.60639	7.41343	6.84446	7.82188	7.33475	7.43383	8.13771	8.36145	7.76441	6.48803	6.44298	7.52099	7.54354	7.24434	7.50546	7.71337	8.26479	8.1857	7.69473	7.90287	7.90817	9.12819	6.45126	8.35787	7.64376	7.82829	5.77713	5.77721	4.62259	2.97502	-6.46863	6.96491	7.77405	8.4884	7.78497	7.13487	7.81337	7.64177	8.12567	7.77377	6.52876	6.37618	8.06628
SPTAN1	Spectrin alpha chain, non-erythrocytic 1""	SPTN1_HUMAN	Q13813	actin filament capping,actin cytoskeleton organization	extracellular region,cytosol,microtubule cytoskeleton,membrane,specific granule lumen,intracellular membrane-bounded organelle,extracellular exosome,extracellular vesicle,tertiary granule lumen,spectrin,cell projection,cortical actin cytoskeleton,cell junction,plasma membrane	actin binding,structural constituent of cytoskeleton,calcium ion binding,protein binding,calmodulin binding,cadherin binding,actin filament binding	8.2178	8.42372	8.19785	8.27095	8.15092	7.91588	8.28862	8.11431	8.51912	8.35444	7.74157	8.40394	7.92787	7.62228	7.81198	7.52025	8.38582	7.89599	8.32452	8.0648	8.16184	8.85038	8.54164	8.07035	8.24414	8.34174	8.43122	7.91339	8.02998	8.75081	8.71745	8.37983	8.36082	9.21689	8.64043	8.83852	8.74636	8.81587	8.07961	8.12312	8.21054	8.21473	7.96207
EPRS	Bifunctional glutamate/proline--tRNA ligase	SYEP_HUMAN	P07814	tRNA aminoacylation for protein translation,glutamyl-tRNA aminoacylation,prolyl-tRNA aminoacylation,negative regulation of translation,cellular response to insulin stimulus,macromolecular complex assembly,cellular response to interferon-gamma,Requires Ontology	cytoplasm,cytosol,plasma membrane,membrane,aminoacyl-tRNA synthetase multienzyme complex,GAIT complex,ribonucleoprotein complex	glutamate-tRNA ligase activity,proline-tRNA ligase activity,protein binding,ATP binding,zinc ion binding,RNA stem-loop binding,identical protein binding,protein homodimerization activity,GTPase binding	9.09111	9.16418	9.19456	9.10837	8.91424	9.40535	9.9473	9.92438	9.97897	8.95699	9.12655	9.24616	9.82614	9.92313	9.8938	8.96755	9.38755	9.40945	9.77351	9.60471	9.61097	9.02172	9.02785	9.56234	9.78949	9.68112	7.70828	7.79695	8.10806	8.41138	8.41066	8.04534	9.72301	9.69251	9.39635	7.87581	7.45126	8.19209	8.54188	9.06669	8.98475	8.67998	9.28675
FASN	Fatty acid synthase	FAS_HUMAN	P49327	osteoblast differentiation,glandular epithelial cell development,fatty acid metabolic process,fatty acid biosynthetic process,inflammatory response,ether lipid biosynthetic process,neutrophil differentiation,monocyte differentiation,mammary gland development,cellular response to interleukin-4,establishment of endothelial intestinal barrier	Golgi apparatus,cytosol,plasma membrane,membrane,melanosome,glycogen granule,extracellular exosome,cytoplasm	RNA binding,[acyl-carrier-protein] S-acetyltransferase activity,[acyl-carrier-protein] S-malonyltransferase activity,3-oxoacyl-[acyl-carrier-protein] synthase activity,3-oxoacyl-[acyl-carrier-protein] reductase (NADPH) activity,3-hydroxypalmitoyl-[acyl-carrier-protein] dehydratase activity,oleoyl-[acyl-carrier-protein] hydrolase activity,protein binding,(3R)-hydroxymyristoyl-[acyl-carrier-protein…	9.40292	9.09647	9.76456	9.60157	9.5513	9.64978	10.7579	11.0079	10.1521	9.34315	9.0929	9.60468	10.8627	10.8486	11.0282	10.6199	10.1329	10.7688	11.0206	10.6327	10.5356	9.67126	9.79923	10.7557	10.6309	10.8154	7.45986	7.29318	8.25768	7.60135	8.4086	7.72936	10.4793	10.4938	10.2692	8.52979	8.63883	8.07104	9.24116	9.52512	9.6339	9.51848	9.36761
DCTPP1	dCTP pyrophosphatase 1	DCTP1_HUMAN	Q9H773	dTTP catabolic process,dCTP catabolic process,nucleoside triphosphate catabolic process,DNA protection	nucleus,mitochondrion,cytosol	magnesium ion binding,protein binding,pyrimidine deoxyribonucleotide binding,identical protein binding,nucleoside-triphosphate diphosphatase activity,dCTP diphosphatase activity	2.1344	6.52655	4.2779	6.58701	7.08989	4.05651	7.69099	8.0337	7.57766	4.09351	-6.84886	-6.72004	7.95224	7.73294	7.09898	4.62956	6.19473	5.61556	5.63878	6.03219	6.96883	7.21677	7.11551	2.9309	-7.69126	4.6305	-5.5723	4.78931	-6.33168	-2.05633	0.580489	-6.43801	-6.88089	6.11601	7.01102	5.25992	5.73496	2.92999	4.56867	6.96818	7.09763	6.39887	0.696738
RPS25	40S ribosomal protein S25	RS25_HUMAN	P62851	cytoplasmic translation,rRNA processing,translation,ribosomal small subunit biogenesis	postsynaptic density,nucleus,nucleoplasm,nucleolus,cytosol,ribosome,cytosolic ribosome,extracellular exosome,small ribosomal subunit,cytosolic small ribosomal subunit	RNA binding,structural constituent of ribosome,protein binding	9.86113	10.7626	10.394	10.9301	10.439	11.2528	10.3103	10.5539	10.516	10.1256	10.7667	10.7269	10.3433	10.5354	10.4585	10.6115	10.8186	11.1552	11.4357	10.819	10.0161	11.8185	10.368	10.7631	10.6667	10.8479	10.014	9.91147	9.87352	10.6351	10.0941	10.3622	10.6	10.9864	10.7832	9.87797	9.8966	10.5144	10.3376	10.1153	10.42	9.19632	10.2351
NUP98	Nuclear pore complex protein Nup98-Nup96	NUP98_HUMAN	P52948	proteolysis,protein import into nucleus,nucleocytoplasmic transport,nuclear pore organization,positive regulation of transcription, DNA-templated,positive regulation of mRNA splicing, via spliceosome,mRNA transport,nuclear pore complex assembly	kinetochore,nuclear envelope,nucleoplasm,cytosol,nuclear body,nuclear membrane,nuclear periphery,nuclear inclusion body,intracellular membrane-bounded organelle,nuclear pore,nuclear pore outer ring,nuclear pore nuclear basket,ribonucleoprotein complex	transcription coactivator activity,mRNA binding,transporter activity,protein binding,nuclear localization sequence binding,serine-type peptidase activity,structural constituent of nuclear pore,promoter-specific chromatin binding	7.53687	7.48131	7.44469	7.42353	7.20566	7.67695	8.24887	8.02593	8.0522	7.21133	7.39889	7.31411	8.38045	8.10072	8.24703	8.17603	8.66003	8.30481	7.96232	8.20902	8.6511	8.51644	7.41306	8.46181	8.30825	8.19539	4.29084	9.17974	10.1234	7.19147	6.59052	10.0623	8.08714	8.3098	8.54931	6.79307	6.90525	7.36125	7.6234	7.47157	7.00001	7.43576	7.44507
RPL32	60S ribosomal protein L32	F8W727_HUMAN;RL32_HUMAN	F8W727;P62910	cytoplasmic translation,translation	cytosol,membrane,cytosolic large ribosomal subunit,cytosolic ribosome,polysomal ribosome	RNA binding,structural constituent of ribosome	9.84348	9.82146	10.0731	10.1624	10.2215	10.3599	10.8554	10.4337	10.8414	10.3104	10.5597	10.1495	10.7091	10.9248	10.5347	10.2273	10.4587	9.64316	10.6405	9.91057	10.0612	5.3931	10.1088	10.0348	10.2195	10.6649	9.96819	9.71438	10.1053	10.2519	10.0584	10.0715	10.4337	10.5561	10.3209	9.74472	9.51915	9.64389	10.1953	10.0692	9.70467	9.84105	10.1744
NOLC1	Nucleolar and coiled-body phosphoprotein 1	NOLC1_HUMAN	Q14978	mitotic cell cycle,rRNA processing,regulation of translation,response to osmotic stress,nucleolus organization,positive regulation of cell proliferation,neural crest formation,neural crest cell development,box H/ACA snoRNA metabolic process,regulation of protein import into nucleus,positive regulation of transcription, DNA-templated	fibrillar center,cytoplasm,Cajal body,box C/D snoRNP complex,box H/ACA snoRNP complex,nucleoplasm,nucleolus	TFIIB-class transcription factor binding,RNA binding,protein binding,ATP binding,GTP binding,nuclear localization sequence binding,protein domain specific binding,protein binding, bridging,box C/D snoRNA binding,box H/ACA snoRNA binding,protein heterodimerization activity,Requires Ontology	6.61849	6.76234	6.7703	4.70332	4.06071	4.01096	1.77757	-7.3644	6.24712	8.20524	8.62919	8.81133	-7.61092	-7.61728	5.55615	-6.21706	-7.67647	7.37403	-6.74366	3.7817	7.14717	7.84155	8.00298	3.83049	-7.58021	3.64856	10.8451	10.4924	7.9815	8.87057	9.3229	9.40241	-6.92403	5.07415	3.84108	10.8971	11.0198	10.5296	8.61294	-7.92976	6.98462	2.19293	2.13529
HADHB	Trifunctional enzyme subunit beta, mitochondrial""	ECHB_HUMAN	P55084	fatty acid beta-oxidation	mitochondrion,mitochondrial envelope,mitochondrial outer membrane,mitochondrial inner membrane,endoplasmic reticulum,mitochondrial fatty acid beta-oxidation multienzyme complex,mitochondrial nucleoid	RNA binding,3-hydroxyacyl-CoA dehydrogenase activity,acetyl-CoA C-acyltransferase activity,enoyl-CoA hydratase activity,protein binding,acetyl-CoA C-myristoyltransferase activity	9.01773	8.982	8.97495	8.35602	9.07991	9.23794	8.7844	8.79745	9.28495	8.80139	8.71161	9.03391	8.91766	9.36165	8.34608	9.18932	9.32881	9.1174	8.88076	8.88217	8.83871	9.45766	8.6956	9.40431	9.64394	9.28161	9.71027	9.45946	9.61487	8.75924	9.12888	8.80828	8.8373	9.48251	9.0988	8.61901	8.99476	9.01731	9.49449	8.85327	8.92507	9.16069	8.72563
GPI	Glucose-6-phosphate isomerase	G6PI_HUMAN	P06744	in utero embryonic development,mesoderm formation,positive regulation of immunoglobulin production,carbohydrate metabolic process,glycolytic process,humoral immune response,signal transduction,hemostasis,learning or memory,positive regulation of endothelial cell migration,response to estradiol,response to progesterone,response to testosterone,erythrocyte homeostasis,response to immobilization str…	extracellular region,nucleoplasm,cytosol,plasma membrane,membrane,secretory granule lumen,neuron projection,ciliary membrane,extracellular exosome,ficolin-1-rich granule lumen	glucose-6-phosphate isomerase activity,cytokine activity,protein binding,growth factor activity,ubiquitin protein ligase binding,monosaccharide binding	8.2316	8.99015	8.00612	8.79047	7.92101	7.33629	-7.87227	7.13494	4.79355	8.3538	2.74775	4.31928	5.86096	5.95554	-7.59745	-6.40155	3.39964	4.0199	0.308185	-7.07652	3.59902	6.19346	5.79794	8.08123	7.37968	5.72594	7.3079	6.48299	7.16734	3.11876	4.69381	7.55022	5.14355	5.69312	5.8521	5.8884	8.00027	-7.04444	8.63674	8.34912	8.16613	8.52421	8.80959
TUBB6	Tubulin beta-6 chain	TBB6_HUMAN	Q9BUF5	mitotic cell cycle,microtubule cytoskeleton organization	nucleus,microtubule,extracellular exosome,cytoplasm	molecular_function,GTPase activity,protein binding,structural constituent of cytoskeleton,GTP binding	10.0164	8.97185	8.31389	9.96363	9.39663	10.1026	9.412	9.37503	9.37154	10.2934	9.79914	9.61787	9.86353	9.56441	9.6537	9.92751	9.78545	9.63166	10.3169	9.77705	9.3819	8.71383	10.6629	9.87559	9.34387	10.0105	9.58681	9.18837	9.59355	9.39565	9.87251	9.32216	9.75349	9.84866	9.29716	9.27397	9.33392	9.52461	9.33615	9.9715	9.54841	8.78285	9.7902
CAD	CAD protein	PYR1_HUMAN	P27708	de novo' pyrimidine nucleobase biosynthetic process,UDP biosynthetic process,glutamine metabolic process,peptidyl-threonine phosphorylation,'de novo' UMP biosynthetic process,protein autophosphorylation,citrulline biosynthetic process,nitrogen compound metabolic process,UTP biosynthetic process	nucleus,nucleoplasm,cytosol,membrane,nuclear matrix,cell projection,neuronal cell body,terminal bouton,extracellular exosome,cytoplasm	aspartate carbamoyltransferase activity,carbamoyl-phosphate synthase (glutamine-hydrolyzing) activity,dihydroorotase activity,protein kinase activity,ATP binding,zinc ion binding,enzyme binding,identical protein binding,aspartate binding	9.85509	9.19896	9.26852	9.12889	8.75584	9.6336	9.98177	9.21137	9.53642	9.29566	9.43856	10.2562	10.3797	10.3677	9.9533	10.4817	10.2374	10.3802	9.418	10.3536	9.31863	9.2138	9.93975	10.1732	9.92831	10.2393	8.46848	8.49884	8.7874	8.69085	8.74797	8.82118	10.3578	9.20687	9.23515	8.5522	8.32348	8.38451	9.12289	9.53339	9.33786	9.29801	9.82027
SPTBN1	Spectrin beta chain, non-erythrocytic 1""	SPTB2_HUMAN	Q01082	mitotic cytokinesis,plasma membrane organization,common-partner SMAD protein phosphorylation,positive regulation of interleukin-2 production,Golgi to plasma membrane protein transport,actin filament capping,regulation of SMAD protein import into nucleus,membrane assembly,protein localization to plasma membrane,regulation of protein localization to plasma membrane,positive regulation of protein lo…	nucleolus,cytoplasm,cytosol,postsynaptic density,spectrin-associated cytoskeleton,axolemma,M band,cuticular plate,extracellular exosome,glutamatergic synapse,spectrin,cell junction,cell projection,cortical actin cytoskeleton,plasma membrane	RNA binding,actin binding,structural constituent of cytoskeleton,protein binding,calmodulin binding,phospholipid binding,ankyrin binding,cadherin binding,GTPase binding,actin filament binding	8.25201	8.08031	8.31081	8.10191	7.83001	8.2148	8.31801	8.21978	8.3652	8.02893	8.30156	8.05659	7.77812	7.16658	7.78003	8.19655	7.96916	8.03487	8.51326	8.77729	8.43918	8.62972	8.34405	8.42083	8.56017	8.29044	10.3298	7.55124	7.80663	8.51688	8.68456	8.27617	8.47728	8.67773	8.10626	8.53976	8.35784	8.93097	8.34669	8.18482	8.21884	8.12988	8.13579
RAI14	Ankycorbin	RAI14_HUMAN	Q9P0K7	spermatogenesis,cell differentiation	fibrillar center,nucleoplasm,cytosol,cytoskeleton,cell cortex,cell junction	actin binding,protein binding	7.44769	7.89391	7.60498	6.67454	7.70745	8.32846	8.0594	7.59111	8.19296	8.11797	8.81249	8.7066	7.47158	7.55629	7.82193	6.39431	7.54563	7.39459	7.35245	7.60935	7.59326	7.19168	8.91318	6.91811	6.77315	7.2403	9.02065	8.18451	8.59353	8.65409	8.13588	7.38572	7.14315	7.83982	5.77525	5.8009	6.29882	6.98773	7.88644	7.33039	8.5064	6.78214	7.00295
TMOD3	Tropomodulin-3	TMOD3_HUMAN	Q9NYL9	erythrocyte development,pointed-end actin filament capping,cell-cell adhesion,positive regulation of mitotic cell cycle phase transition,muscle contraction,actin filament organization,myofibril assembly	adherens junction,striated muscle thin filament,cytoskeleton,myofibril	actin binding,cadherin binding involved in cell-cell adhesion,tropomyosin binding	11.8676	11.6306	11.0752	11.0303	11.7124	11.7765	10.4658	10.4919	10.4462	11.8868	12.1345	11.9874	9.48304	9.97691	9.96919	9.34449	8.59357	9.52637	9.76023	9.87583	10.5084	8.72328	12.7959	-7.69062	-7.62482	5.88167	11.5592	11.8288	11.6321	11.8058	11.8199	12.0175	2.95732	1.77474	-7.07487	11.4413	11.213	10.2253	11.1335	11.4343	11.7112	11.0576	10.8108
YES1	Tyrosine-protein kinase;Tyrosine-protein kinase Yes	J3QRU1_HUMAN;YES_HUMAN	J3QRU1;P07947	negative regulation of inflammatory response to antigenic stimulus,cellular protein modification process,regulation of glucose transport,peptidyl-tyrosine phosphorylation,T cell costimulation,cellular response to platelet-derived growth factor stimulus,Fc-gamma receptor signaling pathway involved in phagocytosis,regulation of vascular permeability,positive regulation of transcription from RNA pol…	Golgi apparatus,microtubule organizing center,cytosol,actin filament,plasma membrane,focal adhesion,extracellular exosome,extrinsic component of cytoplasmic side of plasma membrane	phosphotyrosine binding,protein serine/threonine/tyrosine kinase activity,protein tyrosine kinase activity,non-membrane spanning protein tyrosine kinase activity,protein binding,ATP binding,enzyme binding,ion channel binding,receptor binding	7.09612	7.38831	7.27356	6.37074	7.11232	7.64154	8.30267	7.77763	8.29505	8.47394	7.0375	7.33348	8.35926	7.54136	8.32586	7.64355	8.4258	8.6496	8.89679	8.23194	8.68736	8.68265	7.85811	7.87234	7.87657	8.49418	6.25299	5.67688	4.65644	5.05069	5.70644	2.97361	8.40573	7.94153	8.13715	5.80661	6.45471	7.0163	7.56327	7.12854	6.7079	7.41778	7.5154
PGLS	6-phosphogluconolactonase	6PGL_HUMAN	O95336	carbohydrate metabolic process,pentose-phosphate shunt,pentose-phosphate shunt, oxidative branch	cytosol,extracellular exosome,cytoplasm	protein binding,6-phosphogluconolactonase activity	7.39952	7.89899	7.56694	8.31153	8.01868	8.05966	7.16069	7.88002	7.26841	7.60508	6.79565	6.12774	7.33531	6.97868	7.51252	6.72497	7.25306	7.35367	7.31724	7.65412	7.08796	9.21868	6.72443	8.19434	6.67801	6.23209	7.76516	5.76706	6.76888	6.8381	-6.70134	6.99287	7.58149	7.52568	7.42123	7.7817	7.82725	6.83418	8.73222	8.10595	7.68653	8.00671	7.80973
ACIN1	Apoptotic chromatin condensation inducer in the nucleus	S4R3H4_HUMAN	S4R3H4				6.50663	5.94811	5.68549	6.60319	5.94655	6.35919	6.30467	5.89413	7.39336	7.58105	7.07609	7.83326	4.51317	5.10059	5.98117	5.8355	4.65828	6.55396	5.91587	5.69257	4.97598	6.04961	7.47758	6.74641	3.7157	2.87114	8.29968	8.47459	8.53117	8.33994	8.33522	7.86478	3.98061	5.87495	2.4108	8.56943	8.03603	8.34751	7.5427	7.11822	7.73374	7.34674	5.58249
PPA1	Inorganic pyrophosphatase	IPYR_HUMAN	Q15181	phosphate-containing compound metabolic process	cytoplasm,cytosol,extracellular exosome	magnesium ion binding,inorganic diphosphatase activity	9.15202	8.28417	9.20742	9.51214	9.35524	9.10157	8.69541	8.85716	8.17884	9.13964	8.14404	8.13162	9.01651	8.70354	8.18422	7.64838	8.54857	9.19029	9.05659	8.93112	9.09864	7.65247	8.37054	9.05514	9.2508	8.76911	7.68043	7.05819	8.01056	7.46887	6.60218	7.55327	8.17937	8.41136	9.18487	7.39611	8.81644	7.61115	9.04608	8.15269	8.84343	8.83713	9.13773
NONO	Non-POU domain-containing octamer-binding protein	NONO_HUMAN	Q15233	activation of innate immune response,DNA repair,DNA recombination,mRNA processing,circadian rhythm,RNA splicing,regulation of circadian rhythm,innate immune response,negative regulation of transcription, DNA-templated,negative regulation of oxidative stress-induced neuron intrinsic apoptotic signaling pathway,regulation of transcription, DNA-templated	fibrillar center,nucleus,nucleoplasm,chromosome,membrane,nuclear matrix,nuclear speck,paraspeckles,RNA polymerase II transcription factor complex	DNA binding,chromatin binding,RNA binding,protein binding,identical protein binding	9.56224	9.32298	9.60832	9.79634	10.4278	10.5582	10.594	10.8542	10.2232	10.2358	9.97824	10.0206	10.402	10.3068	10.1695	11.6191	10.7288	11.0687	11.922	11.8526	11.4625	6.77791	10.1111	10.7417	10.4882	10.5279	10.6361	10.9059	10.6857	10.0999	10.1857	10.4337	10.429	9.99721	10.5827	10.5381	10.3515	10.7187	10.3775	10.2525	10.7191	9.8181	10.001
LUZP1	Leucine zipper protein 1	LUZP1_HUMAN	Q86V48	ventricular septum development,artery development,neural fold bending	nucleus,membrane,extracellular exosome		5.19456	9.23963	6.01227	5.12072	4.73512	5.33128	4.81285	5.1357	4.44804	-7.08891	2.15661	5.30907	-7.59486	4.04987	2.69401	6.08573	5.18415	5.78517	5.19437	5.88322	5.5765	6.55049	5.72108	2.92264	4.55384	4.27921	-5.51977	4.50965	4.31264	6.29758	5.78147	4.88792	3.29598	3.68174	-7.22568	-6.3642	5.74758	2.69514	-6.84523	5.2823	5.77498	4.27934	6.34652
NUP214	Nuclear pore complex protein Nup214	NU214_HUMAN	P35658	protein export from nucleus,mitotic cell cycle,mRNA export from nucleus,regulation of nucleocytoplasmic transport,regulation of cell cycle,protein import into nucleus,RNA export from nucleus	nuclear envelope,nucleoplasm,cytosol,cytoplasmic side of nuclear pore,nuclear pore	nuclear export signal receptor activity,protein binding,structural constituent of nuclear pore,nuclear localization sequence binding	7.96546	8.86037	8.58631	8.14406	8.6386	8.53524	9.03965	9.13692	9.18109	8.38457	8.55899	8.87782	9.26357	9.14433	9.04453	9.33487	9.29196	9.32194	8.43004	9.63926	9.13534	7.25578	9.04234	8.88232	8.51156	8.94489	7.57186	8.79065	8.64553	9.03244	9.04847	8.70849	8.99024	8.82254	8.71578	8.66077	8.74235	9.04789	8.85052	8.92717	8.94339	8.41802	8.37549
LSM12	Protein LSM12 homolog	LSM12_HUMAN	Q3MHD2			protein binding	5.96842	7.51446	5.47149	5.70655	7.4541	8.04784	7.04921	1.49817	7.31879	-7.16541	5.95543	5.99166	7.49064	7.15153	6.29424	3.21983	7.49234	8.48201	6.83363	5.89664	5.79432	8.06817	-6.57948	7.10612	-7.79939	7.18138	5.02327	3.49866	5.49338	5.91175	6.64296	4.12147	6.63372	7.81548	6.27616	-6.3533	2.91147	-6.92322	3.07138	7.75594	7.65373	7.46481	1.51142
MTHFD1	C-1-tetrahydrofolate synthase, cytoplasmic""	C1TC_HUMAN	P11586	purine nucleotide biosynthetic process,histidine biosynthetic process,neural tube closure,methionine metabolic process,one-carbon metabolic process,heart development,serine family amino acid metabolic process,serine family amino acid biosynthetic process,methionine biosynthetic process,10-formyltetrahydrofolate biosynthetic process,tetrahydrofolate interconversion,embryonic neurocranium morphogen…	mitochondrion,cytosol,membrane,extracellular exosome	formate-tetrahydrofolate ligase activity,methenyltetrahydrofolate cyclohydrolase activity,methylenetetrahydrofolate dehydrogenase [NAD(P)+] activity,methylenetetrahydrofolate dehydrogenase (NAD+) activity,methylenetetrahydrofolate dehydrogenase (NADP+) activity,protein binding,ATP binding	8.84141	8.86277	8.6522	8.6491	8.90733	8.85034	9.56168	9.31535	9.38558	8.73865	8.75639	8.5079	9.74586	9.64312	9.68202	9.17766	9.31402	9.36277	9.17345	9.02608	8.73477	8.29507	8.87659	9.30246	9.10987	8.88604	7.78193	7.62462	8.23952	8.03447	7.94022	8.26294	9.48374	9.21648	9.54772	7.83701	8.09203	8.01172	8.60209	8.82752	8.60927	8.91818	8.92864
TRA2B	Transformer-2 protein homolog beta	TRA2B_HUMAN	P62995	RNA splicing, via transesterification reactions,regulation of alternative mRNA splicing, via spliceosome,mRNA splicing, via spliceosome,cerebral cortex regionalization,regulation of RNA splicing,positive regulation of mRNA splicing, via spliceosome,cellular response to glucose stimulus,embryonic brain development	nucleus,nuclear inner membrane,nucleoplasm,spliceosomal complex,macromolecular complex	RNA binding,mRNA binding,protein binding,protein domain specific binding,pre-mRNA binding,identical protein binding	6.02922	5.90451	5.29636	-7.57131	6.87849	5.83121	3.91806	5.8689	7.1327	6.76225	4.05404	3.97076	5.5448	3.86351	5.24572	5.95422	5.79486	6.09337	6.62782	5.5518	1.76845	-0.23831	-6.70212	4.80426	4.78772	4.88989	7.10544	7.37517	7.06499	6.78228	3.38902	6.627	5.90082	4.98826	6.26952	4.97689	6.97287	6.67404	6.07129	6.2884	7.33628	6.46027	6.08226
RAN	GTP-binding nuclear protein Ran	B5MDF5_HUMAN;RAN_HUMAN	B5MDF5;P62826	ribosomal large subunit export from nucleus,ribosomal small subunit export from nucleus,mitotic sister chromatid segregation,mitotic cell cycle,DNA metabolic process,protein import into nucleus,protein export from nucleus,mitotic spindle organization,spermatid development,viral process,hippocampus development,positive regulation of protein binding,pre-miRNA export from nucleus,positive regulation…	Flemming body,chromatin,male germ cell nucleus,manchette,nucleus,nuclear envelope,nucleoplasm,nucleolus,cytoplasm,centriole,cytosol,membrane,midbody,sperm flagellum,melanosome,recycling endosome,extracellular exosome,nuclear pore,macromolecular complex,RNA nuclear export complex	nuclear export signal receptor activity,pre-miRNA binding,magnesium ion binding,chromatin binding,RNA binding,GTPase activity,protein binding,GTP binding,GDP binding,protein domain specific binding,macromolecular complex binding,cadherin binding,dynein intermediate chain binding,protein heterodimerization activity,importin-alpha family protein binding	11.2697	11.2998	11.068	11.733	11.5423	12.0629	11.214	11.7375	12.0109	11.3074	11.6189	10.7631	12.1239	11.5286	12.2621	11.6893	11.903	12.0883	11.9557	10.6203	11.7854	12.3866	10.992	11.6166	11.6115	11.612	11.225	11.1074	11.3454	11.8328	12.2115	11.6376	11.3308	12.3627	11.8031	11.3136	11.6958	12.0827	11.8738	11.5593	11.4037	11.3929	11.4481
EIF4B	Eukaryotic translation initiation factor 4B	E7EX17_HUMAN;IF4B_HUMAN	E7EX17;P23588	regulation of translational initiation,eukaryotic translation initiation factor 4F complex assembly,formation of translation preinitiation complex	cytosol,eukaryotic translation initiation factor 4F complex	RNA binding,translation initiation factor activity,protein binding,RNA strand annealing activity,ribosomal small subunit binding,RNA strand-exchange activity	7.20172	7.22842	9.05627	7.7085	7.81724	7.72724	6.79299	6.93364	6.85907	7.77212	2.9212	7.14724	7.3127	6.76599	6.62729	6.24315	5.43383	6.08488	-6.45184	5.77831	6.82324	7.85269	8.73271	7.45875	4.63543	5.64217	8.30142	7.88839	6.48684	7.79261	7.80719	7.92076	7.33231	8.54182	7.15505	6.45378	7.94417	6.77347	8.49472	7.73746	7.43735	7.16968	7.41666
TRIM28	Transcription intermediary factor 1-beta	TIF1B_HUMAN	Q13263	negative regulation of transcription from RNA polymerase II promoter,epithelial to mesenchymal transition,DNA repair,chromatin organization,Ras protein signal transduction,embryo implantation,protein ubiquitination,protein sumoylation,positive regulation of protein import into nucleus,DNA methylation involved in embryo development,positive regulation of DNA binding,negative regulation by host of …	euchromatin,heterochromatin,nucleus,nucleoplasm,macromolecular complex,RNA polymerase II transcription factor complex,chromatin	DNA binding,chromatin binding,transcription coactivator activity,transcription corepressor activity,RNA binding,protein kinase activity,ubiquitin-protein transferase activity,protein binding,zinc ion binding,SUMO transferase activity,ubiquitin protein ligase binding,Krueppel-associated box domain binding,chromo shadow domain binding,promoter-specific chromatin binding	9.85851	9.98751	9.77714	9.85274	9.47504	9.6169	9.98275	10.3548	9.63073	9.90162	9.20499	9.6005	10.4237	9.85978	10.3402	10.1734	10.5667	10.2151	10.5008	10.5026	10.6068	10.172	9.7663	10.2613	9.45762	10.2863	10.0525	9.29817	9.52459	8.67167	8.97959	9.47794	10.4895	10.3282	10.0928	9.5853	9.73459	9.55452	9.79429	9.88821	9.49605	10.0793	9.9116
MYO5A	Unconventional myosin-Va	MYO5A_HUMAN	Q9Y4I1	regulation of Golgi organization,post-Golgi vesicle-mediated transport,protein transport,vesicle-mediated transport,actin filament-based movement,vesicle transport along actin filament,melanosome transport,cellular response to insulin stimulus,protein localization to plasma membrane,actin filament organization	lysosome,early endosome,late endosome,peroxisome,endoplasmic reticulum,actin filament,vesicle,recycling endosome,ruffle,cytoplasm,cytosol,membrane,growth cone,filopodium tip,insulin-responsive compartment,melanosome,neuron projection,extracellular exosome,myosin complex,actin cytoskeleton	microfilament motor activity,RNA binding,protein binding,calmodulin binding,ATP binding,small GTPase binding,actin filament binding	7.27754	6.76038	6.78947	7.44489	6.83543	7.0604	7.50137	7.14276	7.51815	7.12172	8.33144	7.63858	7.25682	7.04346	7.44457	7.19653	7.20931	7.18099	6.7425	7.55559	7.55877	7.04654	7.80213	6.54701	7.02295	6.66881	7.07792	7.2299	6.88736	8.41287	8.33904	7.83145	6.09701	6.17674	4.64221	8.25515	7.82254	8.53266	7.01882	7.31981	7.98662	7.01536	6.65788
KANK1	KN motif and ankyrin repeat domain-containing protein 1	KANK1_HUMAN	Q14678	negative regulation of actin filament polymerization,cell proliferation,negative regulation of neuron projection development,actin cytoskeleton organization,positive regulation of Wnt signaling pathway,negative regulation of cell migration,regulation of Rho protein signal transduction,negative regulation of Rho protein signal transduction,negative regulation of insulin receptor signaling pathway,…	nucleus,cytoplasm,plasma membrane,ruffle membrane,cytoskeleton	protein binding,beta-catenin binding	3.50187	4.95557	5.30134	3.72401	5.81117	6.66285	3.97209	4.89599	4.7231	5.33491	5.7863	6.20974	4.96026	3.20358	-7.57916	2.63434	3.85853	-7.26404	5.4499	-7.08184	4.49145	-7.14937	6.07703	-7.65334	3.86456	3.25679	-5.38857	2.04769	6.81353	6.30278	8.04923	5.33687	1.52228	4.04005	4.27531	5.58038	5.54476	6.10943	3.20164	-7.62052	5.79573	5.73446	6.36435
TCOF1	Treacle protein	TCOF_HUMAN	Q13428	skeletal system development,regulation of translation,neural crest formation,neural crest cell development,transcription of nuclear large rRNA transcript from RNA polymerase I promoter	fibrillar center,nucleoplasm,nucleolus,cytosol	RNA binding,transporter activity,protein binding,protein binding, bridging,protein heterodimerization activity,scaffold protein binding	8.55888	8.91397	9.30301	9.04495	8.86562	9.54806	8.32656	6.36675	7.75689	9.09393	8.70553	9.30858	7.75284	7.72263	6.21884	8.63739	8.23676	7.90643	8.52599	7.94879	8.08716	9.31712	9.40817	8.79527	8.67733	8.24941	7.85224	8.89379	7.58697	7.95365	7.4616	7.89102	8.26336	6.88343	7.9679	8.88888	8.71266	9.19117	9.106	8.87524	8.19302	9.13649	8.78103
FGFR1OP	FGFR1 oncogene partner	FR1OP_HUMAN	O95684	negative regulation of protein kinase activity,positive regulation of cell proliferation,cell projection organization,positive regulation of cell growth,positive regulation of cell migration,microtubule anchoring,negative regulation of protein tyrosine kinase activity	nucleus,centrosome,cytosol,cell projection,perinuclear region of cytoplasm,centriole	protein binding,protein kinase binding,protein tyrosine kinase inhibitor activity,protein homodimerization activity	-7.40195	-7.51912	-7.31909	-7.59998	-7.237	-7.4135	-7.85255	-7.80423	-7.81313	-7.4051	-6.69971	-6.76395	-7.91185	-7.74903	-7.49634	-6.33731	-7.53262	-7.20781	-6.86007	-6.87221	-7.49848	3.61923	-6.62348	-7.89677	-7.8513	-7.50035	-5.45047	-6.29142	-6.41366	-6.85109	2.28672	-6.43714	-6.90052	-8.22666	-6.78398	-6.4402	-6.76825	-6.86906	-6.81851	-7.6704	-6.64761	-7.20104	-6.73829
TLN1	Talin-1	TLN1_HUMAN	Q9Y490	cell-cell junction assembly,cell-substrate junction assembly,integrin-mediated signaling pathway,cortical actin cytoskeleton organization,integrin activation,platelet aggregation,cell-cell adhesion	ruffle,extracellular region,cytosol,cytoskeleton,adherens junction,focal adhesion,cell surface,ruffle membrane,extracellular exosome,plasma membrane	phosphatidylserine binding,integrin binding,structural constituent of cytoskeleton,protein binding,vinculin binding,LIM domain binding,phosphatidylinositol binding,cadherin binding,actin filament binding	7.56451	7.6547	7.61836	7.67087	7.48102	7.40389	8.53079	8.15271	8.63885	7.40465	6.69512	6.61859	8.47715	8.66686	8.55135	7.98526	8.01976	7.86566	8.17293	8.43619	7.75182	9.37043	6.76306	8.29897	8.36102	8.2986	6.7158	5.8026	6.67216	6.60354	6.29218	5.92937	8.81271	9.09122	8.75335	6.73613	7.27478	6.73423	7.41257	7.8143	6.96253	7.41942	7.36097
SLC25A11	Mitochondrial 2-oxoglutarate/malate carrier protein	M2OM_HUMAN	Q02978	alpha-ketoglutarate transport,oxaloacetate(2-) transmembrane transport,sulfate transmembrane transport,malate transmembrane transport,sulfate transport,oxaloacetate transport,phosphate ion transmembrane transport,succinate transmembrane transport,thiosulfate transport	nucleus,mitochondrion,mitochondrial inner membrane,integral component of plasma membrane	RNA binding,protein binding,oxoglutarate:malate antiporter activity,succinate transmembrane transporter activity,malate transmembrane transporter activity,sulfate transmembrane transporter activity,antiporter activity,thiosulfate transmembrane transporter activity,oxaloacetate transmembrane transporter activity	9.4719	9.58619	9.55427	9.60119	9.56412	9.23463	10.1324	9.62628	10.2613	9.75466	9.60685	9.16365	10.4047	10.3964	9.72335	10.2275	10.3836	10.2584	10.147	9.83324	10.3613	8.79972	10.0172	9.85539	10.6449	9.7047	9.31268	8.51107	8.86958	8.859	8.82285	9.49978	10.1378	9.89899	9.94978	10.2269	8.82405	9.9534	9.70003	9.79722	10.1151	9.90344	9.74272
CEP131	Centrosomal protein of 131 kDa	CP131_HUMAN	Q9UPN4	cell cycle,sperm axoneme assembly,positive regulation of cell proliferation,regulation of centrosome duplication,intraciliary transport involved in cilium morphogenesis,protein localization to centrosome,positive regulation of intracellular protein transport,manchette assembly,Requires Ontology,intramanchette transport,cilium morphogenesis	centrosome,acrosomal vesicle,manchette,centriole,cytosol,microtubule cytoskeleton,centriolar satellite,ciliary transition zone,ciliary basal body,intracellular membrane-bounded organelle,intercellular bridge,Requires Ontology	protein binding,protein homodimerization activity,macromolecular complex binding	5.57807	3.22354	6.15329	6.10544	5.01038	6.55204	6.52848	6.27879	6.78715	3.66332	4.98885	4.62678	6.51455	6.08087	6.15374	7.17188	6.9734	6.85688	7.31042	7.33036	6.89052	5.76191	5.11371	6.38092	6.42415	7.32876	-5.29715	-6.41585	4.90366	-7.09655	0.703047	4.91837	6.34793	6.24354	6.29543	-6.60152	-6.76383	3.36906	5.85146	5.03368	5.81209	7.39154	6.20643
MPRIP	Myosin phosphatase Rho-interacting protein	MPRIP_HUMAN	Q6WCQ1	actin filament organization	cytosol,focal adhesion,actin cytoskeleton	protein binding,cadherin binding,actin filament binding	7.29292	7.75029	7.30497	7.19832	7.33917	7.27788	7.12369	6.92776	7.11221	7.18063	8.17753	7.12698	6.59574	6.60982	6.88052	3.7455	6.91395	6.72081	7.1019	6.92372	6.90575	7.14761	8.64719	5.52905	6.12491	6.43995	9.0166	8.89884	8.16167	8.14972	7.03711	7.47259	6.2764	6.18338	5.68608	6.53249	5.68273	7.13917	6.68511	7.01276	7.64002	7.02405	7.18891
MCCC2	Methylcrotonoyl-CoA carboxylase beta chain, mitochondrial""	MCCB_HUMAN	Q9HCC0	leucine catabolic process,coenzyme A metabolic process	3-methylcrotonyl-CoA carboxylase complex, mitochondrial,mitochondrion,mitochondrial matrix,cytosol,methylcrotonoyl-CoA carboxylase complex	methylcrotonoyl-CoA carboxylase activity,protein binding,ATP binding	11.8602	11.06	12.0077	11.4864	11.5018	11.9359	11.1227	11.4818	11.2202	12.2262	12.2286	12.317	10.4081	10.4042	10.8753	10.8616	10.1165	10.8468	10.7041	10.7052	11.0258	9.11448	12.3599	10.7751	10.9558	11.4058	12.4917	12.5834	12.9048	12.19	12.3373	12.7752	10.487	10.3435	11.2	12.595	12.4342	12.9936	11.7972	11.0321	12.1126	12.0484	12.2189
TMOD2	Tropomodulin-2	TMOD2_HUMAN	Q9NZR1	neuron-neuron synaptic transmission,nervous system development,learning or memory,positive regulation of G-protein coupled receptor protein signaling pathway,pointed-end actin filament capping,myofibril assembly,actin filament organization,muscle contraction	synapse,myofibril,cytoskeleton,striated muscle thin filament	actin binding,protein binding,tropomyosin binding	9.69645	9.56206	9.75736	9.44349	9.13695	10.0813	8.45495	7.71373	7.97284	10.3775	10.2252	10.634	6.21607	7.45243	7.75128	6.68658	5.22617	7.25859	6.00706	7.7626	7.9797	-7.229	10.686	-7.61134	-7.47346	-7.83984	10.2702	10.2414	10.3094	10.256	11.045	10.4444	-6.70686	-8.0756	-6.97038	10.5077	9.98585	10.3823	9.20917	9.37616	9.89714	9.60258	9.42818
PRKAR2B	cAMP-dependent protein kinase type II-beta regulatory subunit	KAP3_HUMAN	P31323	fatty acid metabolic process,learning,intracellular signal transduction,modulation of synaptic transmission,response to antipsychotic drug,response to clozapine,negative regulation of cAMP-dependent protein kinase activity	cytoplasm,centrosome,cytosol,plasma membrane,neuronal cell body,dendritic spine,dendritic shaft,membrane raft,perinuclear region of cytoplasm,extracellular exosome,ciliary base,glutamatergic synapse,cAMP-dependent protein kinase complex	cAMP-dependent protein kinase inhibitor activity,protein binding,cAMP-dependent protein kinase regulator activity,protein domain specific binding,ubiquitin protein ligase binding,protein kinase A catalytic subunit binding,cAMP binding	6.00543	5.02674	6.03256	3.69364	5.76878	6.01658	6.7598	6.17836	5.24476	5.53674	6.00298	5.79368	6.86133	7.2274	6.88936	6.48189	5.29843	6.56062	6.72167	7.25568	7.2875	-7.11908	6.11996	7.08432	6.13654	6.16727	1.67255	-6.12366	1.51144	3.40601	-6.49266	3.67425	6.90531	4.60571	3.58702	3.82204	3.40964	4.36881	5.76383	4.79018	-6.62012	1.76835	5.63561
NUP107	Nuclear pore complex protein Nup107	NU107_HUMAN	P57740	mRNA export from nucleus,female gonad development,nuclear pore complex assembly,nephron development,protein import into nucleus,posttranscriptional tethering of RNA polymerase II gene DNA at nuclear periphery,regulation of transcription, DNA-templated	kinetochore,nuclear envelope,cytosol,membrane,nuclear membrane,nuclear periphery,nuclear pore,nuclear pore outer ring	protein binding,structural constituent of nuclear pore	7.51684	7.28518	7.51804	7.80581	7.45332	7.52358	8.43427	8.08033	8.55518	7.67478	7.42859	7.27292	9.02107	8.63767	8.69425	9.13883	8.94762	8.33354	8.9748	8.60411	9.54364	8.00124	7.19207	8.64246	8.14644	8.87348	-5.54583	4.72091	5.87991	6.56767	6.5903	6.29492	8.52291	8.48012	8.87056	6.16756	6.0823	6.70076	8.11803	7.68698	7.91193	7.15599	7.8052
UBE2V1	Ubiquitin-conjugating enzyme E2 variant 1	UB2V1_HUMAN	Q13404	regulation of DNA repair,regulation of transcription, DNA-templated,cell differentiation,positive regulation of I-kappaB kinase/NF-kappaB signaling,positive regulation of transcription, DNA-templated,positive regulation of NF-kappaB transcription factor activity,protein K63-linked ubiquitination,positive regulation of protein K63-linked ubiquitination,positive regulation of intracellular signal t…	nucleus,nucleoplasm,cytoplasm,cytosol,UBC13-UEV1A complex,extracellular exosome,ubiquitin ligase complex,ubiquitin conjugating enzyme complex,macromolecular complex	protein binding	6.48451	6.2982	6.65385	7.24622	6.574	5.37465	5.27711	4.73428	5.69565	6.39912	2.12839	-6.47822	5.6307	4.42759	6.26826	3.21543	5.72993	4.57758	-6.53014	6.22258	5.08298	9.92982	-6.88382	6.71969	4.39296	3.50606	-5.55136	3.84334	3.16723	3.84448	-6.81121	4.35947	-6.69466	5.83168	4.26338	-6.37975	5.43109	-7.04884	6.62101	5.90193	4.68474	6.07043	4.05966
UBA1	Ubiquitin-like modifier-activating enzyme 1	UBA1_HUMAN	P22314	cellular response to DNA damage stimulus,protein ubiquitination,ubiquitin-dependent protein catabolic process,protein modification by small protein conjugation	heterochromatin,lysosomal membrane,endosome membrane,desmosome,rough endoplasmic reticulum membrane,nucleus,nucleoplasm,cytoplasm,mitochondrion,cytosol,extracellular exosome	RNA binding,ubiquitin activating enzyme activity,protein binding,ATP binding	9.76787	10.0342	9.35993	10.4613	9.75362	9.45283	9.39576	8.46842	8.69275	10.0778	8.31849	8.93844	9.75908	9.45321	9.36232	9.49238	10.0355	9.71902	9.19756	9.94808	9.69945	8.08119	9.2371	9.67181	9.23144	9.22101	9.35135	8.60528	8.87094	8.02865	8.45078	8.67855	9.83838	9.3816	9.84428	9.34468	9.50137	9.39615	10.1184	10.1137	9.62587	10.2687	9.57391
EDC3	Enhancer of mRNA-decapping protein 3	EDC3_HUMAN	Q96F86	RNA phosphodiester bond hydrolysis, endonucleolytic,cytoplasmic mRNA processing body assembly,deadenylation-independent decapping of nuclear-transcribed mRNA	cytosol,membrane,cytoplasmic ribonucleoprotein granule,cytoplasmic mRNA processing body	protein binding,identical protein binding,phosphodiesterase decapping endonuclease activity,mRNA binding	7.48014	7.51745	7.69514	7.58303	7.89504	7.09689	7.38844	7.72715	7.12572	7.08202	5.24866	5.14371	8.09595	8.36707	7.67591	7.58772	7.48305	7.52451	7.61675	8.17671	7.48162	5.68679	7.13126	7.76575	6.83094	7.4384	-5.30932	5.95461	7.98401	7.15284	7.19594	7.02766	8.60504	8.76805	8.49333	7.72934	7.76274	7.85114	8.09462	8.21513	7.52106	7.4306	7.57373
SEPT8	Septin-8	A0A087X142_HUMAN;A6NFQ9_HUMAN;A6NMH6_HUMAN;F8W8I8_HUMAN;SEPT8_HUMAN	A0A087X142;A6NFQ9;A6NMH6;F8W8I8;Q92599	regulation of SNARE complex assembly,cytoskeleton-dependent cytokinesis,cellular protein localization	axon,synaptic vesicle membrane,presynapse,septin complex,cell division site,microtubule cytoskeleton,septin ring	protein binding,GTP binding,GTPase activity,binding, bridging	4.39535	4.02867	4.74566	-7.89893	-7.11113	5.19471	4.74739	-7.37598	-7.87627	2.80147	3.69861	5.36513	4.92931	-7.73281	-0.178097	-6.43966	4.16192	-0.715141	-6.66118	-7.00063	-7.5402	7.23476	-6.61879	4.44757	1.21132	-7.51804	-5.46122	4.2757	-6.31311	-7.2277	-6.82076	-6.72982	-6.64348	3.61954	6.09559	-6.68086	-6.79448	-6.98059	5.00427	4.39433	5.26619	3.88815	4.4247
HSPD1	60 kDa heat shock protein, mitochondrial""	CH60_HUMAN	P10809	adhesion of symbiont to host,positive regulation of interferon-gamma production,T cell activation,MyD88-dependent toll-like receptor signaling pathway,positive regulation of T cell mediated immune response to tumor cell,'de novo' protein folding,activation of cysteine-type endopeptidase activity involved in apoptotic process,response to unfolded protein,response to cold,positive regulation of int…	extracellular space,cytoplasm,mitochondrion,mitochondrial inner membrane,mitochondrial matrix,early endosome,cytosol,plasma membrane,clathrin-coated pit,cell surface,membrane,coated vesicle,secretory granule,extracellular exosome,sperm midpiece,macromolecular complex,lipopolysaccharide receptor complex	lipopolysaccharide binding,p53 binding,DNA replication origin binding,single-stranded DNA binding,RNA binding,double-stranded RNA binding,protein binding,ATP binding,high-density lipoprotein particle binding,isomerase activity,ATPase activity,enzyme binding,ubiquitin protein ligase binding,apolipoprotein binding,apolipoprotein A-I binding,unfolded protein binding,chaperone binding	10.7982	10.7269	10.612	10.7931	10.8187	10.674	10.2042	10.2821	9.16512	10.9778	10.4241	10.7931	10.6763	10.2548	10.4138	11.4808	10.3092	10.9347	10.9063	11.0165	10.5109	9.93459	10.1622	11.2931	10.9134	10.6832	10.6973	10.5386	10.3484	9.94026	9.89765	10.7482	11.237	10.2516	10.8009	10.5765	11.0084	10.3255	11.128	10.8859	10.5886	11.0814	11.186
KPNB1	Importin subunit beta-1	IMB1_HUMAN	Q14974	protein import into nucleus,RNA import into nucleus,NLS-bearing protein import into nucleus,ribosomal protein import into nucleus,mitotic chromosome movement towards spindle pole,mitotic metaphase plate congression,astral microtubule organization,Ran protein signal transduction,establishment of mitotic spindle localization,establishment of protein localization,mitotic spindle assembly	extracellular region,nuclear envelope,nucleoplasm,cytosol,cytoplasmic stress granule,membrane,nuclear membrane,specific granule lumen,NLS-dependent protein nuclear import complex,extracellular exosome,endoplasmic reticulum tubular network,ficolin-1-rich granule lumen,nuclear pore,nucleus,cytoplasm	RNA binding,protein binding,zinc ion binding,enzyme binding,protein domain specific binding,small GTPase binding,Hsp90 protein binding,importin-alpha family protein binding,nuclear import signal receptor activity,nuclear localization sequence binding	9.93164	9.88409	10.2749	10.0576	9.84493	10.1614	10.6237	10.1722	10.322	9.97543	9.78757	9.61709	9.77785	10.0963	9.77454	10.3182	10.438	9.86231	10.7424	10.5983	9.73197	10.9093	10.244	10.8714	10.598	10.5836	9.24104	8.89393	9.62477	9.50004	9.467	9.62694	10.9928	10.6738	11.1259	9.93692	9.7264	9.84434	9.62023	10.2873	9.73455	10.029	9.90418
EWSR1	RNA-binding protein EWS	EWS_HUMAN	Q01844	regulation of transcription, DNA-templated	nucleoplasm,nucleolus,cytoplasm,plasma membrane,Cajal body,nucleus	RNA binding,protein binding,calmodulin binding,identical protein binding,metal ion binding,transcription cofactor activity	7.92992	8.65847	8.54878	8.90789	8.951	8.71336	8.32457	8.64049	8.64367	8.75715	8.10792	8.43165	8.02812	7.9257	8.23189	9.53357	8.65265	9.05311	10.5446	10.1348	10.0324	6.88888	8.377	8.10169	8.38077	8.07614	9.41478	9.94553	8.85961	8.7283	8.88937	9.49531	8.34113	8.44828	7.81393	9.1335	9.15119	9.23888	8.52074	8.64801	9.12406	8.54361	8.36733
MDH2	Malate dehydrogenase, mitochondrial""	MDHM_HUMAN	P40926	carbohydrate metabolic process,oxaloacetate metabolic process,malate metabolic process,NADH metabolic process,aerobic respiration,tricarboxylic acid cycle	nucleus,mitochondrion,mitochondrial matrix,membrane,extracellular exosome,cytoplasm	RNA binding,L-malate dehydrogenase activity,protein self-association,malate dehydrogenase (NADP+) activity	10.9698	10.6113	10.5223	10.8008	10.5458	10.4446	9.52619	9.70323	9.1048	11.1346	9.67757	9.13852	9.32349	9.57678	9.02947	10.0834	8.98953	8.94298	8.87249	9.66288	9.50576	11.9645	10.3181	11.2662	9.81778	9.28767	10.0528	9.35004	10.001	9.67346	9.63971	10.2497	9.99788	9.74051	8.67451	11.0236	10.7975	10.3368	11.5259	10.7618	11.0813	11.044	11.2112
PDCD2L	Programmed cell death protein 2-like	PDD2L_HUMAN	Q9BRP1	cell cycle	cytoplasm,membrane	protein binding	-7.28083	3.57424	4.94608	3.76283	-7.14203	3.13045	4.91741	5.56815	5.49204	0.767671	3.38341	-6.85841	6.04258	6.37587	5.23871	-6.41525	3.77014	5.42666	3.83923	3.51167	5.4697	0.541021	-7.00304	4.71399	4.5771	3.47546	-5.64861	-6.34368	-6.59434	-6.91251	-6.61161	-6.78018	5.40293	5.36217	4.68653	-6.27268	-6.7048	-6.9647	1.96863	-7.9396	-6.85263	4.60981	-6.66483
ENAH	Protein enabled homolog	ENAH_HUMAN	Q8N8S7	actin polymerization-dependent cell motility,axon guidance,actin polymerization or depolymerization	cytosol,cytoskeleton,plasma membrane,focal adhesion,lamellipodium,cell junction,filopodium,synapse	actin binding,protein binding,WW domain binding,SH3 domain binding,profilin binding	6.86483	8.03695	10.9948	7.59633	8.21087	3.70271	5.15775	6.20152	5.54234	6.60397	7.58234	6.06729	5.80136	-1.12004	4.7695	3.03966	3.69832	5.93965	6.43294	5.60994	6.03084	7.02874	-6.61537	5.42645	7.44004	7.59083	5.81404	5.67448	10.0572	5.80677	4.96266	5.23268	6.95865	7.69078	6.52404	5.67127	5.87836	3.43071	7.71969	5.82373	6.87206	6.67646	4.08813
ENO2	Gamma-enolase	ENOG_HUMAN	P09104	gluconeogenesis,glycolytic process,response to xenobiotic stimulus,response to estradiol,multicellular organismal reproductive process,canonical glycolysis,negative regulation of neuron death	photoreceptor inner segment,extracellular space,cytosol,plasma membrane,cell cortex,cell surface,membrane,growth cone,perikaryon,membrane raft,extracellular exosome,synaptic membrane,phosphopyruvate hydratase complex	magnesium ion binding,phosphopyruvate hydratase activity,protein binding,enzyme binding,identical protein binding,macromolecular complex binding	10.0833	9.71482	9.61058	10.2312	9.9677	8.71724	7.40673	8.35613	7.98706	9.66327	7.9786	7.27234	7.35078	8.35193	7.56445	7.33613	7.54736	8.06734	7.23905	8.36546	6.85993	8.70778	8.11606	9.57061	8.49074	8.39346	10.4624	9.24851	9.00671	8.7596	8.1093	9.32757	9.5944	7.12993	9.64975	9.23927	10.0373	9.16814	9.38327	10.0524	9.78859	10.2823	9.48145
ENO1	Alpha-enolase	ENOA_HUMAN	P06733	negative regulation of transcription from RNA polymerase II promoter,response to virus,positive regulation of plasminogen activation,negative regulation of cell growth,negative regulation of transcription, DNA-templated,positive regulation of muscle contraction,canonical glycolysis,negative regulation of hypoxia-induced intrinsic apoptotic signaling pathway,positive regulation of ATP biosynthetic…	extracellular space,nucleus,nuclear outer membrane,cytoplasm,cytosol,plasma membrane,cell cortex,cell surface,membrane,M band,extracellular exosome,phosphopyruvate hydratase complex	magnesium ion binding,RNA polymerase II regulatory region sequence-specific DNA binding,transcription corepressor binding,transcriptional repressor activity, RNA polymerase II transcription regulatory region sequence-specific binding,transcription corepressor activity,RNA binding,phosphopyruvate hydratase activity,protein binding,protein homodimerization activity,cadherin binding,GTPase binding	12.0856	12.0571	11.9704	12.0616	12.0065	11.7763	11.0864	11.4023	11.0782	11.8854	10.4623	10.8277	10.9525	10.7358	10.8238	10.2707	10.2358	10.9744	10.5152	10.8737	10.6419	11.2315	11.4472	11.7959	10.7528	10.8704	11.4345	11.1897	10.3806	11.0463	10.4176	11.331	10.8611	11.1296	11.3535	11.7535	11.9254	11.192	12.1753	11.9802	12.0624	12.0436	11.777
ADD1	Alpha-adducin	ADDA_HUMAN	P35611	actin cytoskeleton organization,positive regulation of protein binding,barbed-end actin filament capping,actin filament bundle assembly,cellular response to calcium ion,positive regulation of establishment of endothelial barrier,positive regulation of adherens junction organization	plasma membrane,nucleus,nucleoplasm,cytoplasm,cytosol,adherens junction,focal adhesion,nuclear body,F-actin capping protein complex,postsynaptic density,cytoskeleton	RNA binding,actin binding,protein binding,calmodulin binding,spectrin binding,protein homodimerization activity,cadherin binding,protein heterodimerization activity,actin filament binding,RNA polymerase II sequence-specific DNA binding transcription factor binding	5.70114	7.18578	5.52074	7.86143	7.09543	7.36938	7.92756	7.8677	8.16242	6.76764	5.45201	5.96474	8.31799	8.23247	8.26467	7.61766	7.87711	7.76099	7.44651	8.46729	8.18545	7.87478	5.77643	8.43919	7.51259	8.12045	4.30433	8.05614	5.2415	4.29231	-6.92485	6.32166	7.81489	8.23744	8.44032	4.34991	7.19164	6.80795	7.69381	6.45024	6.12344	7.18069	6.8758
ACAT1	Acetyl-CoA acetyltransferase, mitochondrial""	THIL_HUMAN	P24752	liver development,acetyl-CoA biosynthetic process,isoleucine catabolic process,fatty acid beta-oxidation,brain development,response to hormone,response to organic cyclic compound,coenzyme A metabolic process,coenzyme A biosynthetic process,cholesterol esterification,response to starvation,acetyl-CoA catabolic process,ketone body catabolic process,adipose tissue development,metanephric proximal co…	mitochondrion,mitochondrial matrix,extracellular exosome	acetyl-CoA C-acetyltransferase activity,C-acetyltransferase activity,enzyme binding,potassium ion binding,identical protein binding,Requires Ontology	8.69787	9.47633	8.77536	9.17008	8.92515	8.93477	8.58169	9.33146	9.41795	9.37253	8.48009	8.59481	9.9693	8.61817	8.91285	9.06128	9.74202	9.69582	9.09637	9.03569	8.83991	10.7215	8.38803	9.53757	8.73715	9.22691	9.45953	8.84017	8.92776	8.30486	8.58623	8.86248	8.16533	9.61198	8.37215	8.69234	8.80244	8.4102	9.29519	9.26572	9.23244	9.09379	9.31188
FLOT1	Flotillin-1	FLOT1_HUMAN	O75955	regulation of toll-like receptor 4 signaling pathway,membrane raft assembly,positive regulation of cytokine production,positive regulation of protein phosphorylation,regulation of receptor internalization,axonogenesis,extracellular matrix disassembly,positive regulation of protein binding,positive regulation of synaptic transmission, dopaminergic,positive regulation of interferon-beta production,…	apical plasma membrane,cortical actin cytoskeleton,Requires Ontology,uropod,lysosomal membrane,endosome,early endosome,microtubule organizing center,plasma membrane,caveola,cell-cell junction,adherens junction,focal adhesion,external side of plasma membrane,membrane,basolateral plasma membrane,lamellipodium,cytoplasmic vesicle,centriolar satellite,sarcolemma,melanosome,cell-cell contact zone,memb…	protease binding,protein binding,ionotropic glutamate receptor binding	7.86713	7.88355	7.66856	7.82265	7.32831	7.56969	8.60545	8.60786	8.69119	7.64916	7.53738	8.14007	8.74021	8.27843	8.51281	8.1622	8.70045	7.98779	7.89523	7.80351	8.47587	7.85411	7.42271	8.68924	8.39855	8.35133	8.72245	8.51872	8.63897	8.326	8.80724	8.64698	8.30928	8.37508	8.30402	9.35367	9.21781	9.52626	7.48221	8.09685	7.23683	7.76512	8.02798
LMNA	Prelamin-A/C	LMNA_HUMAN	P02545	protein import into nucleus,nuclear envelope organization,negative regulation of cell proliferation,positive regulation of gene expression,regulation of cell migration,establishment or maintenance of microtubule cytoskeleton polarity,regulation of protein stability,protein localization to nucleus,ventricular cardiac muscle cell development,cellular response to hypoxia,negative regulation of mesen…	nuclear envelope,nucleus,lamin filament,nucleoplasm,cytosol,nuclear matrix,nuclear body,nuclear speck,nuclear membrane,site of double-strand break	protein binding	8.90811	9.06168	9.70717	9.15677	9.34809	9.91904	9.00291	9.13974	9.39532	9.1931	9.08713	8.99234	8.79923	8.56149	8.38722	8.5522	9.28561	9.19139	8.46506	9.23004	8.99476	9.60909	8.35341	9.28095	8.55182	9.16857	9.53035	9.43016	8.63221	9.65245	9.31104	9.53255	8.48073	9.05094	8.60889	9.85492	10.3323	9.97668	9.96341	9.13546	9.53134	9.4437	9.72647
SLC25A5	ADP/ATP translocase 2	ADT2_HUMAN	P05141	chromosome segregation,positive regulation of cell proliferation,adenine transport,B cell differentiation,erythrocyte differentiation,regulation of mitochondrial membrane permeability,adenine nucleotide transport,Requires Ontology,negative regulation of mitochondrial outer membrane permeabilization involved in apoptotic signaling pathway,positive regulation of macromitophagy,hydrogen ion transmem…	nucleus,mitochondrion,mitochondrial inner membrane,integral component of plasma membrane,membrane,mitochondrial nucleoid,membrane raft,mitochondrial permeability transition pore complex,MMXD complex	adenine nucleotide transmembrane transporter activity,RNA binding,ATP:ADP antiporter activity,protein binding,hydrogen ion transmembrane transporter activity,adenine transmembrane transporter activity,oxidative phosphorylation uncoupler activity,ubiquitin protein ligase binding	11.1044	11.2854	10.0586	10.9642	10.5091	10.961	11.3365	10.6793	10.9046	11.626	11.8484	11.9618	9.49479	11.0251	10.7546	11.5078	10.4935	11.1495	12.0864	11.4655	11.1897	12.2168	11.2789	10.2767	10.7719	11.4165	11.141	10.8057	11.1357	11.0603	10.8426	11.6133	11.9556	10.7609	11.7051	11.0079	11.1729	11.5925	11.4987	11.352	11.4157	10.3877	11.1875
SLC25A4	ADP/ATP translocase 1	ADT1_HUMAN	P12235	mitochondrial genome maintenance,generation of precursor metabolites and energy,apoptotic mitochondrial changes,adenine transport,ADP transport,regulation of mitochondrial membrane permeability,negative regulation of necroptotic process,Requires Ontology,positive regulation of macromitophagy,hydrogen ion transmembrane transport,mitochondrial ATP transmembrane transport,adaptive thermogenesis,nega…	mitochondrion,mitochondrial inner membrane,integral component of plasma membrane,membrane,integral component of mitochondrial membrane,mitochondrial permeability transition pore complex	ATP:ADP antiporter activity,protein binding,hydrogen ion transmembrane transporter activity,adenine transmembrane transporter activity,oxidative phosphorylation uncoupler activity	11.5054	11.1945	11.4757	11.5843	10.4641	11.1841	11.6528	11.7035	12.0865	11.2796	12.0459	11.2876	11.7818	11.9978	11.2666	11.3251	11.5474	11.777	10.8306	10.6709	11.0638	8.53248	10.7115	11.5645	12.2985	11.7272	10.4968	10.898	9.67912	11.0861	11.1562	10.9016	11.808	11.5804	11.483	11.4167	11.2609	11.7669	11.5366	11.3328	11.1145	11.6681	12.3031
UBTF	Nucleolar transcription factor 1	UBF1_HUMAN	P17480	regulation of glucose mediated signaling pathway,RNA polymerase I transcriptional preinitiation complex assembly,transcription from RNA polymerase I promoter,transcription initiation from RNA polymerase I promoter,positive regulation of transcription from RNA polymerase I promoter	fibrillar center,nucleus,nucleoplasm,nucleolus	RNA polymerase I CORE element sequence-specific DNA binding,RNA polymerase I upstream control element sequence-specific DNA binding,transcription factor activity, core RNA polymerase I binding,chromatin binding,RNA binding,protein binding,scaffold protein binding	6.13929	6.49111	6.50239	6.32529	6.32573	6.61294	4.04745	5.66276	6.02409	6.42666	6.67448	5.32513	7.71097	5.5744	5.60011	4.93656	6.09587	4.20531	5.52434	5.80803	4.58139	5.72133	5.79983	6.20567	5.41219	0.6941	5.74228	6.25634	5.37589	6.35704	6.64111	6.97992	4.58465	5.64247	4.59767	6.74888	6.76744	6.72873	6.92951	6.19138	6.09554	2.69528	5.26285
ANXA1	Annexin A1	ANXA1_HUMAN	P04083	neutrophil homeostasis,adaptive immune response,monocyte chemotaxis,regulation of leukocyte migration,phagocytosis,inflammatory response,signal transduction,G-protein coupled receptor signaling pathway, coupled to cyclic nucleotide second messenger,regulation of cell shape,peptide cross-linking,keratinocyte differentiation,positive regulation of vesicle fusion,actin cytoskeleton reorganization,re…	actin filament,cornified envelope,phagocytic cup,extracellular region,extracellular space,nucleus,nucleoplasm,cytoplasm,endosome,cytosol,plasma membrane,adherens junction,focal adhesion,cell surface,basolateral plasma membrane,apical plasma membrane,lateral plasma membrane,extrinsic component of membrane,extrinsic component of external side of plasma membrane,extrinsic component of endosome membr…	receptor binding,calcium ion binding,protein binding,phospholipid binding,calcium-dependent phospholipid binding,phospholipase A2 inhibitor activity,calcium-dependent protein binding,cadherin binding involved in cell-cell adhesion	8.80284	9.04473	9.41452	10.1306	9.72883	9.64511	7.93261	7.98911	8.52203	8.87099	8.24185	6.82743	8.56359	8.38362	8.22316	7.30326	8.23289	8.16129	4.59584	7.81625	6.8668	11.9234	8.94128	9.17618	8.47053	7.5635	9.78507	9.16272	9.41253	8.13829	7.96963	9.08349	7.29859	6.10784	8.01104	8.95311	10.2873	8.49512	9.45866	10.0894	9.529	9.83867	9.10695
PGK1	Phosphoglycerate kinase 1	PGK1_HUMAN	P00558	glycolytic process,phosphorylation,negative regulation of angiogenesis,epithelial cell differentiation,plasminogen activation,cellular response to hypoxia,gluconeogenesis	extracellular space,cytosol,membrane,membrane raft,extracellular exosome	phosphoglycerate kinase activity,protein binding,ATP binding,protein-disulfide reductase activity,ADP binding	10.0209	10.0244	9.4652	10.0108	9.9353	10.018	8.63362	8.9763	8.89576	10.1709	8.03901	7.79089	9.26594	8.91353	8.74486	9.94153	9.94865	9.37898	9.52457	9.57212	9.11639	10.5025	8.80788	10.4211	9.40388	9.64544	9.86178	8.70783	9.37352	8.54838	8.10324	9.29071	9.30275	8.89463	9.96157	9.92165	10.5372	9.5723	10.7745	10.3194	9.97593	10.2263	10.0766
RPL4	60S ribosomal protein L4	RL4_HUMAN	P36578	cytoplasmic translation,translation	nucleus,nucleolus,cytoplasm,rough endoplasmic reticulum,cytosol,focal adhesion,membrane,cytosolic large ribosomal subunit,cytosolic ribosome,extracellular exosome,ribonucleoprotein complex	RNA binding,structural constituent of ribosome,protein binding	10.9577	10.298	10.7125	10.1889	10.1026	10.1958	10.964	10.6398	10.5522	10.976	10.9959	10.0698	10.9397	10.9551	10.2532	10.758	10.6627	10.5517	10.7406	10.6558	10.6413	9.3815	10.389	10.6257	10.6764	10.4907	10.0502	9.40677	10.1934	10.1678	10.6931	10.3325	10.1944	10.2928	10.1286	10.1886	9.99201	10.3188	9.79647	10.308	10.2078	10.3779	10.2084
RAD50	DNA repair protein RAD50	RAD50_HUMAN	Q92878	cellular response to DNA damage stimulus,regulation of mitotic recombination,telomere maintenance,DNA repair,double-strand break repair,DNA recombination,telomere maintenance via telomerase,reciprocal meiotic recombination,telomeric 3' overhang formation,positive regulation of protein autophosphorylation,positive regulation of telomere maintenance,DNA duplex unwinding,positive regulation of kinas…	chromosome, telomeric region,nucleoplasm,membrane,Mre11 complex,site of double-strand break,BRCA1-C complex,condensed nuclear chromosome	single-stranded DNA endodeoxyribonuclease activity,DNA helicase activity,3'-5' exonuclease activity,DNA binding,protein binding,ATP binding,ATPase activity,protein binding, bridging,identical protein binding,metal ion binding,single-stranded telomeric DNA binding,double-stranded telomeric DNA binding,G-quadruplex DNA binding	8.05535	7.99697	8.14983	7.69009	7.77564	8.10207	7.91242	8.7568	8.37352	8.23667	8.18462	8.84463	8.04482	8.53938	8.61367	8.80406	8.17419	8.53766	9.03066	8.173	8.97387	9.29458	8.37598	7.77028	8.49617	8.35587	7.1762	7.36578	7.65361	7.84206	7.78342	8.01568	8.82666	8.56889	8.47928	8.37522	7.93321	8.25335	7.92258	7.83618	8.59225	7.6772	8.58351
LGALS1	Galectin-1	LEG1_HUMAN	P09382	positive regulation of dendritic cell differentiation,plasma cell differentiation,apoptotic process,T cell costimulation,regulation of apoptotic process,positive regulation of apoptotic process,positive regulation of I-kappaB kinase/NF-kappaB signaling,myoblast differentiation,positive regulation of viral entry into host cell,positive regulation of inflammatory response,cell-cell adhesion	Requires Ontology,extracellular region,extracellular space,cytoplasm,endoplasmic reticulum lumen,extracellular exosome,galectin complex	RNA binding,protein binding,carbohydrate binding,laminin binding	8.69762	8.05356	8.8786	8.06101	8.56224	8.49923	8.64734	8.7648	8.83051	8.1223	7.83794	7.82877	9.09627	8.76792	8.27818	7.86097	8.95146	7.8592	8.21976	8.8272	8.69019	8.51313	8.1772	9.44848	9.22317	8.77929	8.11072	8.08427	7.46098	7.61584	6.46117	8.73869	9.57325	9.21931	9.59349	7.34776	7.8405	7.78926	8.82341	8.44298	8.21789	8.71482	8.36023
PAICS	Multifunctional protein ADE2	PUR6_HUMAN	P22234	GMP biosynthetic process,'de novo' IMP biosynthetic process,purine nucleobase biosynthetic process,'de novo' AMP biosynthetic process,'de novo' XMP biosynthetic process	cytoplasm,cytosol,membrane,extracellular exosome	phosphoribosylaminoimidazole carboxylase activity,phosphoribosylaminoimidazolesuccinocarboxamide synthase activity,protein binding,ATP binding,identical protein binding,5-amino-4-imidazole carboxylate lyase activity,cadherin binding	9.84789	9.26242	8.99356	9.30318	9.81002	8.76341	9.88433	8.71488	8.67374	9.61904	9.63787	10.122	9.4239	9.55183	9.11816	9.58668	9.11894	8.50368	9.64205	8.9397	9.35245	8.93233	10.0301	9.14032	9.36414	9.2455	8.11268	8.26459	8.26853	7.08301	7.89471	7.93212	9.85966	10.2928	10.1872	8.54333	8.17964	8.62325	9.39679	9.33193	9.3217	8.45855	9.20877
KLC2	Kinesin light chain 2	KLC2_HUMAN	Q9H0B6	lysosome localization,axo-dendritic transport,microtubule-based movement	nucleoplasm,mitochondrion,lysosomal membrane,cytosol,microtubule,plasma membrane,membrane,kinesin complex,kinesin I complex,macromolecular complex,cytoplasm,membrane-bounded organelle	protein binding,kinesin binding,cadherin binding	5.37555	4.88649	5.24479	5.58422	5.21863	5.79464	7.1425	6.54068	6.83827	3.05085	3.01159	4.72033	6.66439	8.863	7.11572	6.82919	7.24189	6.87385	7.13377	7.10617	7.24159	8.05093	4.32323	7.15297	6.53952	6.51696	3.85713	3.52145	3.01861	-7.06051	-6.47342	-6.45642	7.38923	7.44389	7.08691	3.19804	-6.71454	2.18438	4.57552	6.51509	4.1774	4.93651	5.26169
WRAP73	WD repeat domain 8, isoform CRA_c;WD repeat-containing protein WRAP73""	A0A0A0MRV3_HUMAN;WRP73_HUMAN	A0A0A0MRV3;Q9P2S5	cell projection organization,mitotic spindle assembly,positive regulation of nonmotile primary cilium assembly,protein localization to mitotic spindle pole body,mitotic sister chromatid segregation	cytoplasm,centrosome,centriole,ciliary basal body,Msd1-Wdr8-Pkl1 complex,mitotic spindle,microtubule organizing center	protein binding	-7.07335	-7.66082	1.10694	5.25683	-7.21781	-7.11463	3.05107	4.90851	2.82482	-7.06949	-7.08067	3.16424	-7.74491	-7.41436	3.29991	3.18773	-7.49558	5.85355	-6.49755	3.49681	5.72677	-7.12097	2.49128	3.2004	4.33357	3.35548	-5.54122	-6.21858	-6.32964	-7.04488	-6.8299	-6.52635	4.9675	2.0843	-6.86987	-6.36938	-7.10254	4.91442	2.47607	-7.48654	1.65003	2.66122	-6.75412
RPS3A	40S ribosomal protein S3a	RS3A_HUMAN	P61247	cytoplasmic translation,translation,translational initiation,cell differentiation,negative regulation of apoptotic process	nucleus,nucleoplasm,nucleolus,cytoplasm,endoplasmic reticulum,cytosol,focal adhesion,cytosolic ribosome,synapse,extracellular exosome,cytosolic small ribosomal subunit,ribonucleoprotein complex	RNA binding,structural constituent of ribosome,protein binding,mRNA 5'-UTR binding	9.61188	9.95565	9.85366	10.4905	10.1553	10.2312	10.7291	10.302	10.5739	10.7301	10.6007	10.1752	10.1999	10.67	10.6766	10.0807	11.1551	10.538	10.8397	10.5311	10.4982	11.1039	10.3954	9.66145	10.5358	10.779	10.0961	9.72042	9.89507	10.3218	10.4111	10.4421	10.9321	10.672	10.0569	9.55007	10.2452	9.60649	9.96018	10.0822	10.3326	10.2331	10.0462
FLII	Protein flightless-1 homolog	FLII_HUMAN	Q13045	barbed-end actin filament capping,myofibril assembly,actin filament severing,actin polymerization or depolymerization	nucleoplasm,cytosol,brush border,focal adhesion,centriolar satellite,cytoplasm,actin cytoskeleton,nucleus	actin binding,protein binding,phosphatidylinositol-4,5-bisphosphate binding,actin filament binding	6.88739	7.22332	7.96469	6.97618	7.2543	7.51517	7.4056	6.58774	6.76566	6.48392	7.00762	7.78988	6.52755	7.13331	6.78522	6.19481	4.92657	7.17693	7.16136	6.78704	6.18693	8.42837	7.20372	4.80845	5.46436	6.31059	5.31724	4.52868	9.53143	7.89918	7.71899	7.32942	6.09264	3.66612	7.93794	-6.43295	-6.99758	-6.89446	7.11556	7.46578	7.88058	6.35093	7.04001
ATP1A1	Sodium/potassium-transporting ATPase subunit alpha-1	AT1A1_HUMAN	P05023	regulation of the force of heart contraction,regulation of sodium ion transport,cellular sodium ion homeostasis,regulation of blood pressure,response to xenobiotic stimulus,dephosphorylation,cellular potassium ion homeostasis,negative regulation of glucocorticoid biosynthetic process,sodium ion export from cell,negative regulation of heart contraction,positive regulation of heart contraction,posi…	endoplasmic reticulum,Golgi apparatus,plasma membrane,postsynaptic density,membrane,integral component of membrane,basolateral plasma membrane,apical plasma membrane,lateral plasma membrane,T-tubule,axon,organelle membrane,sperm flagellum,sarcolemma,melanosome,membrane raft,photoreceptor inner segment membrane,extracellular exosome,extracellular vesicle,sodium:potassium-exchanging ATPase complex,…	sodium:potassium-exchanging ATPase activity,protein binding,ATP binding,phosphatase activity,potassium ion binding,sodium ion binding,protein heterodimerization activity,chaperone binding,steroid hormone binding	9.02066	9.60508	9.21877	9.3514	8.72675	9.26279	9.85182	9.2183	8.99291	9.04457	8.92131	8.72757	9.45383	8.9056	9.56903	9.60077	10.0195	9.33489	9.64705	9.77909	9.69411	10.4776	9.43791	10.4075	10.1678	9.48685	7.92348	8.12407	8.29773	8.05916	8.29332	8.73098	9.82935	10.4452	9.85233	8.83691	7.17018	9.11686	9.72364	9.27046	9.27343	9.48959	9.42888
DKC1	H/ACA ribonucleoprotein complex subunit 4	DKC1_HUMAN	O60832	enzyme-directed rRNA pseudouridine synthesis,rRNA processing,RNA processing,telomere maintenance via telomerase,positive regulation of telomere maintenance via telomerase,positive regulation of telomerase activity,scaRNA localization to Cajal body,telomerase RNA stabilization,positive regulation of establishment of protein localization to telomere,positive regulation of protein localization to Ca…	fibrillar center,nucleus,nucleoplasm,nucleolus,cytoplasm,telomerase holoenzyme complex,box H/ACA snoRNP complex,box H/ACA scaRNP complex,box H/ACA telomerase RNP complex	telomerase activity,RNA binding,protein binding,pseudouridine synthase activity,box H/ACA snoRNA binding,telomerase RNA binding	6.72938	6.49338	5.69211	6.72608	6.38492	6.94182	7.98839	6.6377	6.68076	6.25269	6.72586	5.66055	7.12193	7.39316	6.05535	6.40179	6.58185	6.66012	6.99503	6.95761	6.61689	7.45504	5.62206	6.32508	5.93776	6.23563	-5.50675	7.55421	5.8571	6.20135	5.74989	6.12306	5.68151	6.44942	4.15301	9.41043	9.45225	9.53482	7.46592	8.26414	6.81608	6.4794	8.25958
LRPPRC	Leucine-rich PPR motif-containing protein, mitochondrial""	LPPRC_HUMAN	P42704	negative regulation of mitochondrial RNA catabolic process,mitochondrion transport along microtubule,mRNA transport,regulation of mitochondrial translation	mitochondrion,condensed nuclear chromosome,nucleus,nuclear inner membrane,nuclear outer membrane,nucleoplasm,cytoskeleton,microtubule,membrane,mitochondrial nucleoid,perinuclear region of cytoplasm,ribonucleoprotein complex	actin filament binding,single-stranded DNA binding,RNA binding,protein binding,microtubule binding,ubiquitin protein ligase binding,beta-tubulin binding	8.93539	8.88613	9.16833	9.48762	9.47103	9.0978	9.88944	9.05846	9.79961	8.70677	8.63558	9.4796	9.52911	9.48219	9.48035	9.60967	9.3702	9.67369	9.73456	9.92626	9.91846	10.6481	9.27257	10.2191	10.5388	10.4183	10.5725	10.5475	10.1214	8.62858	8.60592	9.021	10.3356	10.6814	10.3488	8.075	8.50007	8.32418	9.33201	9.09517	9.4354	9.49636	9.47328
ALDOA	Fructose-bisphosphate aldolase A	ALDOA_HUMAN	P04075	fructose metabolic process,glycolytic process,ATP biosynthetic process,striated muscle contraction,actin filament organization,binding of sperm to zona pellucida,regulation of cell shape,fructose 1,6-bisphosphate metabolic process,muscle cell cellular homeostasis,protein homotetramerization	extracellular region,extracellular space,nucleus,cytosol,actin cytoskeleton,membrane,platelet alpha granule lumen,M band,I band,secretory granule lumen,Requires Ontology,extracellular exosome,tertiary granule lumen,ficolin-1-rich granule lumen	RNA binding,actin binding,fructose-bisphosphate aldolase activity,protein binding,cytoskeletal protein binding,tubulin binding,identical protein binding,cadherin binding,fructose binding	9.19752	9.16962	9.20443	9.70003	9.37419	9.47059	8.76449	8.97648	8.58606	9.96888	8.66756	8.97709	8.7764	9.24195	8.49565	8.46204	9.47838	9.5203	8.62415	9.15974	9.28555	8.87348	9.19846	10.2091	9.49713	8.96328	10.2639	10.0105	10.1288	10.0874	9.8591	10.1765	9.2514	9.62505	9.48562	9.93285	10.517	9.72941	9.62852	9.60836	8.87819	9.05609	9.37129
EIF5A	Eukaryotic translation initiation factor 5A-1	IF5A1_HUMAN	P63241	translational elongation,protein transport,tumor necrosis factor-mediated signaling pathway,positive regulation of translational elongation,positive regulation of translational termination,positive regulation of transcription from RNA polymerase II promoter,mRNA transport,cellular response to virus,positive regulation of intrinsic apoptotic signaling pathway by p53 class mediator	nucleus,annulate lamellae,cytoplasm,endoplasmic reticulum membrane,cytosol,membrane,nuclear pore	RNA binding,translation elongation factor activity,protein binding,U6 snRNA binding,ribosome binding,protein N-terminus binding	9.60224	9.61489	9.12716	9.26421	9.61445	9.34222	8.99701	8.96522	8.72493	9.93122	8.83956	9.09916	8.69395	9.40358	9.07194	9.6084	9.28811	8.54845	8.47756	9.64634	9.22486	7.98697	9.35339	9.38904	9.04739	8.85665	10.4431	9.66184	9.44828	8.92509	8.18041	9.6065	9.6801	9.2773	9.41328	8.45315	9.54847	8.70558	9.35725	9.81289	9.30966	9.6106	9.5862
ETF1	Eukaryotic peptide chain release factor subunit 1	ERF1_HUMAN	P62495	translational termination,protein methylation,nuclear-transcribed mRNA catabolic process, nonsense-mediated decay,regulation of translational termination,cytoplasmic translational termination	nucleus,cytoplasm,cytosol,translation release factor complex	RNA binding,translation release factor activity,protein binding,translation termination factor activity,ribosome binding,sequence-specific mRNA binding,translation release factor activity, codon specific	7.77654	7.26172	9.19424	7.47202	6.94394	7.05185	6.10556	7.34953	7.43008	7.20302	6.06723	6.6949	7.05716	7.90352	7.73892	7.02451	7.14969	5.74691	7.4334	6.87697	6.93042	6.62929	5.31282	7.54245	7.3192	5.67735	6.38142	5.67451	6.53232	6.09566	6.31674	5.29042	7.44328	7.42523	8.05737	6.48999	6.64766	5.69729	7.32775	6.98784	6.29005	6.59759	7.47289
SMTN	Smoothelin	SMTN_HUMAN	P53814	smooth muscle contraction,muscle organ development,actin cytoskeleton organization	cytoplasm,cytoskeleton,actin cytoskeleton,microtubule organizing center,filamentous actin	actin binding,structural constituent of muscle	-7.1217	-7.66745	2.84507	4.09734	-7.14734	-0.00332447	4.31744	2.13102	-1.23297	-6.9458	4.67186	-6.48305	-7.664	3.75894	3.18365	-6.3609	4.09574	4.65587	3.18655	-7.05193	5.00504	4.25096	-6.62426	-7.68104	-7.64796	3.33003	-5.2896	-6.26015	-6.50976	-7.18001	-6.47848	-6.72865	-7.04785	-8.21586	-6.98948	-6.63205	-7.09195	-6.78809	-6.86187	-7.85272	-6.74763	-7.35203	1.24696
PC	Pyruvate carboxylase, mitochondrial""	PYC_HUMAN	P11498	gluconeogenesis,lipid metabolic process,negative regulation of gene expression,viral RNA genome packaging,viral release from host cell,positive regulation by host of viral process,pyruvate metabolic process	cytoplasm,mitochondrion,mitochondrial matrix,cytosol	protein binding,ATP binding,biotin binding,identical protein binding,metal ion binding,pyruvate carboxylase activity	12.6297	12.4746	13.1095	12.6746	12.9083	13.7241	12.3366	11.9083	11.9702	13.2253	13.0884	13.7953	10.9216	11.6935	12.0469	12.2625	11.2192	12.1157	11.911	12.068	11.4945	11.0257	13.6666	12.2985	12.8423	12.9644	13.0738	13.6668	13.4844	13.1656	13.327	13.8721	11.5765	10.7844	13.0529	12.4965	12.5076	13.364	12.5072	12.7873	13.3423	13.2299	13.577
MYH10	Myosin-10	MYH10_HUMAN	P35580	mitotic cytokinesis,actin filament-based movement,cell adhesion,regulation of cell shape,actomyosin structure organization,positive regulation of protein secretion	stress fiber,nucleus,cytoplasm,cytosol,cell cortex,lamellipodium,midbody,cleavage furrow,actomyosin,extracellular exosome,myosin II filament,polysome,myosin complex,myosin II complex	microfilament motor activity,actin filament binding,actin binding,protein binding,calmodulin binding,ATP binding,RNA stem-loop binding,ADP binding,mRNA 5'-UTR binding	14.1237	14.0314	13.6596	13.5807	13.7284	14.1776	11.9291	11.8337	12.5571	13.3856	13.6208	14.263	11.8654	12.0249	12.576	12.8932	12.1602	12.827	12.4019	12.7444	13.3972	11.0428	14.6683	8.05716	9.20388	9.63854	14.2276	14.3817	14.7173	15.0014	15.3091	14.6425	8.48007	7.98658	6.85709	14.341	14.2192	14.3153	13.4827	14.0447	13.7462	13.3678	13.5484
CAPZA1	F-actin-capping protein subunit alpha-1	CAZA1_HUMAN	P52907	cell junction assembly,macromolecular complex assembly,barbed-end actin filament capping,actin cytoskeleton organization	extracellular region,cytosol,cytoskeleton,actin cytoskeleton,extracellular exosome,WASH complex,F-actin capping protein complex	actin binding,protein binding,cadherin binding,actin filament binding	10.684	11.3352	10.8085	10.9141	10.7237	10.696	9.31013	9.21712	9.33197	10.853	11.7253	11.0482	9.40326	9.61809	9.81346	7.51841	7.94881	7.93139	7.51628	8.94135	9.07773	7.85761	11.6321	8.49317	7.36456	7.26918	11.3006	10.488	11.1572	11.1961	11.0907	10.9251	8.02132	8.21719	8.6045	11.0512	10.5573	11.2591	10.7114	10.7707	10.9633	10.7377	10.6017
EIF4H	Eukaryotic translation initiation factor 4H	IF4H_HUMAN	Q15056	regulation of translational initiation,sexual reproduction,developmental growth,formation of translation preinitiation complex,eukaryotic translation initiation factor 4F complex assembly	cytosol,membrane,perinuclear region of cytoplasm,eukaryotic translation initiation factor 4F complex	RNA binding,translation initiation factor activity,protein binding,translation factor activity, RNA binding,cadherin binding,RNA strand annealing activity,ribosomal small subunit binding,RNA strand-exchange activity	8.24466	8.09227	7.84499	8.69738	8.70771	8.29627	6.72469	7.52864	6.7617	8.30903	6.89492	6.47857	7.10962	7.31421	6.62191	7.09238	7.21501	7.03824	6.67036	6.67695	7.20176	8.81573	7.46904	7.95874	7.38472	7.16342	9.41025	9.35176	8.7441	8.77004	8.24176	9.18123	7.39679	7.10259	7.87127	7.5448	8.42621	7.7615	8.73566	8.54863	8.25591	8.55464	8.50415
PPP1CB	Serine/threonine-protein phosphatase PP1-beta catalytic subunit	PP1B_HUMAN	P62140	MAPK cascade,glycogen metabolic process,regulation of glycogen biosynthetic process,regulation of glycogen catabolic process,protein dephosphorylation,cell cycle,regulation of cell adhesion,circadian regulation of gene expression,regulation of circadian rhythm,entrainment of circadian clock by photoperiod,cell division	chromosome, telomeric region,nucleus,nucleoplasm,nucleolus,cytosol,plasma membrane,focal adhesion,glycogen granule,extracellular exosome,protein phosphatase type 1 complex,PTW/PP1 phosphatase complex,cytoplasm	protein serine/threonine phosphatase activity,protein binding,phosphatase activity,myosin phosphatase activity,protein kinase binding,metal ion binding,myosin-light-chain-phosphatase activity	8.3321	7.77599	8.04735	8.18351	7.37499	7.78563	8.15505	8.93175	9.00572	7.38498	6.18616	10.4824	9.02684	9.13611	9.01163	7.48827	9.10485	8.27449	8.92308	9.01416	9.03921	8.35246	7.80382	8.20737	8.1567	8.42623	9.42515	4.42172	7.98116	8.23681	7.62983	8.12007	8.19166	9.0473	8.39789	7.20576	8.50489	8.51461	9.11381	6.86725	7.69707	7.7898	7.48247
FARSA	Phenylalanine--tRNA ligase alpha subunit	SYFA_HUMAN	Q9Y285	phenylalanyl-tRNA aminoacylation,protein heterotetramerization	cytosol,phenylalanine-tRNA ligase complex,membrane,cytoplasm	tRNA binding,RNA binding,phenylalanine-tRNA ligase activity,protein binding,ATP binding	7.99528	7.78159	8.00684	8.27884	7.85321	7.64382	8.22627	8.67022	8.34743	8.26977	7.86084	7.95456	7.7566	8.45991	8.49803	8.73697	8.37542	8.28553	8.19044	8.82997	8.19939	8.73851	7.37794	8.74609	8.41035	8.81961	7.56127	7.54582	7.42441	7.65608	7.05761	8.14431	9.01571	8.62564	9.04017	6.1162	7.18745	7.0614	7.76017	7.78254	7.8063	7.4249	7.89396
RPS8	40S ribosomal protein S8	RS8_HUMAN	P62241	cytoplasmic translation,translation,maturation of SSU-rRNA from tricistronic rRNA transcript (SSU-rRNA, 5.8S rRNA, LSU-rRNA)	nucleus,nucleoplasm,endoplasmic reticulum,cytosol,focal adhesion,membrane,cytosolic ribosome,extracellular exosome,cytosolic small ribosomal subunit,ribonucleoprotein complex	RNA binding,structural constituent of ribosome,protein binding	11.4134	10.9997	11.5099	11.2617	11.5085	11.2999	11.7985	11.7025	11.1932	10.9992	11.7294	11.7736	10.7315	11.6171	11.3648	11.9639	11.4687	11.5127	11.6848	11.4345	11.6489	11.082	11.8835	11.3927	11.1927	10.8716	11.2635	11.5733	11.5506	11.7233	12.3233	11.5814	11.7541	10.9173	11.7053	11.8267	11.3375	11.3002	10.837	11.1174	11.2062	11.0381	11.3669
LIMA1	LIM domain and actin-binding protein 1	LIMA1_HUMAN	Q9UHB6	cholesterol metabolic process,cell migration,intestinal cholesterol absorption,negative regulation of actin filament depolymerization,ruffle organization,cholesterol homeostasis,actin filament bundle assembly	stress fiber,ruffle,cytosol,plasma membrane,focal adhesion,actin cytoskeleton,brush border membrane,cleavage furrow	actin monomer binding,protein binding,cadherin binding,metal ion binding,actin filament binding	7.90223	6.88464	8.0021	7.6743	8.03421	8.07341	8.08823	7.62009	7.86385	7.65479	8.2643	8.76767	7.65986	7.85064	7.08599	6.96541	6.73255	7.36135	7.46667	7.04765	7.42123	7.38349	7.61718	6.84307	7.06252	6.98801	7.06878	6.00186	5.66862	6.90354	6.38298	7.37229	7.11574	6.98761	7.12212	5.67827	6.8157	5.89137	7.4685	7.53626	8.37931	8.47108	8.21644
RPS18	40S ribosomal protein S18	RS18_HUMAN	P62269	cytoplasmic translation,translation	postsynaptic density,nucleus,nucleoplasm,cytosol,ribosome,focal adhesion,membrane,cytosolic ribosome,extracellular exosome,small ribosomal subunit,cytosolic small ribosomal subunit	RNA binding,structural constituent of ribosome,protein binding,rRNA binding	8.97775	9.68924	9.16291	9.64195	9.25147	8.84078	9.58361	9.46188	9.41525	9.82786	9.52643	9.70481	9.55714	9.45547	9.71941	8.86068	9.37528	9.93401	9.10575	9.35807	8.8717	11.354	8.82463	9.95127	10.2461	9.84836	9.72412	9.37018	9.93631	9.47334	9.80972	8.8794	9.22535	9.93285	9.39719	9.58159	9.56269	9.7966	8.70752	9.14862	9.39002	9.63176	9.48837
AHNAK	Neuroblast differentiation-associated protein AHNAK	AHNK_HUMAN	Q09666	regulation of RNA splicing,regulation of voltage-gated calcium channel activity	membrane raft,nucleus,cytoplasm,lysosomal membrane,cytosol,plasma membrane,focal adhesion,actin cytoskeleton,membrane,T-tubule,vesicle,sarcolemma,costamere,cell-cell contact zone,extracellular exosome,plasma membrane protein complex	RNA binding,protein binding,S100 protein binding,cadherin binding,structural molecule activity conferring elasticity	10.1393	10.285	10.2241	8.98759	10.1143	10.3177	8.37389	8.10823	8.66506	10.1022	9.88048	10.3164	8.59326	9.32954	8.96457	8.70076	8.92717	9.42796	8.53939	9.35742	9.01066	8.50133	9.99485	9.27182	9.2153	9.4651	8.89177	9.71401	11.0229	10.1424	10.3478	10.453	10.1438	10.6561	10.4739	11.0584	10.6879	11.1789	10.2538	10.3038	10.9872	9.68831	10.213
POLDIP3	Polymerase delta-interacting protein 3	PDIP3_HUMAN	Q9BY77	poly(A)+ mRNA export from nucleus,positive regulation of translation,mRNA export from nucleus	nucleoplasm,cytoplasm,cytosol,nuclear speck,cytoplasmic ribonucleoprotein granule,nucleus	RNA binding,protein binding,macromolecular complex binding,mRNA binding	6.43132	6.43722	6.66371	6.93085	6.77827	7.24555	7.00753	7.09178	6.95727	6.30361	6.40656	6.5481	7.44584	7.17559	7.02133	6.67466	7.08704	7.26055	7.84253	7.54849	7.5117	7.76444	5.81185	7.30384	6.49489	7.17973	5.89776	6.36006	6.63581	6.68228	5.69204	7.11389	3.01706	6.9396	7.02186	6.60414	7.34367	7.23757	6.96405	6.61212	7.18862	6.77482	6.9769
NPM1	Nucleophosmin	NPM_HUMAN	P06748	DNA repair,nucleosome assembly,intracellular protein transport,nucleocytoplasmic transport,centrosome cycle,signal transduction,cell aging,protein localization,positive regulation of cell proliferation,negative regulation of cell proliferation,negative regulation of centrosome duplication,regulation of endodeoxyribonuclease activity,cellular response to UV,ribosome assembly,negative regulation of…	nucleus,nucleoplasm,nucleolus,cytoplasm,centrosome,cytosol,focal adhesion,membrane,spindle pole centrosome,macromolecular complex,protein-DNA complex,ribonucleoprotein complex	core promoter sequence-specific DNA binding,transcription coactivator activity,RNA binding,protein kinase inhibitor activity,protein binding,protein kinase binding,Tat protein binding,histone binding,protein homodimerization activity,ribosomal large subunit binding,ribosomal small subunit binding,NF-kappaB binding,unfolded protein binding,Requires Ontology,chromatin binding	10.2166	11.0892	10.3467	10.4242	10.1954	10.7327	9.01261	9.42345	9.56992	10.8571	10.8712	10.3233	8.96498	9.62316	9.06384	10.3942	9.53613	9.71458	9.70158	10.0533	9.97092	11.1611	10.2917	10.4746	10.3629	9.91092	10.7707	10.0592	10.8446	10.789	10.0145	10.9933	10.3335	10.231	9.5857	10.3262	11.1881	11.3133	10.508	10.0597	11.1505	10.3109	11.0594
RBBP4	Histone-binding protein RBBP4	RBBP4_HUMAN	Q09028	DNA replication,DNA replication-dependent nucleosome assembly,DNA replication-independent nucleosome assembly,chromatin remodeling,regulation of transcription, DNA-templated,cell cycle,negative regulation of cell proliferation,histone deacetylation,chromatin assembly,regulation of gene expression	chromosome, telomeric region,chromatin,nucleus,nucleoplasm,cytosol,NURF complex,ATPase complex,histone deacetylase complex,Sin3 complex,NuRD complex,macromolecular complex,CAF-1 complex,ESC/E(Z) complex	DNA-dependent ATPase activity,nucleosomal DNA binding,RNA polymerase II core promoter proximal region sequence-specific DNA binding,protein binding,histone binding,histone deacetylase binding	1.50676	8.40668	6.26256	7.43671	5.99293	7.91441	6.66595	6.55123	5.54241	6.3113	5.85168	6.3121	6.29044	6.65131	7.09777	6.31429	6.17052	7.59553	7.63112	7.57861	6.64419	2.20784	5.95751	6.76644	7.77163	7.55213	7.09389	7.75927	7.40617	6.47327	6.13954	6.77904	6.64169	8.24044	7.5096	7.24747	8.48863	7.03656	6.62944	6.50152	6.21023	7.04679	6.28794
ALYREF	THO complex subunit 4	THOC4_HUMAN	Q86V81	regulation of DNA recombination,mRNA splicing, via spliceosome,osteoblast differentiation,RNA export from nucleus,mRNA export from nucleus,replication fork processing,positive regulation of DNA-templated transcription, elongation,viral mRNA export from host cell nucleus	chromosome, telomeric region,nucleus,nucleoplasm,cytoplasm,cytosol,membrane,nuclear speck,extracellular exosome,transcription export complex,catalytic step 2 spliceosome	RNA binding,protein binding,Requires Ontology,mRNA binding	7.60896	7.5092	6.23591	6.60616	7.77565	-7.18909	6.20639	6.44999	6.52042	-7.0384	-6.74075	-6.68527	-8.00158	6.76781	6.14532	7.1232	-7.4874	1.74242	-6.49324	7.46144	6.88234	5.1126	7.56067	6.1373	6.5213	6.37112	7.76556	8.32335	7.84829	6.79276	7.78804	8.05933	6.69229	6.00148	5.04784	7.42706	8.28754	7.80757	8.28689	6.83662	8.28497	7.19993	7.84755
TMSB10	Thymosin beta-10	TYB10_HUMAN	P63313	actin filament organization,regulation of cell migration,sequestering of actin monomers	cytoskeleton,cytoplasm	protein binding,actin monomer binding	8.59824	8.55062	8.62386	8.77615	8.79204	8.53581	7.41321	8.25449	7.75138	7.13426	5.31072	7.60624	6.55316	7.43534	7.05642	3.23529	7.87276	6.97197	4.48511	7.9192	7.85051	8.90036	8.36574	8.99435	7.63587	7.30729	9.63668	9.65245	8.90047	9.54143	8.12172	9.57561	8.27664	7.9301	7.01349	9.47021	9.5749	8.90542	9.09423	8.80944	8.46054	8.82993	8.98419
CAPZA2	F-actin-capping protein subunit alpha-2	CAZA2_HUMAN	P47755	macromolecular complex assembly,actin cytoskeleton organization,barbed-end actin filament capping	extracellular region,cytosol,brush border,actin cytoskeleton,membrane,cortical cytoskeleton,extracellular exosome,F-actin capping protein complex	protein binding,actin filament binding	10.6368	10.8116	11.0163	10.9672	10.3703	10.6278	10.6546	9.98328	9.96402	11.4648	11.3719	11.2086	9.98226	8.32406	10.2955	9.60193	9.53082	8.96555	10.054	9.89697	9.70935	-7.04236	12.0765	9.11845	9.24738	9.26997	11.5825	11.0477	11.5698	10.7359	11.0355	11.5603	9.42297	9.45518	9.91609	10.8281	10.4148	10.769	10.9865	9.39526	10.7436	11.028	10.4888
KRT17	Keratin, type I cytoskeletal 17""	K1C17_HUMAN	Q04695	positive regulation of cell growth,hair follicle morphogenesis,keratinization,intermediate filament organization,positive regulation of translation,positive regulation of hair follicle development,epithelial cell differentiation	cytosol,intermediate filament,intermediate filament cytoskeleton,cell periphery,cytoskeleton,keratin filament	structural molecule activity,protein binding	11.5591	9.95473	11.6967	10.7229	12.618	10.7185	11.1963	10.8783	11.2467	10.8194	10.7881	10.3807	11.1092	11.0244	10.4989	10.6732	10.4582	10.2349	10.8495	10.3984	11.2922	11.0671	10.894	10.7371	11.0382	12.2045	11.2181	9.92792	11.1255	9.54412	11.2266	11.5224	9.89271	9.75514	10.4075	9.96129	11.5652	10.2624	10.1449	11.8813	11.0978	10.9136	12.0274
KRT10	Keratin, type I cytoskeletal 10""	K1C10_HUMAN	P13645	peptide cross-linking,keratinocyte differentiation,positive regulation of epidermis development,protein heterotetramerization,epidermis development,morphogenesis of an epithelium,epithelial cell differentiation	cornified envelope,extracellular space,nucleus,cytoplasm,cytosol,intermediate filament,cell surface,membrane,keratin filament,extracellular exosome,cytoskeleton	protein binding,structural constituent of epidermis,protein heterodimerization activity	13.9834	10.7244	13.3134	12.2759	12.323	10.9704	11.3233	10.2189	12.1095	12.1935	11.8526	12.4769	11.249	9.5512	10.771	10.0124	9.63941	10.4373	9.58474	10.3067	11.0761	9.64487	12.2276	11.0318	10.2239	11.1422	13.5199	12.5003	11.8317	12.1614	12.7035	11.7195	10.7092	10.18	11.1662	12.8131	13.1809	11.7666	12.4253	11.7361	12.3045	13.5435	12.4203
CYCS	Cytochrome c	CYC_HUMAN	P99999	activation of cysteine-type endopeptidase activity involved in apoptotic process by cytochrome c,cellular respiration,activation of cysteine-type endopeptidase activity,mitochondrial electron transport, ubiquinol to cytochrome c,mitochondrial electron transport, cytochrome c to oxygen,positive regulation of cysteine-type endopeptidase activity involved in apoptotic process	nucleus,mitochondrion,mitochondrial inner membrane,mitochondrial intermembrane space,cytosol,apoptosome,respiratory chain	protein binding,electron carrier activity,heme binding,metal ion binding	8.23575	8.61039	8.37489	8.556	8.60619	8.86062	7.02655	7.55715	6.79767	7.73201	7.61051	8.57566	6.09599	6.16235	6.43392	7.22743	7.36045	6.84257	7.14415	6.11814	7.01547	4.07909	8.40722	7.19345	7.94536	7.8567	8.2079	8.4191	8.60925	8.87089	8.75847	9.08264	6.6314	5.63061	7.85021	9.83558	9.67958	10.3687	8.70745	9.08298	9.35038	9.03754	8.30931
HSP90AA1	Heat shock protein HSP 90-alpha	HS90A_HUMAN	P07900	positive regulation of protein phosphorylation,activation of innate immune response,positive regulation of defense response to virus by host,mitochondrial transport,response to unfolded protein,telomere maintenance via telomerase,response to heat,response to cold,central nervous system neuron axonogenesis,establishment of cell polarity,regulation of protein ubiquitination,positive regulation of p…	extracellular region,nucleus,nucleoplasm,cytoplasm,mitochondrion,cytosol,plasma membrane,membrane,secretory granule lumen,melanosome,neuronal cell body,lysosomal lumen,dendritic growth cone,axonal growth cone,perinuclear region of cytoplasm,extracellular exosome,endocytic vesicle lumen,ficolin-1-rich granule lumen,macromolecular complex,myelin sheath	RNA binding,protein binding,ATP binding,ATPase activity,MHC class II protein complex binding,nitric-oxide synthase regulator activity,TPR domain binding,ubiquitin protein ligase binding,identical protein binding,protein homodimerization activity,histone deacetylase binding,protein binding involved in protein folding,tau protein binding,GTPase binding,DNA polymerase binding,scaffold protein bindin…	10.7317	11.8526	11.1858	11.1591	11.2384	11.5985	11.3457	11.5776	10.8506	11.4149	11.3463	10.9764	11.676	11.3231	11.8669	11.4383	11.579	10.3143	11.1077	11.399	10.9824	10.179	11.2121	12.1773	10.1197	11.7134	10.2308	10.1056	10.6988	8.84827	8.41458	10.4752	11.7322	10.2628	11.5148	10.537	10.5438	10.3087	10.8075	11.2664	10.8758	11.0197	10.6383
MAP4	Microtubule-associated protein	E7EVA0_HUMAN	E7EVA0				9.14139	8.98717	8.95674	8.85481	8.95457	9.12373	10.1436	7.73897	8.50174	8.99501	8.67534	9.33003	8.36482	8.41401	8.48737	9.45552	8.43807	8.37585	8.07759	8.53045	8.65564	10.1822	8.89811	8.18134	8.14651	8.68323	11.1746	8.80004	9.25481	8.93306	9.49422	9.15436	9.08555	9.3428	8.95999	8.90316	9.21484	9.06196	9.02553	8.90313	8.83392	8.49355	9.00716
CALM2;CALM1;CALM2;CALM3	Calmodulin-2 (Fragment);Calmodulin-1;Calmodulin-2;Calmodulin-3	H0Y7A7_HUMAN;CALM1_HUMAN;CALM2_HUMAN;CALM3_HUMAN	H0Y7A7;P0DP23;P0DP24;P0DP25	G2/M transition of mitotic cell cycle,regulation of heart rate,detection of calcium ion,G-protein coupled receptor signaling pathway,positive regulation of peptidyl-threonine phosphorylation,negative regulation of peptidyl-threonine phosphorylation,regulation of release of sequestered calcium ion into cytosol by sarcoplasmic reticulum,regulation of cardiac muscle contraction by regulation of the …	spindle pole,extracellular region,nucleus,nucleoplasm,cytoplasm,centrosome,cytosol,spindle microtubule,plasma membrane,sarcomere,vesicle,myelin sheath,voltage-gated potassium channel complex,macromolecular complex,calcium channel complex,catalytic complexspindle pole,nucleus,cytoplasm,centrosome,spindle microtubule,plasma membrane,voltage-gated potassium channel complex,membrane,sarcomere,vesicle…	calcium ion binding,protein binding,adenylate cyclase binding,adenylate cyclase activator activity,calcium channel inhibitor activity,protein kinase binding,protein domain specific binding,titin binding,N-terminal myristoylation domain binding,protein serine/threonine kinase activator activity,ion channel binding,calcium-dependent protein binding,protein phosphatase activator activity,disordered …	9.34248	10.0178	10.3511	10.5309	10.0647	10.0762	9.11116	9.09174	9.10554	10.2629	8.68112	8.92636	7.52949	8.55342	8.40605	7.65618	8.42009	8.59768	8.80456	9.46442	8.84154	8.99753	9.03079	10.0321	9.23173	8.98784	11.0257	10.851	9.79781	10.3701	9.34255	10.4249	9.93567	9.43706	9.12575	10.3189	11.1965	10.145	10.1054	9.75911	10.1393	10.3338	10.8834
RPS14	40S ribosomal protein S14	RS14_HUMAN	P62263	ribosomal small subunit assembly,negative regulation of transcription from RNA polymerase II promoter,cytoplasmic translation,translation,regulation of translation,erythrocyte differentiation,maturation of SSU-rRNA,maturation of SSU-rRNA from tricistronic rRNA transcript (SSU-rRNA, 5.8S rRNA, LSU-rRNA)	postsynaptic density,nucleoplasm,nucleolus,cytosol,focal adhesion,membrane,cytosolic ribosome,extracellular exosome,cytosolic small ribosomal subunit	RNA binding,structural constituent of ribosome,protein binding,translation regulator activity,mRNA 5'-UTR binding,small ribosomal subunit rRNA binding	9.99805	9.85719	10.1022	10.0096	10.1475	10.1267	10.9835	10.8913	11.0269	10.1193	10.4306	10.4196	10.4928	10.7409	10.5937	10.2359	10.5181	10.4704	10.3024	9.8461	9.52176	11.0053	10.0319	10.2868	11.0824	10.773	9.83758	10.1052	9.83274	10.6851	10.8745	10.4117	10.5515	10.0856	10.6794	10.343	10.2046	10.1867	10.014	9.79032	9.95863	10.1053	10.019
MCM7	DNA replication licensing factor MCM7	MCM7_HUMAN	P33993	DNA replication,DNA unwinding involved in DNA replication,cellular response to DNA damage stimulus,cell cycle,cell proliferation,regulation of phosphorylation,cellular response to epidermal growth factor stimulus,cellular response to xenobiotic stimulus,DNA replication initiation,double-strand break repair via break-induced replication,DNA strand elongation involved in DNA replication	nucleolus,chromosome, telomeric region,chromatin,nucleus,nucleoplasm,cytosol,membrane,MCM complex,CMG complex	DNA binding,DNA helicase activity,protein binding,ATP binding,ATPase activity,single-stranded DNA binding,single-stranded DNA-dependent ATP-dependent DNA helicase activity	8.7813	9.12783	9.15984	9.34476	9.3905	9.43756	10.2098	10.1355	9.96614	9.35326	9.09904	9.56284	10.1019	9.49515	10.2662	10.0676	9.34964	9.5473	10.2159	9.95122	9.89449	9.66828	9.09341	9.52767	9.55696	9.52278	9.16724	8.68559	9.04089	9.76429	9.61308	9.3546	10.2377	10.2843	10.4354	9.05764	9.26478	9.96748	9.08176	9.26396	9.1237	8.72526	9.25371
KRT6C	Keratin, type II cytoskeletal 6C""	K2C6C_HUMAN	P48668	intermediate filament cytoskeleton organization,keratinization,intermediate filament organization	cytosol,intermediate filament,keratin filament,extracellular exosome	protein binding,structural constituent of epidermis	12.2837	11.263	13.1924	12.2744	11.7896	11.446	11.2898	11.2242	11.8253	11.8306	12.1269	11.4419	10.5463	11.014	11.5975	10.7452	9.53775	10.77	11.4427	8.24052	11.7601	10.6747	12.7133	11.4531	10.9342	11.5321	12.8905	11.694	11.3169	11.0136	12.522	11.427	10.7101	10.561	11.2907	12.8219	12.4806	11.9835	12.0761	10.7742	12.3684	12.9285	12.7958
SEPT9	Septin-9	SEPT9_HUMAN	Q9UHD8	positive regulation of nonmotile primary cilium assembly,cellular protein localization,cytoskeleton-dependent cytokinesis	stress fiber,cytoplasm,microtubule,axoneme,actin cytoskeleton,perinuclear region of cytoplasm,Requires Ontology,septin complex,cell division site,microtubule cytoskeleton,septin ring	protein binding,GTP binding,cadherin binding,GTPase activity,binding, bridging	8.69862	9.01318	8.36424	9.43824	8.89188	8.83285	9.11448	8.92194	8.73473	9.00584	8.43548	8.87459	9.2371	9.05407	9.19743	8.71554	9.05037	8.67392	9.26469	9.45222	8.9434	10.5251	9.19942	8.84166	8.68738	8.59645	8.10402	7.59178	9.05375	8.54834	8.36559	8.50538	9.36167	9.42287	9.21714	8.80894	8.46785	8.61368	9.08583	8.84762	8.73054	8.77805	8.84196
GTPBP4	Nucleolar GTP-binding protein 1	NOG1_HUMAN	Q9BZE4	regulation of cyclin-dependent protein serine/threonine kinase activity,maturation of LSU-rRNA from tricistronic rRNA transcript (SSU-rRNA, 5.8S rRNA, LSU-rRNA),osteoblast differentiation,negative regulation of DNA replication,negative regulation of cell proliferation,negative regulation of cell-cell adhesion,negative regulation of cell migration,negative regulation of protein ubiquitination,nega…	nucleus,nucleoplasm,nucleolus,cytoplasm,cytosol,membrane,nuclear membrane,perinuclear region of cytoplasm	RNA binding,GTPase activity,protein binding,GTP binding	6.01033	6.81189	6.51534	7.09617	6.7394	6.53542	6.73215	5.84366	7.25667	5.77245	5.24742	7.46421	7.48371	6.98312	7.29411	7.96176	7.78208	7.70538	7.54349	7.39057	7.38858	4.75427	6.24033	7.04343	7.39589	6.96649	2.92942	4.20931	4.65584	5.59809	6.26154	3.87287	6.51426	7.66591	7.25857	5.12441	4.46607	6.55562	6.68505	-7.57785	4.78138	6.81202	6.87571
KRT1	Keratin, type II cytoskeletal 1""	K2C1_HUMAN	P04264	complement activation, lectin pathway,retina homeostasis,response to oxidative stress,peptide cross-linking,fibrinolysis,regulation of angiogenesis,negative regulation of inflammatory response,protein heterotetramerization,establishment of skin barrier,intermediate filament organization,keratinization	cornified envelope,extracellular region,extracellular space,nucleus,cytosol,cytoskeleton,membrane,keratin filament,Requires Ontology,extracellular exosome,blood microparticle,ficolin-1-rich granule lumen	protein binding,carbohydrate binding,structural constituent of epidermis,signaling receptor activity,protein heterodimerization activity	13.4844	12.4935	13.4018	12.52	11.4712	11.3997	11.7857	10.6187	12.4972	12.3245	11.4144	12.1526	11.4386	10.7211	11.264	10.6486	9.23056	11.2257	9.9708	10.9306	10.7341	10.8867	13.1687	11.9518	11.1953	11.162	13.265	12.1199	12.0865	11.8837	13.5335	12.1095	11.3343	10.7601	11.5419	13.2088	11.8741	12.7774	12.883	12.4037	11.5316	13.7498	13.1596
KRT8	Keratin, type II cytoskeletal 8""	K2C8_HUMAN	P05787	keratinization,intermediate filament organization	nucleus,nucleoplasm,cytoplasm,cytosol,intermediate filament,nuclear matrix,keratin filament,intermediate filament cytoskeleton,extracellular exosome	protein binding,scaffold protein binding,structural constituent of epidermis	12.186	12.3196	12.3405	12.0294	11.9461	12.5386	12.8043	12.8276	13.0852	12.535	12.8521	12.4815	12.7632	12.6523	12.7863	12.6723	12.1661	12.2573	12.5789	13.0734	12.7267	12.2445	12.7081	12.2958	12.0452	12.0436	11.9002	11.5069	11.5907	11.5335	11.4275	11.7447	11.9567	11.6579	11.5836	11.2687	11.7133	11.1756	12.16	12.0858	11.7962	12.3086	12.0663
TUFM	Elongation factor Tu, mitochondrial""	EFTU_HUMAN	P49411	translational elongation,response to ethanol,mitochondrial translational elongation	mitochondrion,membrane,mitochondrial nucleoid,synapse,extracellular exosome	RNA binding,translation elongation factor activity,GTPase activity,protein binding,GTP binding	10.4826	11.721	10.9465	10.9165	11.1993	11.2235	10.7025	10.6158	11.1244	10.6118	11.5058	11.5936	10.7187	10.6713	10.7231	12.2056	11.852	11.8218	10.4017	11.1256	10.7343	9.66336	11.9756	11.8017	12.2218	12.9333	11.516	11.3483	11.3951	11.0748	10.922	11.2634	11.0181	10.265	10.6848	11.0989	10.5565	11.04	11.1152	11.5009	11.3812	10.8326	10.218
FLNA	Filamin-A	FLNA_HUMAN	P21333	mitotic spindle assembly,angiogenesis,epithelial to mesenchymal transition,blood vessel remodeling,heart morphogenesis,adenylate cyclase-inhibiting dopamine receptor signaling pathway,negative regulation of neuron projection development,negative regulation of transcription from RNA polymerase I promoter,regulation of cell migration,actin cytoskeleton reorganization,regulation of actin filament bu…	extracellular region,nucleus,cytoplasm,trans-Golgi network,cytosol,plasma membrane,brush border,cell-cell junction,focal adhesion,cell cortex,actin cytoskeleton,membrane,Z disc,actin filament bundle,perikaryon,axonal growth cone,extracellular exosome,nucleolus,Myb complex	G-protein coupled receptor binding,RNA binding,protein kinase C binding,protein binding,potassium channel regulator activity,kinase binding,small GTPase binding,Fc-gamma receptor I complex binding,protein homodimerization activity,ion channel binding,cadherin binding,actin filament binding,GTPase binding,Requires Ontology	10.9771	11.366	11.3505	10.8905	10.5949	11.377	11.3171	11.0925	11.3319	10.6493	10.6524	11.1323	11.5941	11.4552	11.4712	11.3822	11.0973	10.7296	11.5956	11.0859	11.4943	10.9126	11.247	11.2233	10.6307	10.7069	9.96569	10.0407	10.6585	10.6929	10.6384	10.5157	11.0869	11.6724	11.514	10.669	10.6784	10.7981	10.7173	10.9512	11.5919	10.3264	10.8921
ARL6IP4	ADP-ribosylation factor-like protein 6-interacting protein 4	F8WCT1_HUMAN	F8WCT1				2.77474	3.56494	3.78596	4.15195	3.89573	5.87415	4.47399	6.70958	5.3533	5.57483	4.43753	6.79698	3.70691	-7.47259	4.34577	3.89485	3.95711	5.20864	3.45189	-6.87479	3.97694	-7.00425	6.51645	6.21094	5.36671	6.6128	8.73038	8.41677	7.2962	5.99315	6.89785	7.68562	6.84626	4.57404	5.56874	5.30621	4.56087	6.4527	6.11912	-7.59999	5.76839	4.71574	-6.70915
RPS2	40S ribosomal protein S2	RS2_HUMAN	P15880	cytoplasmic translation,translation,positive regulation of ubiquitin-protein transferase activity	nucleolus,nucleus,nucleoplasm,cytosol,focal adhesion,membrane,cytosolic ribosome,extracellular exosome,cytosolic small ribosomal subunit	RNA binding,mRNA binding,structural constituent of ribosome,protein binding,fibroblast growth factor binding,enzyme binding,cadherin binding	11.1479	11.4729	10.8488	11.025	11.3393	11.4385	12.2633	11.8889	12.0603	11.0004	11.3115	11.4278	12.1697	11.8683	12.39	11.3833	11.6198	11.79	11.3833	11.5994	11.9592	10.6195	11.4222	12.0654	12.097	12.456	10.6395	10.2871	11.0094	11.1991	11.1704	11.1177	11.7631	12.0953	12.2923	10.9929	10.8431	10.158	10.8884	11.4416	10.9631	11.1969	11.0788
RPS12	40S ribosomal protein S12	RS12_HUMAN	P25398	positive regulation of canonical Wnt signaling pathway,cytoplasmic translation,translation	nucleoplasm,Golgi apparatus,cytosol,membrane,cytosolic ribosome,intracellular membrane-bounded organelle,cytosolic small ribosomal subunit	RNA binding,structural constituent of ribosome,protein binding	10.4664	9.87564	9.87405	10.2558	10.368	9.92623	10.7527	10.8351	10.4978	10.7261	9.94496	10.3337	10.5386	10.9752	10.4242	10.7015	11.0994	10.9669	10.9464	10.9667	10.5919	8.97468	10.3455	11.2213	10.9529	11.1267	10.0724	9.57776	10.2716	9.45116	9.8244	9.96975	11.4874	10.4319	11.4882	9.83256	9.79722	9.60512	10.1001	10.0817	10.2822	10.4269	10.3509
RPL11	60S ribosomal protein L11	RL11_HUMAN	P62913	ribosomal large subunit assembly,cytoplasmic translation,rRNA processing,translation,protein targeting,positive regulation of gene expression,positive regulation of protein binding,negative regulation of proteasomal ubiquitin-dependent protein catabolic process,protein localization to nucleus,ribosomal large subunit biogenesis,protein stabilization,regulation of signal transduction by p53 class m…	nucleoplasm,nucleolus,cytoplasm,cytosol,membrane,cytosolic large ribosomal subunit,cytosolic ribosome,extracellular exosome,macromolecular complex,polysomal ribosome	RNA binding,structural constituent of ribosome,protein binding,5S rRNA binding,ubiquitin protein ligase binding,ubiquitin ligase inhibitor activity	10.619	10.6716	10.7021	10.7535	10.782	10.8791	10.8104	10.5401	9.67052	10.8188	11.1844	11.2029	11.3859	10.3874	11.312	11.5679	11.4544	10.9882	11.4101	11.1164	10.6306	10.6062	11.2945	11.1135	11.2672	11.3332	10.1427	10.7924	10.5849	11.0263	10.833	10.6228	11.7387	11.5941	9.63048	10.3347	10.9156	10.8701	10.4507	10.5454	10.5555	10.9091	11.0654
TPM1	Tropomyosin 1 (Alpha), isoform CRA_m""	H7BYY1_HUMAN	H7BYY1				11.3233	11.7543	11.3651	10.8258	12.1333	12.4341	9.89051	9.32587	10.309	11.7308	13.0559	11.8204	9.1191	8.95657	9.45699	8.84861	8.86271	9.23163	9.14738	8.78369	9.23407	10.9539	12.1448	3.44087	3.00914	5.69702	12.8259	12.8945	11.8764	12.6033	12.7186	12.5139	4.55942	-8.02712	2.49614	12.3722	11.6308	12.3272	11.7445	11.068	11.4908	10.6128	11.1644
ARHGDIA	Rho GDP-dissociation inhibitor 1	GDIR1_HUMAN	P52565	negative regulation of cell adhesion,regulation of protein localization,regulation of Rho protein signal transduction,negative regulation of apoptotic process,regulation of catalytic activity,semaphorin-plexin signaling pathway,regulation of actin cytoskeleton reorganization,Rho protein signal transduction	immunological synapse,nucleus,cytosol,cytoskeleton,extracellular exosome,membrane	GTPase activator activity,protein binding,Rho GDP-dissociation inhibitor activity	9.11361	8.73307	9.11219	9.4478	9.14307	8.99326	6.93125	7.01597	7.69504	8.89237	7.42931	7.28197	4.75988	7.28312	6.44867	6.41802	6.58972	5.61642	5.95744	7.17289	4.82792	7.74396	8.47138	9.41598	8.06554	7.41293	8.90308	8.67108	8.54279	8.74898	8.4476	8.82104	7.98887	8.35479	8.93579	8.9614	9.46929	8.91771	8.95323	9.53158	9.02124	9.1055	9.10477
TPM4	Tropomyosin alpha-4 chain	TPM4_HUMAN	P67936	osteoblast differentiation,muscle contraction,actin filament organization	stress fiber,podosome,cytosol,cytoskeleton,focal adhesion,membrane,cortical cytoskeleton,extracellular exosome,muscle thin filament tropomyosin,actin filament	calcium ion binding,protein binding,structural constituent of muscle,identical protein binding,protein homodimerization activity,protein heterodimerization activity,actin filament binding	12.6255	12.7528	12.6589	11.8724	11.9355	12.438	11.2871	10.8085	11.451	13.3028	12.3707	13.4391	10.3292	10.3111	10.421	11.3004	10.0475	11.0687	11.0473	11.1516	11.424	9.67735	13.0106	9.02074	9.03194	8.90425	12.9704	14.0574	13.6092	13.2276	13.9846	13.3101	9.07205	8.27403	8.98362	13.4571	13.1164	13.1424	12.4233	12.1859	12.3632	12.2974	12.0857
ATXN2L	Ataxin-2-like protein	ATX2L_HUMAN	Q8WWM7	mRNA metabolic process,stress granule assembly	cytosol,cytoplasmic stress granule,membrane,nuclear speck	RNA binding,protein binding,cadherin binding	6.89279	7.10031	6.8749	7.19211	7.6552	8.23653	7.55615	8.00425	8.12543	7.15051	7.84492	6.31967	8.62578	7.55353	7.65361	8.03398	8.35265	7.7395	7.92347	6.87065	7.63408	8.98466	7.14394	6.90681	7.16943	7.74085	7.3985	7.45042	7.41144	7.47152	6.68825	7.30065	7.42733	7.8815	7.70166	5.70133	6.8403	6.32429	7.81448	7.10854	7.84142	6.98646	7.85349
PKM	Pyruvate kinase PKM	KPYM_HUMAN	P14618	glycolytic process,programmed cell death,positive regulation of sprouting angiogenesis,positive regulation of cytoplasmic translation,cellular response to insulin stimulus	extracellular region,nucleus,cytoplasm,mitochondrion,rough endoplasmic reticulum,cytosol,cilium,vesicle,secretory granule lumen,Requires Ontology,extracellular exosome,extracellular vesicle,ficolin-1-rich granule lumen	magnesium ion binding,RNA binding,mRNA binding,pyruvate kinase activity,protein binding,ATP binding,kinase activity,MHC class II protein complex binding,potassium ion binding,cadherin binding	11.4525	11.2879	12.0692	11.7079	11.4721	12.2473	12.3272	12.3898	12.3659	10.4745	11.6377	11.9471	12.5432	11.3272	12.2646	12.1298	11.3403	12.0459	12.41	12.4072	12.641	12.6296	11.7143	12.2039	12.3346	11.5326	11.1459	11.1369	11.268	10.4701	10.5818	11.3527	11.1932	12.2845	13.2161	10.7412	11.3379	11.5258	12.2847	11.6916	11.4258	11.0789	11.3995
FAM120A	Constitutive coactivator of PPAR-gamma-like protein 1	F120A_HUMAN	Q9NZB2		cytosol,plasma membrane,membrane,nucleus	RNA binding	6.90479	7.27274	7.39463	7.19116	7.03441	7.18644	7.79863	7.45835	7.81255	6.3788	7.23655	7.38813	8.01625	7.56424	7.68333	7.9957	7.85392	7.59167	7.28748	7.23123	7.38496	7.7291	7.21308	7.64926	7.82782	7.64344	7.17278	6.28968	6.5288	6.77085	7.16059	6.84785	7.25002	7.84964	7.23672	5.44885	6.90935	6.04707	7.14443	6.91597	7.10042	7.12007	6.5751
PRRC2C	Protein PRRC2C	E7EPN9_HUMAN	E7EPN9				5.97837	5.92824	6.36431	6.08843	5.91262	6.46085	7.12256	7.22028	6.51443	5.61814	4.46598	3.04065	7.44849	6.67095	6.84797	6.75391	6.97953	5.87653	6.85187	5.75375	7.12634	8.29834	5.72632	6.76506	7.02478	6.38284	6.47042	7.41411	6.32341	8.1949	7.20455	6.61135	3.20219	6.61811	4.90194	6.17989	6.09898	6.75915	7.59835	6.38526	6.50498	5.51478	5.71674
MYH9	Myosin-9	MYH9_HUMAN	P35579	actin filament-based movement,meiotic spindle organization,angiogenesis,in utero embryonic development,establishment of T cell polarity,plasma membrane repair,membrane protein ectodomain proteolysis,phagocytosis, engulfment,integrin-mediated signaling pathway,myoblast fusion,regulation of cell shape,protein transport,platelet formation,monocyte differentiation,actomyosin structure organization,ac…	focal adhesion,stress fiber,ruffle,immunological synapse,uropod,nucleus,cytoplasm,spindle,actomyosin contractile ring,cytosol,plasma membrane,brush border,adherens junction,cytoplasmic side of plasma membrane,actin cytoskeleton,membrane,cell leading edge,neuromuscular junction,cleavage furrow,actomyosin,cortical granule,extracellular exosome,myosin II filament,myosin II complex,macromolecular com…	microfilament motor activity,actin filament binding,RNA binding,motor activity,actin binding,integrin binding,protein binding,calmodulin binding,ATP binding,protein domain specific binding,identical protein binding,protein homodimerization activity,protein anchor,ADP binding,cadherin binding	13.7772	13.7316	14.2133	13.2549	14.3118	13.6211	12.6204	12.5314	13.2326	13.538	14.741	13.6716	12.1915	12.5526	12.687	13.543	12.3159	12.7254	12.9675	13.3406	12.7581	11.9621	14.8496	8.1799	9.80466	10.1266	14.0964	15.1552	14.793	15.2493	15.2687	14.2637	7.96258	8.42196	8.22125	14.5412	14.4946	14.6648	12.7739	14.0448	14.6013	14.1657	13.2157
CTTN	Src substrate cortactin	SRC8_HUMAN	Q14247	intracellular protein transport,receptor-mediated endocytosis,substrate-dependent cell migration, cell extension,actin filament polymerization,regulation of axon extension,positive regulation of actin filament polymerization,actin cytoskeleton reorganization,positive regulation of smooth muscle contraction,focal adhesion assembly,neuron projection morphogenesis,cell motility,dendritic spine maint…	actin filament,growth cone,ruffle,podosome,cytoplasm,Golgi apparatus,cytosol,cytoskeleton,plasma membrane,clathrin-coated pit,focal adhesion,cell cortex,lamellipodium,cortical cytoskeleton,dendritic spine,intracellular membrane-bounded organelle,mitotic spindle midzone,cortical actin cytoskeleton,site of polarized growth	protein binding,profilin binding,cadherin binding,actin filament binding	7.64381	7.86109	8.19636	7.80132	8.19044	8.69034	7.90299	7.59088	7.98474	7.54495	8.38951	7.16689	7.5298	7.70397	7.41124	6.94454	7.70293	7.48922	7.8768	7.44439	8.11526	8.41483	6.79651	7.58908	7.84981	7.43884	7.87903	8.23714	7.71649	7.99591	8.15483	8.32239	7.82079	8.76137	8.238	7.39162	7.92608	7.27166	8.75819	7.60624	8.1321	7.56697	8.62717
FXR1	Fragile X mental retardation syndrome-related protein 1	FXR1_HUMAN	P51114	apoptotic process,muscle organ development,cell differentiation,skeletal muscle organ development,positive regulation of gene silencing by miRNA,positive regulation of translation,regulation of filopodium assembly,regulation of alternative mRNA splicing, via spliceosome,positive regulation of protein phosphorylation,regulation of mRNA stability,positive regulation of response to DNA damage stimul…	nucleolus,cytoplasm,cytosol,membrane,costamere,perinuclear region of cytoplasm,glutamatergic synapse,axon,nucleus,dendritic spine,dendritic spine neck,postsynaptic density,dendritic filopodium,neuronal cell body,presynapse,polysome,cytoplasmic ribonucleoprotein granule,growth cone	RNA binding,protein binding,RNA strand annealing activity,protein homodimerization activity,protein heterodimerization activity,mRNA 3'-UTR binding,translation regulator activity	8.56718	9.36205	9.42997	9.37084	8.69055	9.02801	10.1084	9.30397	9.88827	8.65967	8.36028	9.47086	9.99185	9.85509	9.81441	9.26297	9.44705	9.95343	10.1389	10.1186	10.2884	9.58477	9.38192	9.84274	10.0138	10.2631	8.08313	8.07259	8.55799	8.56457	8.25866	8.61614	9.66496	9.79056	9.35915	8.53584	8.37873	8.67596	8.59019	9.35421	9.36595	8.56743	9.31968
FUBP3	Far upstream element-binding protein 3	FUBP3_HUMAN	Q96I24	positive regulation of transcription from RNA polymerase II promoter,transcription, DNA-templated,positive regulation of gene expression,positive regulation of transcription, DNA-templated,regulation of gene expression	nucleus,cytoplasm,membrane	single-stranded DNA binding,RNA binding,protein binding,mRNA binding	8.12602	8.88912	8.843	9.83695	11.0728	8.49317	9.77323	9.38104	10.7278	7.6402	8.5913	8.78125	10.9209	10.0684	10.5021	9.40912	9.62407	10.0117	10.4351	9.01482	9.92968	8.98572	8.63956	9.70621	9.18105	9.12957	8.20986	7.84347	9.44901	7.4606	10.5545	9.35986	9.12289	9.99206	9.03296	11.7423	7.86763	8.87519	9.94355	9.31662	10.0248	8.02491	8.73521
ARPC4	Actin-related protein 2/3 complex subunit 4	ARPC4_HUMAN	P59998	actin filament polymerization,regulation of actin filament polymerization,Arp2/3 complex-mediated actin nucleation,actin nucleation	nucleus,cytosol,site of double-strand break,cell projection,extracellular exosome,Arp2/3 protein complex	protein binding, bridging,actin filament binding,structural constituent of cytoskeleton,protein binding,enzyme binding	9.41148	9.40617	9.26048	9.49753	9.347	9.32331	7.91281	8.23906	8.10718	8.78068	9.43192	9.28653	6.63322	7.35626	7.61925	8.60148	8.63856	8.09237	8.841	8.85642	7.88529	5.35969	9.99156	7.86558	8.44028	8.23655	10.0155	8.24988	10.2329	9.47917	10.1403	9.33302	7.57111	6.91631	8.02847	9.24655	8.97191	9.22568	9.03712	9.64718	9.59256	9.33083	9.07596
GAPDH	Glyceraldehyde-3-phosphate dehydrogenase	G3P_HUMAN	P04406	microtubule cytoskeleton organization,positive regulation of cytokine production,glucose metabolic process,glycolytic process,negative regulation of endopeptidase activity,regulation of macroautophagy,negative regulation of translation,killing of cells of other organism,positive regulation of type I interferon production,peptidyl-cysteine S-trans-nitrosylation,positive regulation of I-kappaB kina…	nucleus,cytoplasm,lipid particle,cytosol,plasma membrane,microtubule cytoskeleton,membrane,nuclear membrane,vesicle,intracellular membrane-bounded organelle,perinuclear region of cytoplasm,extracellular exosome,GAIT complex,ribonucleoprotein complex	glyceraldehyde-3-phosphate dehydrogenase (NAD+) (phosphorylating) activity,protein binding,microtubule binding,aspartic-type endopeptidase inhibitor activity,peptidyl-cysteine S-nitrosylase activity,identical protein binding,NADP binding,NAD binding,disordered domain specific binding	11.983	12.0555	11.784	11.8603	12.0195	11.862	12.0887	11.8066	11.6267	11.6696	11.6269	12.0968	12.4017	12.3194	12.3312	12.2768	11.3224	11.9545	11.5848	11.5313	11.7761	11.5988	11.2322	11.374	12.1184	11.8998	10.1071	10.6976	11.0848	10.4346	10.2765	10.5162	12.1189	11.535	12.1873	10.6527	11.484	10.8949	11.8332	12.1065	11.5787	11.3461	11.5884
KPNA3	Importin subunit alpha-4	IMA4_HUMAN	O00505	viral entry into host cell,macromolecular complex assembly,viral penetration into host nucleus,NLS-bearing protein import into nucleus	nucleoplasm,cytosol,NLS-dependent protein nuclear import complex,host cell,nuclear pore,nucleus	protein binding,protein C-terminus binding,nuclear import signal receptor activity,nuclear localization sequence binding	7.05923	7.4353	7.31823	6.96792	7.29074	6.96151	8.30523	8.53486	7.98348	6.72863	6.82886	7.22541	8.46835	8.51351	8.13194	7.49597	7.70226	7.82798	7.63473	8.25911	8.15857	7.52835	5.40477	7.7742	7.83779	7.77234	5.56498	6.2568	6.21459	4.46292	4.4303	6.0573	8.30512	8.53086	7.4193	-6.29315	5.68303	4.61346	6.5968	6.40694	7.73029	7.52967	7.07
BCAP31	B-cell receptor-associated protein 31	BAP31_HUMAN	P51572	protein targeting to mitochondrion,apoptotic process,positive regulation of cytosolic calcium ion concentration,spermatogenesis,negative regulation of endoplasmic reticulum calcium ion concentration,response to endoplasmic reticulum stress,calcium-mediated signaling using intracellular calcium source,positive regulation of cysteine-type endopeptidase activity involved in apoptotic process,positiv…	Golgi membrane,mitochondrion,endoplasmic reticulum,endoplasmic reticulum membrane,lipid particle,cytosol,integral component of plasma membrane,membrane,clathrin-coated vesicle,Golgi cisterna membrane,endoplasmic reticulum-Golgi intermediate compartment membrane,ER-mitochondrion membrane contact site,integral component of lumenal side of endoplasmic reticulum membrane,perinuclear endoplasmic retic…	protein binding,MHC class I protein binding,macromolecular complex binding	10.2316	9.58216	8.57258	8.51157	8.63157	8.4184	7.98137	8.22591	7.04133	8.55195	7.75769	10.399	7.03068	6.35489	6.02084	7.38675	8.23138	8.94928	6.34946	7.31701	6.80473	10.012	7.29215	8.88253	9.1194	8.26764	8.33862	8.04724	8.27147	11.5487	11.1957	8.61866	8.8507	8.97401	8.33655	8.95748	9.32535	9.59106	10.2398	10.1789	8.62625	8.44189	8.57904
EXOSC3	Exosome complex component RRP40	EXOS3_HUMAN	Q9NQT5	rRNA processing,RNA processing,RNA catabolic process,exonucleolytic nuclear-transcribed mRNA catabolic process involved in deadenylation-dependent decay,DNA deamination,isotype switching,positive regulation of isotype switching,CUT catabolic process,nuclear-transcribed mRNA catabolic process, exonucleolytic, 3'-5',nuclear polyadenylation-dependent rRNA catabolic process,exonucleolytic trimming to…	nucleus,nucleoplasm,nucleolus,cytoplasm,cytosol,euchromatin,nuclear exosome (RNase complex),cytoplasmic exosome (RNase complex),exosome (RNase complex)	exoribonuclease activity,3'-5'-exoribonuclease activity,protein binding,RNA binding	4.68357	6.40914	5.33635	5.96626	3.69236	5.87679	6.20378	6.17354	6.46249	5.79069	5.07721	6.29729	6.56472	6.51772	6.3813	6.85666	6.47393	6.32531	6.72249	7.1552	6.92113	8.88678	5.9237	2.63581	7.09928	6.54411	5.08788	5.85278	6.18225	5.64902	4.65795	4.22507	6.81921	5.42559	5.3763	3.17609	-6.70544	8.94815	6.15893	6.05411	5.7888	5.66625	5.67466
MYL6B	Myosin light chain 6B	MYL6B_HUMAN	P14649	muscle contraction,skeletal muscle tissue development,muscle filament sliding	cytosol,extracellular exosome,muscle myosin complex,myosin complex,unconventional myosin complex,myosin II complex	motor activity,calcium ion binding,protein binding,structural constituent of muscle	10.4982	11.4098	11.3412	10.0691	10.8148	11.2702	10.0052	9.50536	10.2678	11.0064	12.6096	11.5214	9.00685	8.98259	9.28991	9.21677	8.62014	8.95469	9.21079	9.45126	9.62383	7.5704	11.939	-7.69855	5.43207	4.45962	11.9773	12.0613	12.2021	11.952	12.0534	12.0681	2.99097	3.63762	1.82294	11.086	10.833	10.7082	10.4509	10.5168	11.1315	10.1527	10.3662
ILF3	Interleukin enhancer-binding factor 3	ILF3_HUMAN	Q12906	protein phosphorylation,negative regulation of translation,negative regulation of viral genome replication,negative regulation of transcription, DNA-templated,positive regulation of transcription, DNA-templated,defense response to virus	extracellular region,nucleus,nucleoplasm,nucleolus,cytoplasm,mitochondrion,membrane,ribonucleoprotein complex	DNA binding,RNA binding,double-stranded RNA binding,protein binding,mRNA 3'-UTR AU-rich region binding,single-stranded RNA binding	8.65295	9.45075	8.50488	9.38812	9.26285	9.60373	8.67998	9.13745	8.96092	9.07726	8.88577	9.92684	8.96025	9.26331	9.03476	9.03974	9.4097	9.42534	8.40514	9.69202	9.80443	6.71832	8.74261	9.03609	8.52981	8.77557	8.17693	8.36624	8.90371	9.11511	8.87993	9.13252	7.48394	8.71699	7.85079	9.30085	9.43086	9.41189	9.2745	9.38375	9.59515	8.84519	8.97339
PARP1	Poly [ADP-ribose] polymerase 1	PARP1_HUMAN	P09874	cellular response to DNA damage stimulus,mitochondrion organization,mitochondrial DNA metabolic process,regulation of protein localization,cellular response to oxidative stress,protein modification process,mitochondrial DNA repair,negative regulation of transcription from RNA polymerase II promoter,telomere maintenance,DNA repair,double-strand break repair,transcription from RNA polymerase II pro…	chromosome, telomeric region,nucleus,nuclear envelope,nucleoplasm,nucleolus,mitochondrion,membrane,nuclear body,site of double-strand break,Requires Ontology,transcription factor complex,macromolecular complex,protein-DNA complex	DNA binding,RNA binding,NAD+ ADP-ribosyltransferase activity,protein binding,zinc ion binding,enzyme binding,protein kinase binding,estrogen receptor binding,identical protein binding,histone deacetylase binding,protein N-terminus binding,NAD binding,RNA polymerase II sequence-specific DNA binding transcription factor binding,R-SMAD binding,Requires Ontology,protein ADP-ribosylase activity	8.99614	9.65556	8.32665	9.00203	9.10309	9.25395	7.82768	8.9966	9.03898	9.3799	9.54004	8.84801	8.79613	8.94417	8.71769	8.41288	8.96524	8.62027	8.66397	8.54638	8.84456	10.4355	9.39928	9.40808	7.5717	8.68993	9.97815	9.18404	8.81077	8.74327	8.41927	10.0887	7.99143	8.5204	9.08933	9.08831	8.70273	9.22068	8.79384	9.55812	9.5207	9.24081	8.97563
LRRFIP2	Leucine-rich repeat flightless-interacting protein 2	LRRF2_HUMAN	Q9Y608	regulation of transcription, DNA-templated,biological_process,Wnt signaling pathway	cellular_component	protein binding,LRR domain binding	7.04541	6.80681	6.70038	7.50488	7.05315	7.86826	5.36593	-7.44671	4.87525	5.82228	7.67672	6.61599	1.21019	-7.60586	-7.66858	3.03634	4.71266	4.08893	-6.52814	1.49832	4.79369	3.83953	7.22262	-7.72965	4.33024	-7.88355	-5.58383	3.95589	7.83612	9.06756	9.14629	8.46755	-6.6185	4.49969	-6.9085	-6.50281	-6.94649	-6.8375	5.45185	6.98598	7.11439	5.90614	4.10164
ATAD3A	ATPase family AAA domain-containing protein 3A	ATD3A_HUMAN	Q9NVI7	regulation of cell growth,negative regulation of apoptotic process,Requires Ontology,mitochondrion organization	mitochondrion,mitochondrial inner membrane,integral component of membrane,mitochondrial nucleoid	protein binding,ATP binding,ATPase activity	8.444	9.04617	9.32499	8.93145	8.77654	9.62702	9.45398	9.35955	9.57281	9.02504	9.35812	9.81028	9.23583	9.47523	9.72252	9.49237	9.37765	9.68198	9.57055	9.88691	9.38666	5.17386	8.86718	9.5267	9.69588	9.58026	10.5282	10.191	10.0547	8.88443	9.08783	9.45734	9.98286	9.34592	9.37817	9.30075	8.95002	9.43402	8.91	8.74175	9.48785	9.2164	9.00899
EDF1	Endothelial differentiation-related factor 1	EDF1_HUMAN	O60869	regulation of transcription, DNA-templated,regulation of lipid metabolic process,positive regulation of DNA binding,endothelial cell differentiation,positive regulation of transcription, DNA-templated	nucleus,nucleoplasm,nucleolus,cytoplasm,cytosol	TFIID-class transcription factor binding,DNA binding,transcription coactivator activity,RNA binding,protein binding,calmodulin binding	7.86324	7.87024	8.30649	8.5014	9.08366	8.73028	7.12256	7.28404	7.82925	8.54463	7.97782	7.23988	6.30814	6.76612	6.38812	6.62177	6.48898	7.34397	5.73219	5.7408	7.47086	8.01522	6.73073	7.92095	7.31679	7.58374	9.26882	8.73637	8.22306	8.66358	8.74327	8.78788	7.04184	7.43589	7.50252	8.1273	8.16362	8.19572	8.75716	7.79698	7.8282	7.90626	8.03725
DYNLRB1	Dynein light chain roadblock-type 1	DLRB1_HUMAN	Q9NP97	microtubule-based movement,visual behavior	cytoplasm,centrosome,microtubule,cilium,membrane,dynein complex,ciliary tip,cytoplasmic dynein complex	microtubule motor activity,protein binding,dynein intermediate chain binding	7.34254	6.96296	7.06978	7.13141	7.52378	7.81807	7.39059	7.74848	5.82433	7.2818	-6.95212	5.42477	7.15722	7.73489	6.47132	6.9942	6.65664	0.354705	5.29559	5.89624	6.60648	9.51217	0.433394	6.14808	7.58729	7.32897	7.61435	6.9738	5.86694	6.98693	6.00089	7.49856	6.58699	7.85525	7.81006	6.64469	7.0703	3.76427	7.64186	7.65064	7.19896	7.48656	7.37161
HNRNPU	Heterogeneous nuclear ribonucleoprotein U	HNRPU_HUMAN	Q00839	negative regulation of transcription from RNA polymerase II promoter,regulation of alternative mRNA splicing, via spliceosome,mRNA splicing, via spliceosome,osteoblast differentiation,RNA processing,cell cycle,regulation of mitotic cell cycle,dosage compensation by inactivation of X chromosome,negative regulation of telomere maintenance via telomerase,circadian regulation of gene expression,negat…	nuclear chromosome,kinetochore,spindle pole,nucleus,nucleoplasm,centrosome,cytosol,cell surface,membrane,nuclear matrix,nuclear speck,midbody,dendrite cytoplasm,cytoplasmic ribonucleoprotein granule,CRD-mediated mRNA stability complex,mitotic spindle,inactive sex chromosome,mitotic spindle midzone,mitotic spindle microtubule,telomerase holoenzyme complex,macromolecular complex,catalytic step 2 sp…	RNA polymerase II core promoter proximal region sequence-specific DNA binding,RNA polymerase II core binding,TFIIH-class transcription factor binding,DNA binding,chromatin binding,double-stranded DNA binding,single-stranded DNA binding,transcription corepressor activity,RNA binding,double-stranded RNA binding,single-stranded RNA binding,mRNA 3'-UTR binding,actin binding,protein binding,ATP bindin…	10.0334	10.6194	10.2584	9.86909	10.5175	10.3932	10.6397	10.4306	10.8804	10.3867	10.3177	10.7824	10.312	10.4787	10.0268	10.3434	10.5738	10.3652	10.7392	10.6693	10.4795	10.4747	10.3829	10.6825	10.3457	10.3595	10.1175	9.95452	10.572	10.3908	10.5403	10.307	9.84835	10.1682	10.5014	10.4744	10.4905	10.6096	9.97602	10.3703	10.3412	10.7036	10.6346
SF3B3	Splicing factor 3B subunit 3	SF3B3_HUMAN	Q15393	RNA splicing, via transesterification reactions,mRNA splicing, via spliceosome,RNA splicing,monoubiquitinated histone deubiquitination,monoubiquitinated histone H2A deubiquitination,negative regulation of protein catabolic process	nucleus,nucleoplasm,U2-type spliceosomal complex,nucleolus,U12-type spliceosomal complex,U2-type precatalytic spliceosome,catalytic step 2 spliceosome,U2 snRNP	protein binding,macromolecular complex binding,U2 snRNA binding	8.20788	8.5535	8.55131	8.8426	8.64466	9.46795	8.82069	8.88433	8.27271	9.41059	7.43019	7.52098	8.38417	8.71695	8.24106	8.30594	8.89687	8.29835	8.91298	9.10523	7.90753	9.86199	7.86171	9.16555	9.03561	8.97255	8.93792	6.93501	7.38227	8.25195	9.59794	9.24208	9.09867	9.31433	9.42139	8.28343	8.03356	7.82766	8.81935	8.64848	8.71126	8.97911	8.68638
PCCA	Propionyl-CoA carboxylase alpha chain, mitochondrial""	PCCA_HUMAN	P05165	short-chain fatty acid catabolic process	mitochondrion,mitochondrial matrix,cytosol,catalytic complex	propionyl-CoA carboxylase activity,protein binding,ATP binding,biotin binding,enzyme binding,metal ion binding	11.797	11.833	12.0479	11.3686	11.845	12.7472	11.253	11.6107	10.7149	12.2522	12.733	13.9461	11.2327	11.0049	11.1927	11.675	10.2103	11.4104	11.423	11.2254	11.9995	10.6746	12.6543	11.6263	11.9181	11.9258	12.8028	12.5232	12.67	12.6014	13.0078	12.5509	11.1827	12.0133	12.398	13.2554	12.698	13.3337	12.1867	11.7675	12.3377	12.22	11.9811
EIF4A1	Eukaryotic initiation factor 4A-I	IF4A1_HUMAN	P60842	cytoplasmic translational initiation	nucleus,cytoplasm,cytosol,membrane,extracellular exosome,eukaryotic translation initiation factor 4F complex	RNA cap binding,RNA binding,RNA helicase activity,double-stranded RNA binding,mRNA binding,helicase activity,protein binding,ATP binding,translation factor activity, RNA binding,ATPase activity,translation initiation factor activity	11.2318	11.3178	11.4264	10.5127	11.7499	10.9987	11.7125	12.1078	11.7846	11.7771	11.4073	11.8942	12.3623	12.1227	11.4583	11.981	11.3143	11.8578	10.8032	11.4502	11.5815	9.94782	11.3014	10.9036	11.8083	11.1301	11.1276	11.0554	11.589	11.0525	11.233	11.4531	12.5484	11.004	11.9076	11.1292	10.2806	10.1353	11.5589	11.5301	11.6876	11.3457	10.5886
RPL13A	60S ribosomal protein L13a	RL13A_HUMAN	P40429	cytoplasmic translation,translation,negative regulation of translation,cellular response to interferon-gamma,negative regulation of formation of translation preinitiation complex	nucleus,nucleolus,cytoplasm,cytosol,focal adhesion,membrane,cytosolic large ribosomal subunit,cytosolic ribosome,large ribosomal subunit,GAIT complex,ribonucleoprotein complex,ribosome	RNA binding,structural constituent of ribosome,mRNA binding	9.73602	10.1576	10.5433	10.3242	10.6929	10.3655	10.8303	10.606	10.9322	9.86748	10.621	10.609	10.0929	11.0868	10.3933	10.3921	10.2896	10.1291	10.4949	10.2342	10.3704	11.7952	9.78786	10.2569	10.6688	10.3651	10.1482	10.0815	10.1463	9.31169	10.2639	10.5227	10.8917	10.5396	10.9524	10.2054	9.90837	9.97772	10.5689	10.2664	9.1276	9.97676	10.279
CCT5	T-complex protein 1 subunit epsilon	TCPE_HUMAN	P48643	protein folding,binding of sperm to zona pellucida,response to virus,positive regulation of telomere maintenance via telomerase,protein stabilization,chaperone-mediated protein folding,toxin transport,positive regulation of establishment of protein localization to telomere,positive regulation of protein localization to Cajal body,positive regulation of telomerase RNA localization to Cajal body	centrosome,cytosol,chaperonin-containing T-complex,microtubule,cell body,extracellular exosome	mRNA 3'-UTR binding,protein binding,ATP binding,ATPase activity,G-protein beta-subunit binding,protein binding involved in protein folding,mRNA 5'-UTR binding,beta-tubulin binding,unfolded protein binding	9.14182	10.0195	9.57156	9.16287	9.50888	9.45948	10.2486	10.9205	10.2164	9.54884	9.09751	9.42401	10.6263	10.7768	10.3145	10.5739	10.4806	10.218	10.3877	10.2173	9.99008	9.68711	9.53742	10.5083	10.1469	10.2732	8.93513	8.84	9.21256	8.68917	9.07084	9.13501	10.2633	10.4267	10.2336	9.03917	9.40825	9.20294	9.77028	9.20819	9.36155	9.31618	9.31656
CCT4	T-complex protein 1 subunit delta	TCPD_HUMAN	P50991	protein folding,binding of sperm to zona pellucida,positive regulation of telomere maintenance via telomerase,protein stabilization,positive regulation of telomerase activity,chaperone-mediated protein folding,scaRNA localization to Cajal body,toxin transport,positive regulation of establishment of protein localization to telomere,positive regulation of protein localization to Cajal body,positive…	nucleoplasm,centrosome,cytosol,chaperonin-containing T-complex,microtubule,melanosome,cell projection,cell body,extracellular exosome,zona pellucida receptor complex	RNA binding,protein binding,ATP binding,ATPase activity,protein binding involved in protein folding,unfolded protein binding	9.35151	9.64671	9.74682	9.76304	9.70695	10.0218	10.2806	10.0354	10.4336	9.75121	8.34759	9.89574	10.6901	10.7173	10.4304	10.653	10.4216	10.0428	10.5406	10.5583	10.1674	9.98225	9.67761	10.0325	9.2581	10.2298	8.80416	8.91586	8.22576	9.29967	9.42519	9.25754	10.3723	10.5588	10.7606	8.34158	8.92502	8.80975	9.78612	9.70655	9.32535	8.49167	9.76278
PHGDH	D-3-phosphoglycerate dehydrogenase	SERA_HUMAN	O43175	glutamine metabolic process,glycine metabolic process,L-serine biosynthetic process,threonine metabolic process,brain development,gamma-aminobutyric acid metabolic process,regulation of gene expression,taurine metabolic process,spinal cord development,glial cell development,neural tube development,electron transport chain,neuron projection development,G1 to G0 transition	cytosol,extracellular exosome	electron carrier activity,L-malate dehydrogenase activity,NAD binding,phosphoglycerate dehydrogenase activity	9.63243	9.6455	9.56392	9.799	9.28432	9.34881	9.98962	9.83379	9.88925	8.92467	8.92897	9.07796	9.83383	9.29427	10.001	9.40921	10.3516	10.2413	10.1573	10.4973	9.07391	10.9969	8.71226	10.1364	9.54046	9.86114	9.28787	9.11252	9.11412	8.78386	8.77394	8.94144	9.74044	9.40664	10.3348	8.65636	8.75654	8.87174	9.36331	9.4466	8.66134	9.1399	9.05717
DNAJC8	DnaJ homolog subfamily C member 8	DNJC8_HUMAN	O75937		nucleus,nucleoplasm,cytosol,intercellular bridge	protein binding,Hsp70 protein binding	4.80459	6.02144	4.89669	7.05511	6.29598	6.36985	2.49647	5.5391	3.26696	6.37717	3.23661	4.59489	-7.79097	-7.59326	-7.47895	-6.31617	2.58513	3.11092	3.2	3.54575	3.31755	4.92658	3.63579	4.75902	6.56837	3.29508	5.30333	6.67896	5.49634	5.31647	4.79896	13.0538	5.6295	-8.37448	4.23172	5.13665	6.44084	5.01556	6.5535	6.35011	3.71214	5.57957	5.46723
PCCB	Propionyl-CoA carboxylase beta chain, mitochondrial""	PCCB_HUMAN	P05166	short-chain fatty acid catabolic process	mitochondrial matrix,cytosol,catalytic complex,mitochondrion	propionyl-CoA carboxylase activity,protein binding,ATP binding	11.609	11.3721	11.6466	11.6637	11.5188	11.8264	10.521	10.4942	10.984	12.3763	12.4978	12.1284	10.1016	10.0913	10.539	10.3119	10.1921	10.1942	10.1059	10.8059	10.7692	11.2119	11.8443	11.4607	11.2002	11.7017	12.399	11.8076	12.5983	11.499	11.8663	12.2506	11.1994	11.2299	12.0512	12.6489	12.1685	12.7812	12.0822	11.5563	12.3124	11.7685	12.0821
PA2G4	Proliferation-associated protein 2G4	PA2G4_HUMAN	Q9UQ80	negative regulation of transcription, DNA-templated,rRNA processing,regulation of translation,negative regulation of apoptotic process,positive regulation of cell differentiation	extracellular region,nucleus,nucleolus,cytoplasm,membrane,azurophil granule lumen,extracellular exosome	nucleic acid binding,transcription corepressor activity,RNA binding,protein binding,ubiquitin protein ligase binding	9.79659	9.8448	9.31329	9.66222	10.154	10.0319	9.08237	9.24976	8.75505	9.28601	9.28641	9.29993	8.87009	8.92684	8.85603	9.68256	9.04963	9.22996	9.55378	9.25217	9.29521	10.3767	8.76232	9.54134	9.45238	9.15125	9.36237	8.61222	9.48719	9.61807	10.0946	9.64921	9.12909	8.52692	8.75584	9.96359	10.1882	9.87966	9.58416	9.8418	9.17379	9.83202	9.93424
OTUB1	Ubiquitin thioesterase;Ubiquitin thioesterase OTUB1	J3KR44_HUMAN;OTUB1_HUMAN	J3KR44;Q96FW1	adaptive immune response,DNA repair,cellular response to DNA damage stimulus,protein K48-linked deubiquitination,negative regulation of histone H2A K63-linked ubiquitination,negative regulation of double-strand break repair	nucleoplasm,cytosol,extracellular exosome,nucleus	thiol-dependent ubiquitin-specific protease activity,protein binding,NEDD8-specific protease activity,ubiquitin protein ligase binding,ubiquitin binding	8.29361	8.63171	8.2282	8.48506	8.26684	8.42492	9.06326	9.20329	8.86909	7.87641	8.4124	8.44051	8.73475	9.20018	8.94035	8.74955	8.34573	9.00854	8.68044	8.81951	8.51237	8.29694	8.28587	8.86522	8.69925	8.35797	6.82086	7.12891	6.97205	6.68706	6.94698	5.62343	8.54021	8.9496	8.96334	6.79799	7.40106	5.98054	7.78151	8.12823	8.35552	7.60307	8.32805
FN3K	Fructosamine-3-kinase	FN3K_HUMAN	Q9H479	phosphorylation,fructoselysine metabolic process,epithelial cell differentiation,protein deglycation,post-translational protein modification,fructosamine metabolic process	cellular_component,cytosol	ATP binding,kinase activity,Requires Ontology	1.87385	5.69621	5.24332	-7.80124	3.57864	6.65775	6.17814	7.02225	5.54449	6.25446	-7.1291	5.86414	6.25071	5.24273	5.45521	4.37829	5.85463	4.30241	4.9368	5.5012	4.89324	-6.86669	4.53069	5.31164	2.10616	5.43408	5.64412	-6.55286	4.55395	-6.77896	5.68963	-6.47848	6.53395	-8.0507	5.8362	-6.25687	-6.79887	-7.01203	5.74619	4.4106	6.09571	4.33062	4.51244
SRSF3	Serine/arginine-rich splicing factor 3	SRSF3_HUMAN	P84103	mRNA export from nucleus,regulation of mRNA splicing, via spliceosome,cellular response to leukemia inhibitory factor,mRNA splicing, via spliceosome	nucleoplasm,cytoplasm,nuclear speck	RNA binding,protein binding,phospholipase binding	8.65214	8.12827	8.76742	8.52914	8.44652	8.64711	9.28936	9.47026	9.13234	8.95803	7.49547	7.40713	9.36566	8.97833	9.09744	9.29031	8.63454	8.04029	9.58579	8.88761	8.94747	8.18277	7.28432	8.30488	9.16046	8.90574	9.0945	9.5926	9.30331	9.55295	7.95225	9.52783	5.93672	9.06533	8.99679	8.06777	8.47818	8.76021	8.84028	8.34404	8.70497	8.53233	8.47592
TCP1	T-complex protein 1 subunit alpha	TCPA_HUMAN	P17987	protein folding,tubulin complex assembly,binding of sperm to zona pellucida,positive regulation of telomere maintenance via telomerase,translocation of peptides or proteins into host cell cytoplasm,protein stabilization,positive regulation of telomerase activity,chaperone-mediated protein folding,scaRNA localization to Cajal body,toxin transport,positive regulation of establishment of protein loc…	pericentriolar material,heterochromatin,acrosomal vesicle,Golgi apparatus,centrosome,cytosol,chaperonin-containing T-complex,microtubule,cell body,extracellular exosome,zona pellucida receptor complex	RNA binding,protein binding,ATP binding,ATPase activity,ubiquitin protein ligase binding,protein binding involved in protein folding,unfolded protein binding	10.0884	10.1333	9.59449	9.75729	10.2507	10.0366	10.3418	10.5533	10.1476	10.3712	9.791	10.2892	10.6637	11.0362	10.5022	10.785	10.8655	10.2183	10.8069	10.9559	10.4808	10.4261	9.87189	10.6177	10.3733	10.1635	9.63054	8.99813	9.74015	9.54505	9.79876	9.61619	11.1603	10.1762	10.4715	9.45734	9.45334	9.64889	9.54032	10.0617	9.74282	10.1666	10.2572
HDLBP	High density lipoprotein binding protein (Vigilin), isoform CRA_a""	A0A024R4E5_HUMAN	A0A024R4E5				8.04272	7.62709	7.62615	7.93936	7.71181	8.99942	8.07061	8.22363	8.07317	9.15189	7.69964	8.42865	8.21843	8.59455	7.24049	8.44633	6.67029	8.00868	8.19818	8.87577	7.95887	8.83923	8.15298	8.72404	8.55595	8.63072	7.90767	6.4541	8.56549	7.44979	7.68581	8.00625	8.83172	8.60473	8.7383	6.93221	6.85032	7.66586	8.17049	7.65165	7.45767	7.49302	8.14167
EIF3A	Eukaryotic translation initiation factor 3 subunit A	EIF3A_HUMAN	Q14152	formation of cytoplasmic translation initiation complex,translational initiation,negative regulation of ERK1 and ERK2 cascade,IRES-dependent viral translational initiation,viral translational termination-reinitiation,translation reinitiation	nucleoplasm,nucleolus,cytoplasm,cytosol,eukaryotic translation initiation factor 3 complex,microtubule,postsynaptic density,membrane,eukaryotic 43S preinitiation complex,eukaryotic 48S preinitiation complex,eukaryotic translation initiation factor 3 complex, eIF3e,eukaryotic translation initiation factor 3 complex, eIF3m,multi-eIF complex	translation initiation factor activity,RNA binding,structural molecule activity,protein binding,receptor tyrosine kinase binding,mRNA binding	7.95113	9.01198	8.4579	8.18666	8.40142	8.66518	8.55699	8.98549	9.08714	8.2967	7.72862	8.11594	9.30158	8.81403	8.83054	8.98164	8.64619	8.51322	8.92851	9.14074	8.98815	9.43984	8.33439	9.12645	8.48215	8.14835	7.44408	7.27662	7.67914	6.91391	6.98151	7.1409	9.06327	9.00714	9.23711	7.72617	8.15009	7.80077	8.57154	8.98214	8.13282	8.31303	8.72862
RPS20	40S ribosomal protein S20	RS20_HUMAN	P60866	cytoplasmic translation,translation,positive regulation of signal transduction by p53 class mediator,negative regulation of ubiquitin protein ligase activity	nucleoplasm,cytosol,membrane,cytosolic ribosome,synapse,extracellular exosome,cytosolic small ribosomal subunit,small ribosomal subunit	RNA binding,structural constituent of ribosome,protein binding,MDM2/MDM4 family protein binding,ubiquitin ligase inhibitor activity	10.5924	10.6335	10.4192	10.6392	10.3767	10.8882	11.5074	11.1725	11.399	10.6094	10.9035	11.0647	11.2877	11.2491	11.2173	11.3616	11.1256	10.9709	11.3356	11.0258	11.2291	7.2608	10.5575	11.2601	11.3313	11.4155	9.92362	10.0582	10.351	10.5574	10.6638	10.4885	10.8575	11.2955	11.3498	10.2429	10.3682	10.1864	10.2454	10.6164	10.3325	10.7754	10.5727
RPLP0	60S acidic ribosomal protein P0	RLA0_HUMAN	P05388	cytoplasmic translation,translation,ribosomal large subunit assembly	postsynaptic density,postsynapse,nucleus,cytoplasm,endoplasmic reticulum,cytosol,focal adhesion,membrane,cytosolic large ribosomal subunit,cytosolic ribosome,cytoplasmic ribonucleoprotein granule,extracellular exosome,ribonucleoprotein complex	RNA binding,structural constituent of ribosome,protein binding,large ribosomal subunit rRNA binding	9.2821	9.67012	9.62413	9.49662	9.35459	9.599	9.9962	9.88144	10.1027	9.82772	9.66038	9.89576	10.1819	9.87617	10.1254	10.3185	9.91441	9.76017	9.76355	10.3787	9.59927	8.39731	9.92806	10.4526	10.0442	10.1907	8.50832	8.43937	9.33624	8.39614	9.23436	8.9647	10.1935	10.048	10.8575	8.72089	9.0227	9.04242	9.15476	9.38435	9.33582	9.51438	9.63532
GSTP1	Glutathione S-transferase P	GSTP1_HUMAN	P09211	response to reactive oxygen species,negative regulation of acute inflammatory response,negative regulation of protein kinase activity,prostaglandin metabolic process,glutathione metabolic process,xenobiotic metabolic process,central nervous system development,negative regulation of biosynthetic process,negative regulation of tumor necrosis factor-mediated signaling pathway,negative regulation of …	extracellular region,extracellular space,nucleus,cytoplasm,mitochondrion,cytosol,vesicle,secretory granule lumen,extracellular exosome,ficolin-1-rich granule lumen,TRAF2-GSTP1 complex	glutathione transferase activity,glutathione peroxidase activity,fatty acid binding,protein binding,JUN kinase binding,kinase regulator activity,S-nitrosoglutathione binding,dinitrosyl-iron complex binding,nitric oxide binding	10.6987	10.3508	10.2012	11.1067	10.4681	10.2439	9.44772	9.55846	9.53103	10.9484	11.1133	8.9592	9.10301	9.6861	9.53336	9.71279	9.64417	10.2103	9.2399	9.97836	9.66796	7.83337	10.8916	11.2028	10.2574	9.99531	10.0976	9.81866	10.1178	9.383	8.75895	9.44209	10.5475	9.4964	10.9383	11.0755	10.2764	11.2583	10.6225	10.6386	10.4486	10.8123	10.7392
EIF4G2	Eukaryotic translation initiation factor 4 gamma 2	IF4G2_HUMAN	P78344	translational initiation,regulation of translational initiation,heart development,cell death,negative regulation of autophagy,positive regulation of cell growth,cellular macromolecule biosynthetic process,positive regulation of translation,positive regulation of axon extension,regulation of cell cycle,positive regulation of dendritic spine development	cytosol,adherens junction,membrane,axon,eukaryotic translation initiation factor 4F complex	RNA binding,translation initiation factor activity,protein binding,translation factor activity, RNA binding,cadherin binding,mRNA binding	6.91463	7.15199	6.77857	7.09071	7.15613	6.9206	7.50507	7.34894	7.18727	6.63263	5.95311	5.89714	8.47021	7.78365	7.92921	8.22564	7.76595	7.94184	7.85697	8.49393	7.83628	9.65095	6.78136	7.93661	7.9512	8.0611	2.29798	3.99586	6.42177	4.3167	6.99981	5.88843	8.4715	8.23829	8.13712	3.79463	7.05683	4.4145	6.34931	7.06537	7.1693	6.9844	6.88071
MAPKAP1	Target of rapamycin complex 2 subunit MAPKAP1	SIN1_HUMAN	Q9BPZ7	phosphorylation,substantia nigra development,positive regulation of peptidyl-serine phosphorylation,negative regulation of Ras protein signal transduction,regulation of cellular response to oxidative stress,TORC2 signaling	nucleoplasm,Golgi apparatus,cytosol,plasma membrane,cytoplasmic vesicle,TORC2 complex,cytoplasm	protein binding,phosphatidylinositol-4,5-bisphosphate binding,phosphatidylinositol-3,4,5-trisphosphate binding,protein kinase binding,small GTPase binding,phosphatidylinositol-3,4-bisphosphate binding,phosphatidic acid binding,phosphatidylinositol-3,5-bisphosphate binding	2.44472	-7.6539	-7.67865	-7.57284	-7.18888	3.26957	-7.57752	3.14697	3.79132	-7.38533	-6.68079	-6.76344	4.68105	4.78854	7.38747	-6.66682	5.18246	-7.5964	-6.61365	-6.81578	-7.52004	-7.24373	-6.89109	-7.80322	-7.72734	2.16944	-5.62719	-6.13644	-6.35778	-7.09922	-6.5366	-6.64102	-6.64128	-8.27069	4.34752	-6.4316	-6.99216	-6.9588	-7.15196	-7.56333	-6.58467	-7.12934	-6.91806
RPL34	60S ribosomal protein L34	RL34_HUMAN	P49207	cytoplasmic translation,translation	endoplasmic reticulum,cytosol,cytosolic large ribosomal subunit,cytosolic ribosome,extracellular exosome	RNA binding,structural constituent of ribosome,protein binding,cadherin binding	10.5367	10.5412	10.5086	10.3631	10.5292	10.1072	11.3182	11.3426	10.1154	10.5581	10.7968	11.0293	11.3398	7.77164	9.32647	10.6236	10.9285	9.18694	10.3133	10.5927	9.92814	6.75511	10.5236	10.8665	10.7451	10.9596	9.04548	9.16495	9.51153	9.69069	9.12765	8.83022	10.4428	11.0135	10.3808	10.1601	9.68712	10.0535	10.2798	10.4354	9.30449	9.93916	10.4825
RPL3	60S ribosomal protein L3	RL3_HUMAN	P39023	cytoplasmic translation,translation,cellular response to interleukin-4,ribosomal large subunit assembly	nucleus,nucleolus,cytoplasm,cytosol,focal adhesion,cytosolic ribosome,synapse,extracellular exosome,cytosolic large ribosomal subunit,macromolecular complex	RNA binding,structural constituent of ribosome,protein binding,5S rRNA binding	9.84543	10.3098	10.0263	9.90022	10.1019	10.2296	10.525	10.9608	10.8199	10.3064	10.7675	10.6904	11.2663	11.1502	10.7832	10.9716	10.9305	10.8037	11.0727	11.0564	11.0082	8.40722	10.7035	10.7478	10.5665	10.8066	9.87192	9.65343	10.0768	10.0511	10.2914	10.4047	10.5305	10.8237	10.3819	10.1165	9.95596	10.1157	9.66832	9.85262	9.1015	9.71555	9.69268
RANGAP1	Ran GTPase-activating protein 1	RAGP1_HUMAN	P46060	signal transduction,protein sumoylation,negative regulation of protein export from nucleus,response to axon injury,activation of GTPase activity,cellular response to vasopressin,nucleocytoplasmic transport	kinetochore,nuclear envelope,nucleoplasm,cytoplasm,cytosol,aggresome,dendrite,nuclear membrane,intracellular membrane-bounded organelle,perinuclear region of cytoplasm,mitotic spindle,Requires Ontology,axon cytoplasm,cytoplasmic periphery of the nuclear pore complex,nuclear pore cytoplasmic filaments,nucleus	RNA binding,GTPase activator activity,protein binding,small GTPase binding,ubiquitin protein ligase binding,cadherin binding	7.92662	7.3853	7.937	7.91597	8.54351	8.1287	7.69314	8.44539	8.4331	8.18677	7.70968	7.93006	7.83824	8.33214	7.39903	9.02872	8.79101	8.01458	8.41341	8.70383	8.4292	8.83608	7.79292	8.30721	8.6134	8.2128	8.49247	7.50182	9.10018	7.53387	7.21053	8.23622	8.86383	8.87567	8.9104	7.39828	8.11275	8.09851	7.6747	8.06866	7.85953	7.76424	8.27016
SEC16A	Protein transport protein Sec16A	J3KNL6_HUMAN	J3KNL6				8.51505	8.43761	8.17764	8.13057	8.52206	8.66413	8.23696	8.71844	8.32017	8.62431	8.25268	8.73008	8.91004	7.99621	8.65877	9.83506	9.56033	9.33406	8.68512	8.98934	9.19153	8.83752	9.04086	8.9877	9.4163	9.45166	6.75395	7.095	7.56252	8.1616	8.27628	8.03709	8.86285	8.25105	7.95348	7.11094	7.48176	8.4769	8.78507	8.84382	8.79237	8.38451	8.72823
BUB3	Mitotic checkpoint protein BUB3	BUB3_HUMAN	O43684	mitotic sister chromatid segregation,attachment of spindle microtubules to kinetochore,protein localization to kinetochore,cell division,meiotic cell cycle,negative regulation of ubiquitin-protein transferase activity,mitotic spindle assembly checkpoint	kinetochore,nucleoplasm,cytosol,mitotic checkpoint complex,bub1-bub3 complex	protein binding,ubiquitin binding	8.26585	8.58071	8.57446	8.83393	8.64039	8.8648	9.42461	9.37641	8.92133	8.22874	8.46768	8.58925	9.34189	9.09168	8.88536	9.58891	9.48417	9.24395	10.1428	9.61512	9.8922	9.04459	8.42533	9.12332	9.47184	9.65092	10.0968	7.30677	7.64828	8.09296	8.1472	7.99342	8.9547	9.2911	8.84415	7.85081	8.03959	8.29168	8.53389	8.74221	8.686	8.32128	8.2724
MAZ	Myc-associated zinc finger protein	MAZ_HUMAN	P56270	negative regulation of transcription from RNA polymerase II promoter,transcription initiation from RNA polymerase II promoter,termination of RNA polymerase II transcription,positive regulation of cell proliferation,positive regulation of gene expression,positive regulation of phosphatidylinositol 3-kinase signaling,positive regulation of cell migration,positive regulation of transcription, DNA-te…	nucleus	RNA polymerase II core promoter proximal region sequence-specific DNA binding,RNA polymerase II transcription factor activity, sequence-specific DNA binding,RNA binding,protein binding,metal ion binding,transcription factor activity, sequence-specific DNA binding	-7.08662	1.77612	4.27381	5.57644	5.59752	5.78454	7.12581	6.60879	6.81353	4.26701	5.38244	2.16592	7.06706	6.01467	6.25739	6.21692	6.15643	6.38825	4.48842	2.75043	6.37012	-6.97114	5.69436	5.89289	5.54876	6.11603	3.59636	4.23538	3.82713	3.76562	4.78533	4.00669	4.3468	4.28562	2.78126	3.46434	4.96253	4.77356	2.91238	5.34639	6.21166	4.81533	4.37014
XRCC5	X-ray repair cross-complementing protein 5	XRCC5_HUMAN	P13010	activation of innate immune response,double-strand break repair,double-strand break repair via nonhomologous end joining,DNA recombination,cellular response to DNA damage stimulus,brain development,cell proliferation,response to xenobiotic stimulus,regulation of telomere maintenance,positive regulation of telomere maintenance via telomerase,DNA duplex unwinding,small-subunit processome assembly,p…	chromosome, telomeric region,extracellular region,nucleus,nucleoplasm,nucleolus,cytosol,plasma membrane,membrane,secretory granule lumen,Ku70:Ku80 complex,DNA-dependent protein kinase complex,Requires Ontology,nuclear telomere cap complex,small-subunit processome,macromolecular complex,protein-DNA complex,nonhomologous end joining complex,ribonucleoprotein complex	double-stranded telomeric DNA binding,DNA end binding,5'-deoxyribose-5-phosphate lyase activity,transcription regulatory region sequence-specific DNA binding,DNA binding,DNA helicase activity,damaged DNA binding,RNA binding,protein binding,ATP binding,protein C-terminus binding,enzyme activator activity,DNA-dependent ATPase activity,hydrolase activity,ubiquitin protein ligase binding,U3 snoRNA bi…	8.98415	8.15677	8.391	8.42708	9.13764	8.80659	8.31083	8.94967	8.65532	8.62842	7.08752	7.53703	8.84352	8.9845	9.03094	8.99753	9.53253	9.58943	10.0739	10.1434	9.34607	7.95505	8.45604	9.94109	9.44238	9.4035	8.62934	7.7871	8.17756	7.38976	6.85637	8.70982	9.82727	9.60234	9.845	8.3043	9.12566	8.72256	9.18218	8.5666	9.23374	7.03246	8.38195
SYNCRIP	Heterogeneous nuclear ribonucleoprotein Q	HNRPQ_HUMAN	O60506	mRNA splicing, via spliceosome,osteoblast differentiation,RNA processing,RNA splicing,negative regulation of translation,CRD-mediated mRNA stabilization,cellular response to interferon-gamma,negative regulation of nuclear-transcribed mRNA catabolic process, deadenylation-dependent decay,positive regulation of cytoplasmic translation	nucleoplasm,endoplasmic reticulum,cytosol,membrane,CRD-mediated mRNA stability complex,Requires Ontology,catalytic step 2 spliceosome,histone pre-mRNA 3'end processing complex,GAIT complex,ribonucleoprotein complex,nucleus	RNA binding,protein binding,mRNA 5'-UTR binding,mRNA binding	9.00176	9.63889	9.08863	9.62696	9.22471	9.24239	8.86781	9.11242	8.9042	9.1669	8.93049	9.29563	9.00823	8.97421	8.30022	9.74808	9.61961	9.59156	9.25405	9.78595	8.51912	2.40711	8.93003	8.94935	8.81877	7.50256	8.65099	8.88691	9.29701	8.9881	8.9177	8.87301	8.8176	8.24772	8.23049	9.85148	9.92291	9.77837	9.61525	9.93653	9.19155	8.93017	8.95994
SRSF7	Serine/arginine-rich-splicing factor 7;Serine/arginine-rich-splicing factor 7;Serine/arginine-rich splicing factor 7	A0A0B4J1Z1_HUMAN;C9JAB2_HUMAN;SRSF7_HUMAN	A0A0B4J1Z1;C9JAB2;Q16629	mRNA processing,RNA splicing,negative regulation of mRNA splicing, via spliceosome,mRNA transport,cellular response to leukemia inhibitory factor,mRNA splicing, via spliceosome	nucleus,nucleoplasm,cytoplasm,extracellular exosome,nuclear speck	RNA binding,protein binding,zinc ion binding,protein domain specific binding	7.96807	7.63193	7.50064	8.23406	8.2074	8.11492	8.24672	6.85524	8.41725	8.4624	6.8123	7.07729	7.82693	4.65425	5.61437	5.60393	7.73181	4.87934	8.00941	7.40094	5.96406	6.82383	6.99984	7.8689	7.56603	6.84243	8.35663	8.50489	8.1054	7.27473	5.66307	8.45159	5.07092	6.24935	7.0031	6.1911	8.21163	-6.88257	7.94251	8.44995	8.23782	8.52442	8.136
ATP2A2	Sarcoplasmic/endoplasmic reticulum calcium ATPase 2	AT2A2_HUMAN	P16615	autophagosome assembly,regulation of the force of heart contraction,cellular calcium ion homeostasis,ER-nucleus signaling pathway,cell adhesion,epidermis development,positive regulation of heart rate,transition between fast and slow fiber,cardiac muscle hypertrophy in response to stress,autophagosome docking,endoplasmic reticulum calcium ion homeostasis,positive regulation of endoplasmic reticulu…	endoplasmic reticulum,endoplasmic reticulum membrane,integral component of plasma membrane,membrane,sarcoplasmic reticulum,platelet dense tubular network membrane,sarcoplasmic reticulum membrane,ribbon synapse,integral component of membrane	calcium-transporting ATPase activity,calcium ion binding,protein binding,ATP binding,enzyme binding,ion channel binding,S100 protein binding,calcium-transporting ATPase activity involved in regulation of cardiac muscle cell membrane potential,ATPase activity, coupled to transmembrane movement of ions, phosphorylative mechanism	9.33364	9.53754	9.15848	9.31852	8.74458	9.34236	10.0514	9.57878	9.80882	9.2404	9.7754	9.61403	9.32185	9.68402	9.34206	9.64523	10.0176	9.85356	9.96834	10.1192	9.92256	7.76822	8.38791	10.1756	9.90743	10.1057	8.48415	9.30594	7.86638	8.39986	8.46045	9.09626	10.1954	10.0551	9.38557	9.36778	8.51087	9.43101	9.67186	9.21838	9.0912	9.54477	9.4315
GART	Trifunctional purine biosynthetic protein adenosine-3	PUR2_HUMAN	P22102	brainstem development,GMP biosynthetic process,'de novo' IMP biosynthetic process,glycine metabolic process,purine ribonucleoside monophosphate biosynthetic process,response to organic substance,response to inorganic substance,cerebellum development,cerebral cortex development,'de novo' AMP biosynthetic process,tetrahydrofolate biosynthetic process,'de novo' XMP biosynthetic process,purine nucleo…	cytosol,extracellular exosome	phosphoribosylamine-glycine ligase activity,phosphoribosylformylglycinamidine cyclo-ligase activity,phosphoribosylglycinamide formyltransferase activity,ATP binding,metal ion binding	8.70056	8.89343	8.59791	8.38256	9.08452	9.05577	9.71505	9.67437	9.62498	8.91413	8.86412	9.17642	9.23192	9.80759	9.89089	9.38642	9.265	8.85107	9.40849	9.62419	9.07848	9.98426	9.04992	9.51599	8.59456	9.517	8.3433	8.09823	8.96766	8.59136	8.78535	8.69484	9.40283	9.64178	9.58085	8.46624	8.56734	8.52535	8.8732	8.77631	8.49755	8.52944	8.93212
TUBA1B	Tubulin alpha-1B chain	TBA1B_HUMAN	P68363	microtubule-based process,cytoskeleton-dependent intracellular transport,cell division,cellular response to interleukin-4,mitotic cell cycle,microtubule cytoskeleton organization	microtubule,cytoplasmic microtubule,microtubule cytoskeleton,cytoplasm	double-stranded RNA binding,GTPase activity,structural molecule activity,protein binding,ubiquitin protein ligase binding,GTP binding,structural constituent of cytoskeleton	13.438	13.503	13.3679	12.7379	13.2181	13.0963	13.7815	13.6569	13.5159	13.4768	13.6427	13.2538	13.945	14.4658	14.2513	14.2801	14.0703	13.9568	13.6692	13.6586	13.3643	13.2881	13.5881	14.2209	13.9334	14.2889	13.1331	12.597	13.3587	13.2427	13.1638	12.9522	14.4917	13.324	13.8687	13.2221	13.0809	13.2024	13.1693	13.138	13.4515	13.0382	13.4939
UPF2	Regulator of nonsense transcripts 2	RENT2_HUMAN	Q9HAU5	nuclear-transcribed mRNA catabolic process, nonsense-mediated decay,liver development,mRNA export from nucleus,animal organ regeneration	nucleus,cytoplasm,cytosol,cytoplasmic ribonucleoprotein granule,perinuclear region of cytoplasm,exon-exon junction complex,polysome	RNA binding,protein binding,telomeric DNA binding	-7.39179	-7.61576	-7.39777	-7.51399	-7.25055	-6.98343	3.97667	-7.80235	-0.152944	-7.17103	-7.0045	-6.45385	6.61953	4.53586	4.51984	-6.27126	6.01836	3.9588	-6.7961	6.43643	4.75112	-7.14341	-6.73152	-7.7114	4.06166	3.38371	-5.49797	-6.52827	-6.32021	-7.15676	-6.88761	-6.81639	2.48355	-8.26802	-7.20122	2.36276	-6.94518	-6.74083	2.37886	2.6506	-6.68785	-7.15489	-7.07808
SLC25A3	Phosphate carrier protein, mitochondrial""	MPCP_HUMAN	Q00325	hydrogen ion transmembrane transport,mitochondrial phosphate ion transmembrane transport,phosphate ion transmembrane transport	mitochondrion,mitochondrial inner membrane,integral component of plasma membrane,membrane,extracellular exosome,integral component of mitochondrial inner membrane	phosphate:proton symporter activity,macromolecular complex binding,inorganic phosphate transmembrane transporter activity	9.01989	10.4392	10.122	8.6548	8.75555	9.71406	11.3219	10.3628	10.6538	8.44427	9.91313	9.21114	10.592	11.0874	11.0999	10.0991	10.0912	10.4694	10.5512	9.87019	9.70829	11.4101	10.3825	10.2827	10.6659	10.1488	9.46649	7.85743	9.24293	9.38832	9.91025	9.88104	10.3763	10.5393	10.992	10.5187	10.114	10.8709	9.20047	9.81596	8.59619	10.2394	9.91554
DDX41	Probable ATP-dependent RNA helicase DDX41 (Fragment);Probable ATP-dependent RNA helicase DDX41	J3KNN5_HUMAN;DDX41_HUMAN	J3KNN5;Q9UJV9	mRNA splicing, via spliceosome,apoptotic process,cell proliferation,cell differentiation	nucleus,cytosol,membrane,catalytic step 2 spliceosome,spliceosomal complex	RNA binding,protein binding,ATP binding,ATPase activity,metal ion binding,RNA helicase activity	6.97625	7.04484	6.85365	7.36878	7.92287	8.23047	7.44724	7.22821	6.75145	7.45975	7.4198	8.36659	7.04263	6.44258	6.8843	6.60149	7.02664	6.85246	6.88275	7.05624	7.58397	5.67644	8.14372	7.5054	7.58383	6.41148	8.07263	7.66265	7.72683	6.79788	7.55076	7.38284	5.84797	6.06149	5.10568	6.58735	7.12606	7.2513	6.87619	8.09503	6.86323	7.75587	8.13049
SLTM	SAFB-like transcription modulator	SLTM_HUMAN	Q9NWH9	apoptotic process,regulation of transcription from RNA polymerase II promoter,regulation of mRNA processing	nucleoplasm,nuclear body,nucleus	RNA binding,protein binding,sequence-specific DNA binding	4.38718	3.92863	5.02221	4.70934	5.15937	4.03383	2.66705	4.2113	5.1736	3.86258	4.77457	4.39679	5.26329	-7.61801	4.35017	2.54744	0.387498	4.7887	6.89284	5.19039	-7.58554	8.17154	4.39283	-7.91707	2.54921	5.0187	3.77317	5.49267	4.41981	3.28041	2.20824	4.49394	3.9571	2.50132	3.64717	4.72135	5.41499	5.8982	5.001	5.19916	3.91595	4.97784	5.49114
UPF1	Regulator of nonsense transcripts 1	RENT1_HUMAN	Q92900	nuclear-transcribed mRNA catabolic process, nonsense-mediated decay,nuclear-transcribed mRNA catabolic process, endonucleolytic cleavage-dependent decay,nuclear-transcribed mRNA catabolic process,DNA replication,DNA repair,mRNA export from nucleus,regulation of translational termination,dosage compensation by inactivation of X chromosome,telomere maintenance via semi-conservative replication,regu…	chromosome, telomeric region,chromatin,cytoplasmic mRNA processing body,nucleus,nucleoplasm,cytoplasm,cytosol,exon-exon junction complex,supraspliceosomal complex	chromatin binding,RNA binding,RNA helicase activity,helicase activity,protein binding,ATP binding,zinc ion binding,ATPase activity,double-stranded DNA-dependent ATP-dependent DNA helicase activity,telomeric DNA binding,macromolecular complex binding	7.90717	8.16575	7.76248	8.01336	8.01019	8.09133	8.33931	8.59388	8.2892	7.66833	7.72249	8.3207	8.81877	8.69699	8.15948	8.13637	8.61754	8.53051	8.93293	8.53278	8.35733	6.73853	7.56151	8.72062	8.19902	8.2808	7.18752	6.60863	8.18221	8.06979	8.29707	7.93912	8.89882	8.79775	8.806	8.37653	8.20616	8.54494	8.23882	8.12937	8.23357	8.2898	8.20706
MYBBP1A	Myb-binding protein 1A	MBB1A_HUMAN	Q9BQG0	regulation of G1 to G0 transition,osteoblast differentiation,regulation of transcription, DNA-templated,respiratory electron transport chain,circadian regulation of gene expression,cellular response to glucose starvation,ribosome biogenesis,negative regulation of transcription, DNA-templated,positive regulation of transcription from RNA polymerase III promoter,intrinsic apoptotic signaling pathwa…	nucleus,nucleoplasm,nucleolus,cytoplasm,membrane,intracellular membrane-bounded organelle,Requires Ontology,NLS-dependent protein nuclear import complex	transcription corepressor activity,RNA binding,transcription factor binding,E-box binding,sequence-specific DNA binding	10.003	7.8759	7.37614	8.43503	9.57912	10.8407	8.5821	9.55959	8.41791	7.99486	7.58358	9.01135	9.10615	8.69749	8.74901	9.59723	9.60358	8.95048	9.67843	8.92528	9.16891	9.93204	6.96967	8.89081	8.52751	9.24619	6.28658	5.75467	6.6343	9	8.23496	6.79317	9.32325	9.4214	9.14374	9.32004	8.09904	8.87242	7.52702	8.38845	7.42213	7.93499	8.57828
GSN	Gelsolin	A0A0A0MS51_HUMAN;A0A0A0MT01_HUMAN;GELS_HUMAN	A0A0A0MS51;A0A0A0MT01;P06396	extracellular matrix disassembly,phagocytosis, engulfment,positive regulation of gene expression,striated muscle atrophy,actin filament polymerization,actin filament depolymerization,protein destabilization,response to muscle stretch,sequestering of actin monomers,actin nucleation,negative regulation of viral entry into host cell,actin filament severing,positive regulation of actin nucleation,act…	nucleus,cortical actin cytoskeleton,podosome,extracellular region,extracellular space,cytoplasm,cytosol,plasma membrane,focal adhesion,sarcoplasm,lamellipodium,actin cap,secretory granule lumen,phagocytic vesicle,extracellular exosome,blood microparticle,ficolin-1-rich granule lumen,actin cytoskeleton	actin binding,calcium ion binding,protein binding,phosphatidylinositol 3-kinase catalytic subunit binding,myosin II binding,actin filament binding,phosphatidylinositol-4,5-bisphosphate binding	11.5403	11.7704	10.8018	11.3266	10.9802	11.5563	9.93434	10.586	10.5988	11.7158	12.0323	11.7837	10.0156	10.0743	9.08934	9.35928	9.28758	10.1205	9.98158	10.2751	10.3687	9.47626	12.2152	-7.8044	6.61352	6.09761	12.4334	12.4484	11.6963	12.583	12.2648	12.2405	3.40105	3.8089	4.38501	11.2092	11.0223	10.7159	10.7975	10.9015	11.1039	10.7888	11.1458
SRPK2	SRSF protein kinase 2	SRPK2_HUMAN	P78362	spliceosomal complex assembly,angiogenesis,protein phosphorylation,positive regulation of cell proliferation,RNA splicing,positive regulation of gene expression,peptidyl-serine phosphorylation,cell differentiation,nuclear speck organization,intracellular signal transduction,positive regulation of neuron apoptotic process,positive regulation of viral genome replication,negative regulation of viral…	chromatin,nucleus,nucleoplasm,nucleolus,cytoplasm,cytosol,nuclear speck	magnesium ion binding,RNA binding,protein serine/threonine kinase activity,protein serine/threonine/tyrosine kinase activity,protein binding,ATP binding,14-3-3 protein binding,Requires Ontology	7.08751	7.01697	7.3238	7.59801	8.06871	7.54432	6.88587	8.24324	7.48476	7.31684	6.9041	14.215	5.98868	6.0669	7.24698	4.76341	6.90023	7.14287	7.83939	6.53266	7.78697	7.10955	8.27877	6.88127	6.1632	7.45717	-5.36476	5.19622	3.28289	1.22928	13.4213	6.24205	6.17205	6.65845	6.04893	2.84302	5.7641	4.58571	7.25075	7.06566	8.13185	6.57747	6.25411
CAMK2G	Calcium/calmodulin-dependent protein kinase (CaM kinase) II gamma, isoform CRA_a""	A0A0A0MS52_HUMAN	A0A0A0MS52				7.38419	7.6419	7.31821	7.28585	7.29872	7.52602	8.40023	8.21203	8.05492	6.74705	7.47579	8.14419	8.45283	7.99718	8.00851	7.7747	8.28418	7.99125	7.39987	8.14747	8.61256	1.01052	7.72886	8.44164	7.91468	8.14923	5.37246	-6.30755	5.91059	4.50537	4.18255	-6.56799	8.09909	8.00366	7.88465	-6.34369	4.19033	3.56764	7.65156	7.38784	7.46022	7.41206	7.45508
JUP	Junction plakoglobin	PLAK_HUMAN	P14923	positive regulation of cell-matrix adhesion,desmosome assembly,cell migration,regulation of cell proliferation,positive regulation of protein import into nucleus,negative regulation of blood vessel endothelial cell migration,skin development,positive regulation of angiogenesis,detection of mechanical stimulus,positive regulation of sequence-specific DNA binding transcription factor activity,endot…	hemidesmosome,cornified envelope,extracellular region,nucleus,cytoplasm,cytosol,cytoskeleton,intermediate filament,plasma membrane,cell-cell junction,adherens junction,zonula adherens,fascia adherens,focal adhesion,cytoplasmic side of plasma membrane,intercalated disc,actin cytoskeleton,apicolateral plasma membrane,lateral plasma membrane,Z disc,desmosome,specific granule lumen,extracellular exos…	transcription coactivator activity,structural molecule activity,protein binding,protein kinase binding,protein phosphatase binding,protein homodimerization activity,macromolecular complex binding,alpha-catenin binding,cadherin binding,cell adhesion molecule binding,cell adhesive protein binding involved in bundle of His cell-Purkinje myocyte communication,Requires Ontology	8.68613	7.23762	8.65505	7.71904	7.3223	7.14105	7.5553	7.11617	7.4946	6.30952	6.92084	7.80502	6.9182	7.83033	7.2514	6.29405	6.16273	6.9718	7.96316	7.11396	7.03487	7.22103	6.45434	6.91378	7.44621	7.16873	8.152	7.00267	7.29151	5.42701	8.34302	6.81924	6.92939	7.74606	7.46889	8.57047	8.81766	7.23382	8.70912	6.81339	7.27492	8.49693	8.58765
XRCC6	X-ray repair cross-complementing protein 6	XRCC6_HUMAN	P12956	telomere maintenance,activation of innate immune response,DNA ligation,double-strand break repair via nonhomologous end joining,DNA duplex unwinding,innate immune response,positive regulation of lymphocyte differentiation,positive regulation of protein kinase activity,negative regulation of transcription, DNA-templated,positive regulation of transcription, DNA-templated,positive regulation of tra…	chromosome, telomeric region,extracellular region,nucleus,nucleoplasm,nucleolus,cytosol,membrane,secretory granule lumen,Ku70:Ku80 complex,DNA-dependent protein kinase complex,ficolin-1-rich granule lumen,nuclear telomere cap complex,transcription factor complex,macromolecular complex,protein-DNA complex,nonhomologous end joining complex	double-stranded telomeric DNA binding,DNA end binding,transcription regulatory region sequence-specific DNA binding,DNA binding,DNA helicase activity,damaged DNA binding,RNA binding,protein binding,ATP binding,protein C-terminus binding,DNA-dependent ATPase activity,hydrolase activity,cyclin binding,macromolecular complex binding,5'-deoxyribose-5-phosphate lyase activity,scaffold protein binding,…	9.44671	9.55573	9.19441	9.07096	8.6027	9.33595	9.0117	8.84632	8.73647	9.47615	8.87784	8.77326	9.24534	8.78463	8.77904	9.82127	9.24614	8.96863	9.89366	9.73181	9.48538	9.09271	8.72733	9.03854	9.54651	9.16115	9.28406	8.18975	8.71041	8.81425	11.2613	9.12937	9.53168	9.24115	9.23946	10.5935	9.77455	9.41955	9.36617	9.30976	9.00689	9.35376	9.19885
CORO1B	Coronin-1B	COR1B_HUMAN	Q9BR76	cell migration,actin cytoskeleton organization,ruffle organization,regulation of Arp2/3 complex-mediated actin nucleation,negative regulation of Arp2/3 complex-mediated actin nucleation,endothelial cell chemotaxis,cellular response to platelet-derived growth factor stimulus,wound healing,actin filament bundle assembly,negative regulation of smooth muscle cell chemotaxis,actin filament branching,p…	stress fiber,cytoplasm,cytosol,actin filament,focal adhesion,lamellipodium,cell leading edge,perinuclear region of cytoplasm,extracellular exosome,cell periphery,plasma membrane	protein binding,identical protein binding,cadherin binding,actin filament binding,Arp2/3 complex binding	6.01913	6.13818	5.81144	3.39415	5.97551	5.48245	5.03176	6.83521	8.25019	5.25579	5.9981	-6.52153	5.17404	4.8873	4.98099	0.443663	5.17618	4.00334	4.54014	5.68377	4.84882	5.14444	7.21063	7.74505	6.15913	3.39818	6.11085	5.93785	5.63922	4.55168	-6.8395	5.28047	6.33981	6.86609	6.6489	-6.58236	6.06661	5.07444	6.9096	6.39693	5.59642	6.04047	5.76344
CALML5	Calmodulin-like protein 5	CALL5_HUMAN	Q9NZT1	signal transduction,epidermis development,regulation of catalytic activity	extracellular region,ficolin-1-rich granule lumen	calcium ion binding,enzyme regulator activity	10.4401	-7.27525	8.3539	9.33245	10.2725	2.80876	6.62361	6.1975	6.69794	8.36648	-6.80226	4.96829	4.12549	-7.74892	-7.67945	-6.21006	-7.77171	5.9401	-6.63136	-7.23873	-7.59544	4.33984	6.90783	8.55682	5.10345	4.55959	10.8752	6.95508	9.62897	5.32134	9.28414	5.88702	5.07152	-8.38587	8.55548	7.49303	10.8528	5.67461	6.95847	4.76357	7.05767	7.81717	5.75004
ACTB	Actin, cytoplasmic 1""	ACTB_HUMAN	P60709	maintenance of blood-brain barrier,regulation of cyclin-dependent protein serine/threonine kinase activity,morphogenesis of a polarized epithelium,retina homeostasis,chromatin remodeling,establishment or maintenance of cell polarity,substantia nigra development,regulation of transmembrane transporter activity,negative regulation of protein binding,adherens junction assembly,histone H4 acetylation…	postsynaptic actin cytoskeleton,glutamatergic synapse,chromatin,nucleosome,extracellular space,nucleus,nucleoplasm,cytoplasm,cytosol,cytoskeleton,plasma membrane,cell-cell junction,adherens junction,focal adhesion,actin cytoskeleton,membrane,lamellipodium,cortical cytoskeleton,vesicle,NuA4 histone acetyltransferase complex,cytoplasmic ribonucleoprotein granule,apical junction complex,calyx of Hel…	nucleosomal DNA binding,structural constituent of cytoskeleton,protein binding,ATP binding,kinesin binding,protein kinase binding,Tat protein binding,identical protein binding,tau protein binding,nitric-oxide synthase binding,structural constituent of postsynaptic actin cytoskeleton	15.0085	14.8112	15.3085	15.0956	15.5655	14.6063	14.9563	14.3267	14.3443	13.9811	15.7872	14.3638	12.6731	14.0889	14.2909	14.6773	13.5379	14.6612	13.1913	14.296	13.849	14.05	15.2999	13.6627	14.0396	13.596	15.185	16.1331	15.2111	15.994	14.9042	14.4802	13.8509	13.2096	14.0872	14.9472	14.3291	14.6227	15.3626	15.0328	14.3867	14.6902	14.5691
DNAJC11	DnaJ homolog subfamily C member 11	DJC11_HUMAN	Q9NVH1	inner mitochondrial membrane organization,cristae formation	nucleoplasm,mitochondrion,nuclear speck,mitochondrial sorting and assembly machinery complex,Requires Ontology	protein binding	6.82678	8.35588	6.78868	8.39367	6.45352	6.41876	8.02971	7.81988	8.23864	6.89448	7.09396	5.47304	7.5034	7.92822	8.06039	7.81909	8.11512	7.28933	7.73208	8.10964	8.58724	4.31062	5.17296	6.93233	8.1957	7.62126	5.74196	4.99068	5.0765	4.76999	6.35486	5.62613	8.05455	8.2744	7.05441	6.78896	6.57996	8.58002	7.12275	7.1728	7.14889	6.59018	6.08527
CASC3	Protein CASC3	CASC3_HUMAN	O15234	nuclear-transcribed mRNA catabolic process, nonsense-mediated decay,mRNA splicing, via spliceosome,regulation of translation,intracellular mRNA localization,regulation of nuclear-transcribed mRNA catabolic process, nonsense-mediated decay	nucleus,nucleoplasm,cytosol,cytoplasmic stress granule,nuclear speck,dendrite,nuclear membrane,exon-exon junction complex,perinuclear region of cytoplasm,U2-type catalytic step 1 spliceosome	RNA binding,mRNA binding,protein binding,enzyme binding,ubiquitin protein ligase binding,identical protein binding	-7.51443	-7.69214	-7.63055	-7.5945	-7.09376	-7.21744	-7.64622	3.26122	3.00175	-7.10915	-6.75191	-6.69621	1.00121	-7.78015	-7.72322	-6.24085	-7.51395	-7.27221	-6.70842	-7.12392	-7.34869	-6.96112	2.71588	-7.80339	-7.84906	-7.5965	-5.311	3.12812	-6.52629	-7.12153	-6.46667	-6.54164	-6.87867	-8.39263	-7.14563	-6.5595	1.9857	-7.13441	-6.85529	0.216923	-6.58853	-7.07337	-6.71374
EIF2S3	Eukaryotic translation initiation factor 2 subunit 3	IF2G_HUMAN	P41091	translational initiation,formation of translation preinitiation complex,positive regulation of translational fidelity	nucleus,cytoplasm,cytosol,extracellular exosome,eukaryotic translation initiation factor 2 complex	translation initiation factor activity,GTPase activity,protein binding,GTP binding,translation factor activity, RNA binding,cadherin binding,tRNA binding	8.76398	9.52583	9.06098	8.86893	9.08557	9.05633	9.85809	9.70468	9.78461	9.07602	9.30709	8.3831	9.3998	9.75034	9.68881	9.35252	8.95999	9.34676	9.39118	9.75355	8.99768	7.59526	9.50843	9.96237	9.77182	9.4675	8.31104	8.39206	9.12957	8.72489	8.6908	8.94576	9.05416	9.99508	9.73922	8.6361	7.99736	8.82666	9.41404	9.72703	8.78153	8.50841	9.0677
SCRIB	Protein scribble homolog	A0A0G2JNZ2_HUMAN;SCRIB_HUMAN	A0A0G2JNZ2;Q14160	establishment of T cell polarity,neural tube closure,positive regulation of receptor recycling,cell proliferation,synaptic vesicle targeting,cell migration,cochlear nucleus development,polarized epithelial cell differentiation,positive regulation of interferon-gamma production,establishment of apical/basal cell polarity,post-anal tail morphogenesis,wound healing,positive regulation of apoptotic p…	plasma membrane,cell leading edge,presynaptic membrane,postsynaptic membrane,immunological synapse,nucleoplasm,cell-cell junction,adherens junction,lamellipodium,cell junction,myelin sheath abaxonal region,cell-cell contact zone,extracellular exosome,glutamatergic synapse,Requires Ontology,Scrib-APC-beta-catenin complex,basolateral plasma membrane,postsynaptic density	protein binding,cadherin binding	7.44608	7.81581	7.81631	7.53991	7.65187	7.88965	7.99667	8.2296	7.90248	7.79163	6.89093	7.61417	8.44581	7.57827	8.44933	8.89271	8.34483	7.65405	8.3832	8.72261	8.67421	8.3373	7.80392	8.33895	8.21208	8.21241	6.8576	5.98702	7.59628	6.6983	6.8782	7.06363	8.64053	8.69591	8.70019	7.00711	6.81342	7.78238	7.23373	7.0636	7.66239	7.3853	7.77889
LMNB1	Lamin-B1	LMNB1_HUMAN	P20700	nuclear envelope organization	nuclear envelope,nucleus,nuclear inner membrane,lamin filament,nuclear lamina,nucleoplasm,membrane,nuclear matrix,nuclear membrane	structural molecule activity,protein binding,phospholipase binding,sequence-specific double-stranded DNA binding	9.0517	9.06022	9.30854	9.46535	9.46211	10.0179	8.74432	8.9103	8.67233	9.2226	8.76802	8.80287	9.03465	8.18554	8.25486	8.16794	8.80573	8.78632	8.15703	8.46906	8.95194	8.84617	8.21638	9.56406	8.88287	8.65723	9.78184	9.96563	9.66951	10.4734	9.877	10.0168	7.73888	8.71421	8.28691	10.6126	10.6262	11.0814	9.8065	9.09607	10.1985	8.98803	9.42758
SYTL4	Synaptotagmin-like protein 4	SYTL4_HUMAN	Q96C24	plasma membrane repair,intracellular protein transport,lysosome localization,positive regulation of exocytosis,negative regulation of insulin secretion,positive regulation of protein secretion,multivesicular body sorting pathway,Requires Ontology,exocytosis	endosome,plasma membrane,extrinsic component of membrane,transport vesicle membrane,platelet alpha granule membrane,exocytic vesicle	protein binding,phospholipid binding,small GTPase binding,neurexin family protein binding,metal ion binding	6.36973	6.74701	6.68132	5.36069	5.49504	5.60165	-7.85169	3.44063	-7.84299	7.99852	-6.92793	9.11625	-7.5541	1.61185	-7.82295	4.0232	-7.58713	-7.49874	-6.66491	-7.13387	-7.73069	3.51608	7.11692	6.44631	-7.92724	-7.56313	-5.41594	4.74597	7.19785	7.6609	7.7182	6.57218	7.80734	8.2713	8.21841	6.60182	6.36978	7.18313	7.25409	5.8833	8.90452	5.10016	6.47558
NUP155	Nuclear pore complex protein Nup155	NU155_HUMAN	O75694	nuclear envelope organization,mRNA export from nucleus,atrial cardiac muscle cell action potential,protein import into nucleus,protein targeting to nuclear inner membrane,transcription-dependent tethering of RNA polymerase II gene DNA at nuclear periphery,RNA export from nucleus	nuclear envelope,cytosol,membrane,nuclear membrane,nuclear pore inner ring	protein binding,structural constituent of nuclear pore	7.91145	8.04491	7.89209	7.87538	7.41692	8.12875	8.9186	9.06814	8.77247	7.73398	7.86352	8.13418	9.30201	9.27544	9.08523	9.44724	9.21299	9.12952	9.35668	9.24433	9.23951	7.79227	8.10759	9.08808	9.20763	9.02786	3.28646	3.96939	4.97257	5.83067	4.77164	5.6435	8.89602	8.82746	8.63983	7.02204	6.7918	7.33758	8.15744	7.95665	8.18476	8.03216	7.98153
EEF2	Elongation factor 2	EF2_HUMAN	P13639	hematopoietic progenitor cell differentiation,positive regulation of translation,translational elongation	extracellular region,nucleus,cytoplasm,cytosol,plasma membrane,membrane,aggresome,secretory granule lumen,synapse,extracellular exosome,ficolin-1-rich granule lumen,polysome,ribonucleoprotein complex	RNA binding,protein binding,GTP binding,protein kinase binding,ribosome binding,cadherin binding,GTPase activity,translation elongation factor activity	9.92012	9.83558	9.4691	10.0933	9.73633	9.34525	10.06	9.7746	10.1272	10.2801	9.57349	9.26558	10.0414	9.70087	9.94413	9.55758	9.99741	9.84697	10.2141	9.92181	9.82424	6.65364	9.99369	10.684	10.2444	10.0953	9.80177	8.85063	9.53335	8.68291	8.8049	9.29381	10.6408	10.124	10.5285	9.31041	9.31086	8.73318	9.9094	9.60802	9.70077	9.70404	9.50734
MCM4	DNA replication licensing factor MCM4	MCM4_HUMAN	P33991	DNA replication,DNA unwinding involved in DNA replication,mitotic DNA replication initiation,DNA strand elongation involved in DNA replication,double-strand break repair via break-induced replication	chromosome, telomeric region,nucleus,nucleoplasm,membrane,MCM complex,CMG complex	DNA helicase activity,protein binding,ATP binding,ATPase activity,single-stranded DNA binding,single-stranded DNA-dependent ATP-dependent DNA helicase activity	9.06448	9.01057	9.37035	9.24804	9.18235	9.24467	9.8697	9.17335	9.83855	9.3843	9.16474	9.43012	9.75034	9.63607	9.47898	9.09824	9.49533	9.09834	9.28205	8.94905	9.43669	8.7551	8.90767	9.80921	9.34433	9.70786	8.63026	8.39654	8.57016	9.06961	8.73654	8.9363	9.9054	9.7777	9.93128	9.18709	8.95234	9.41438	8.77377	8.92093	9.00472	8.80553	9.03871
TPM3	Tropomyosin alpha-3 chain	A0A087WWU8_HUMAN	A0A087WWU8				12.1771	11.2705	11.9587	11.5007	12.1973	12.1034	10.7381	10.9404	11.2953	12.7055	12.4233	12.605	10.9196	11.0213	10.5175	9.30105	11.1628	10.5843	9.255	10.7033	11.127	9.9476	12.9854	8.60851	7.86003	9.02887	13.6126	13.362	13.4534	13.2952	13.0812	13.745	9.11377	9.74236	8.60427	13.2753	12.9045	12.4973	11.9786	11.6919	11.7176	11.3468	11.1968
MCM5	DNA replication licensing factor MCM5	MCM5_HUMAN	P33992	DNA replication,DNA unwinding involved in DNA replication,cell cycle,double-strand break repair via break-induced replication,DNA replication initiation	chromosome, telomeric region,nucleoplasm,cytosol,membrane,MCM complex,CMG complex,nucleus	DNA replication origin binding,protein binding,ATP binding,ATPase activity,single-stranded DNA-dependent ATP-dependent DNA helicase activity,single-stranded DNA binding,3'-5' DNA helicase activity	9.06373	9.13042	9.30484	9.34601	9.69577	9.55188	9.7646	10.2081	10.3093	9.54521	8.9247	9.31192	10.4148	9.89348	9.98621	9.24868	9.56374	9.23683	10.0246	9.15966	8.57853	9.32292	9.4201	9.55381	10.0009	9.53986	8.54422	8.24705	8.8286	9.27063	9.03597	8.79636	10.1312	10.133	9.96048	9.01774	8.77483	9.1832	9.40017	9.03835	8.62148	9.27818	9.15922
RPL10A	60S ribosomal protein L10a	RL10A_HUMAN	P62906	cytoplasmic translation,translation,maturation of LSU-rRNA	nucleus,cytosol,focal adhesion,membrane,cytosolic large ribosomal subunit,cytosolic ribosome,extracellular exosome,polysomal ribosome	RNA binding,structural constituent of ribosome,protein binding	9.74074	10.2764	9.98878	10.0584	10.209	10.357	10.6931	10.6306	10.2621	10.4302	10.2729	10.4504	10.9015	10.8552	10.7555	10.6809	10.6894	10.7905	11.1536	10.6723	11.1897	10.5884	10.0935	10.9847	10.2121	10.9937	9.43466	9.29569	10.018	9.90091	10.3462	10.0171	10.5532	10.461	10.3403	9.76478	10.1316	10.2529	9.95273	9.63399	9.92906	9.9514	10.1586
RPS15A	40S ribosomal protein S15a	RS15A_HUMAN	P62244	cytoplasmic translation,translation,positive regulation of cell proliferation,response to virus,positive regulation of cell cycle	nucleoplasm,cytoplasm,cytosol,membrane,cytosolic ribosome,extracellular exosome,cytosolic small ribosomal subunit	RNA binding,structural constituent of ribosome,protein binding	9.86493	9.93138	10.3552	10.2647	9.6741	10.3605	11.1896	11.032	10.926	9.85788	10.2132	10.8156	11.11	11.2607	11.324	10.5221	10.5801	10.2764	10.7518	10.5851	10.6713	7.97411	9.94018	10.4529	11.1521	10.8689	8.79392	9.44361	9.2805	10.3883	10.6992	9.4593	10.8635	10.4432	9.30901	9.56253	9.25171	9.80494	10.5615	10.4165	10.2677	10.0482	10.3672
AURKAIP1	Aurora kinase A-interacting protein	AKIP_HUMAN	Q9NWT8	positive regulation of proteolysis,negative regulation of mitotic nuclear division,mRNA processing	nucleus,nucleoplasm,mitochondrion,mitochondrial inner membrane,intracellular membrane-bounded organelle	protein binding	6.57005	4.93536	7.71382	5.40733	5.64876	4.55904	4.87046	-7.40652	5.70247	5.15959	6.29496	6.82928	3.95861	-7.77592	5.79068	4.85035	-7.75792	1.3002	-1.98893	-6.93597	4.36811	-7.0717	5.49319	5.01674	3.42313	3.44329	6.85243	4.37836	3.66544	3.17922	7.42718	5.90545	-6.60146	3.10076	-6.91692	-6.45513	4.40257	6.92385	4.69586	2.05495	-6.59351	7.71728	5.95105
HIST1H2AG;HIST1H2AH;HIST1H2AJ;H2AFJ	Histone H2A type 1;Histone H2A type 1-H;Histone H2A type 1-J;Histone H2A.J	H2A1_HUMAN;H2A1H_HUMAN;H2A1J_HUMAN;H2AJ_HUMAN	P0C0S8;Q96KK5;Q99878;Q9BTM1	biological_processbiological_processbiological_processbiological_process	nucleus,extracellular exosome,nucleosomenucleus,extracellular exosome,nucleosomenucleus,extracellular exosome,nucleosomenucleus,extracellular exosome,nucleosome	protein binding,enzyme binding,protein heterodimerization activity,DNA bindingmolecular_function,protein heterodimerization activity,DNA bindingmolecular_function,protein heterodimerization activity,DNA bindingmolecular_function,protein heterodimerization activity,DNA binding	12.5618	12.5884	11.9365	11.6008	12.7993	12.0481	10.8635	9.40317	10.6398	12.3579	11.8851	12.8414	10.1342	9.30468	11.0838	11.7764	11.2834	11.8025	11.1377	11.1323	11.3918	7.32784	11.8653	11.08	10.3811	9.9911	12.1639	11.3901	12.0272	11.056	11.1096	12.4197	9.34101	9.15476	9.56749	10.3249	10.9967	10.5398	11.3521	12.4868	12.5213	12.144	11.4557
KHSRP	Far upstream element-binding protein 2	FUBP2_HUMAN	Q92945	RNA splicing, via transesterification reactions,regulation of transcription, DNA-templated,mRNA processing,RNA splicing,miRNA metabolic process,negative regulation of low-density lipoprotein particle clearance,regulation of mRNA stability,negative regulation of nitric oxide biosynthetic process,mRNA transport,positive regulation of mRNA catabolic process,3'-UTR-mediated mRNA destabilization,cellu…	nucleoplasm,cytosol,membrane,cytoplasm,nucleus	DNA binding,RNA binding,protein binding,mRNA 3'-UTR AU-rich region binding,mRNA binding	10.2613	10.6645	10.7057	10.6617	10.9118	10.9395	10.9182	11.5074	11.0378	10.305	10.1032	10.826	11.2683	11.7023	11.1363	11.6776	11.2812	11.0749	11.9355	11.4153	11.3384	12.2391	10.9205	11.3692	11.2055	11.1178	10.3436	9.55485	9.81371	10.3542	11.478	9.82903	11.0619	10.8128	10.7715	10.1424	10.0697	10.0346	10.9706	10.8025	10.8521	10.2516	10.9261
GSTK1	Glutathione S-transferase kappa 1	GSTK1_HUMAN	Q9Y2Q3	epithelial cell differentiation,cellular oxidant detoxification,glutathione metabolic process	mitochondrial matrix,peroxisome,peroxisomal matrix,cytosol,membrane,extracellular exosome,mitochondrion	glutathione transferase activity,glutathione peroxidase activity,protein binding	7.6223	8.54348	7.3726	7.81503	7.94286	6.56231	8.36689	7.73437	8.24616	8.41099	7.6682	7.5368	8.92211	8.538	8.56197	8.58986	8.86658	8.91151	8.60148	9.12726	8.5461	4.98121	7.48097	8.87714	8.42241	8.79718	8.28799	7.11877	7.35235	7.1435	6.8586	7.06587	7.26209	8.82129	8.16802	7.24806	6.71266	8.26796	7.89001	8.29407	7.80918	8.52376	7.92579
TOP1	DNA topoisomerase 1	TOP1_HUMAN	P11387	DNA topological change,chromatin remodeling,circadian rhythm,response to xenobiotic stimulus,programmed cell death,phosphorylation,peptidyl-serine phosphorylation,circadian regulation of gene expression,embryonic cleavage,DNA replication,chromosome segregation	nuclear chromosome,cytoplasmic mRNA processing body,fibrillar center,nucleus,nucleoplasm,nucleolus,perikaryon,protein-DNA complex	RNA polymerase II core promoter proximal region sequence-specific DNA binding,DNA binding,chromatin binding,double-stranded DNA binding,single-stranded DNA binding,RNA binding,DNA topoisomerase type I activity,protein serine/threonine kinase activity,protein binding,ATP binding,protein domain specific binding,supercoiled DNA binding	7.2811	7.59788	6.41927	6.75031	7.80096	7.98941	7.73734	7.59987	6.50524	7.9375	6.70328	7.92563	7.12134	7.44489	7.62531	6.94042	7.34354	7.23098	6.63463	6.95056	7.89736	7.22058	5.78266	7.77844	6.63333	5.2242	8.3801	8.02889	7.75158	7.95737	8.07496	7.61882	5.34652	6.66536	3.13122	6.49797	7.47823	7.44359	7.97086	7.71366	8.44781	7.15028	7.69
STK3	Serine/threonine-protein kinase 3	STK3_HUMAN	Q13188	positive regulation of protein binding,protein stabilization,positive regulation of sequence-specific DNA binding transcription factor activity,neural tube formation,endocardium development,protein phosphorylation,protein import into nucleus,apoptotic process,signal transduction,central nervous system development,negative regulation of cell proliferation,hippo signaling,intracellular signal trans…	nucleus,cytoplasm,cytosol,macromolecular complex	magnesium ion binding,protein kinase activity,protein serine/threonine kinase activity,protein serine/threonine/tyrosine kinase activity,protein binding,ATP binding,identical protein binding,protein serine/threonine kinase activator activity,Requires Ontology	3.28627	4.10545	7.2981	4.01397	-7.25106	-7.27659	5.41668	5.26966	5.53458	4.87791	3.885	2.30781	6.03333	5.77449	4.74146	-6.29901	5.55364	5.13541	7.08845	6.67006	-7.65658	-7.27202	-6.94638	5.05572	4.42797	5.58941	-5.62934	2.48967	-6.20687	-7.1754	3.42118	2.8513	4.1861	6.12612	4.97877	3.61864	3.69447	3.81878	3.63741	-7.85323	-6.77674	-7.10362	4.63915
RPL22	60S ribosomal protein L22	RL22_HUMAN	P35268	cytoplasmic translation,translation,alpha-beta T cell differentiation,regulation of translation at presynapse, modulating synaptic transmission	nucleus,cytoplasm,cytosol,focal adhesion,cytosolic ribosome,extracellular exosome,presynapse,glutamatergic synapse,cytosolic large ribosomal subunit,ribonucleoprotein complex	RNA binding,structural constituent of ribosome,protein binding,heparin binding,identical protein binding,translation regulator activity	10.3209	10.3026	9.10824	10.0369	10.4678	9.71687	11.3044	10.2856	10.6928	10.0966	10.7587	10.6269	11.0766	11.1265	8.40013	11.278	10.9119	9.78475	10.8003	11.0045	10.7652	12.0431	10.0872	10.6991	9.80398	9.92683	9.74796	9.80016	10.4354	9.8168	10.9507	10.8163	10.4892	10.304	11.1528	10.029	9.69159	10.8711	10.5523	9.84117	10.3535	9.18953	10.3618
STAU2	Double-stranded RNA-binding protein Staufen homolog 2	A0A0A0MTC5_HUMAN;E7EVJ4_HUMAN;STAU2_HUMAN	A0A0A0MTC5;E7EVJ4;Q9NUL3	regulation of gene expression,regulation of actin cytoskeleton organization,cellular response to oxidative stress,eye morphogenesis,regulation of filopodium assembly,positive regulation of synapse assembly,positive regulation of dendritic spine morphogenesis,anterograde dendritic transport of messenger ribonucleoprotein complex,positive regulation of long term synaptic depression	nucleolus,endoplasmic reticulum,microtubule,cytoplasmic stress granule,membrane,axon,nuclear membrane,dendrite cytoplasm,neuronal cell body,dendritic shaft,messenger ribonucleoprotein complex	RNA binding,double-stranded RNA binding,protein binding,kinesin binding,Hsp70 protein binding,ribosome binding,mitogen-activated protein kinase binding	2.18028	5.29968	-7.32931	3.85266	4.34303	4.82572	6.11275	4.18591	6.0781	4.02657	-6.72574	5.79785	5.41724	5.44311	5.08868	3.39182	4.65908	5.69016	-0.684838	2.48413	4.72088	5.63801	4.5865	5.28454	5.93728	5.07312	-5.52529	3.52899	3.52987	3.88625	2.11819	-6.8678	4.58002	-1.02709	4.30207	-6.35841	7.76557	-6.70228	-1.7223	3.32759	4.10331	0.14144	1.14844
SPAG9	C-Jun-amino-terminal kinase-interacting protein 4	JIP4_HUMAN	O60271	retrograde transport, endosome to Golgi,negative regulation of protein phosphorylation,positive regulation of cell migration,lysosome localization,positive regulation of MAPK cascade,negative regulation of neuron differentiation,positive regulation of neuron differentiation,striated muscle cell differentiation,negative regulation of dendrite extension,vesicle-mediated transport	acrosomal vesicle,lysosomal membrane,cytosol,centriolar satellite,perinuclear region of cytoplasm,extracellular exosome,cytoplasm	protein binding,identical protein binding,receptor signaling complex scaffold activity,MAP-kinase scaffold activity,kinesin binding,JUN kinase binding	6.93401	6.32832	7.35179	6.99363	7.18113	7.4316	6.58127	6.81372	6.54313	6.52868	5.90696	5.24454	6.66747	6.29461	6.54338	6.31252	6.70785	6.61973	5.96082	5.99466	5.90015	8.19308	6.95355	6.72023	6.80365	6.95264	5.1193	6.74959	6.59764	5.89622	7.22115	6.64897	7.07281	8.45081	7.79889	6.89231	6.96753	6.57453	7.09977	6.89332	6.69762	6.52455	6.55799
HSPE1	10 kDa heat shock protein, mitochondrial""	CH10_HUMAN	P61604	osteoblast differentiation,protein folding,activation of cysteine-type endopeptidase activity involved in apoptotic process,response to unfolded protein,chaperone mediated protein folding requiring cofactor	mitochondrion,membrane,extracellular exosome,mitochondrial matrix	RNA binding,protein binding,ATP binding,ATPase activity,unfolded protein binding,chaperone binding,metal ion binding	10.1588	10.4841	10.7391	10.5054	10.7457	10.7518	9.52815	9.91494	9.14544	11.1074	9.62994	9.40651	9.20683	9.70236	9.0567	8.49594	9.80893	9.94945	9.07383	10.0627	9.75204	11.5069	10.3001	10.2616	10.0434	9.34878	11.2402	10.9976	11.1476	10.902	9.66834	11.509	9.70281	9.22501	10.1371	11.4408	12.1847	11.4248	10.9157	10.1774	11.1654	10.5823	10.9065
DCP1A	mRNA-decapping enzyme 1A	DCP1A_HUMAN	Q9NPI6	nuclear-transcribed mRNA catabolic process, nonsense-mediated decay,positive regulation of catalytic activity,Requires Ontology,protein localization to cytoplasmic stress granule,deadenylation-dependent decapping of nuclear-transcribed mRNA,deadenylation-independent decapping of nuclear-transcribed mRNA	cytoplasmic mRNA processing body,nucleus,cytoplasm,cytosol,membrane,cytoplasmic ribonucleoprotein granule	protein binding,enzyme activator activity,hydrolase activity,kinesin binding,identical protein binding,mRNA binding	6.17423	3.47327	5.52275	3.88303	-7.17814	5.34849	5.71352	-7.743	5.4034	6.06647	-6.78448	4.45157	5.76012	6.13819	6.22486	5.51912	5.98407	5.63977	4.19356	6.85197	6.68688	2.40024	5.07359	4.82991	4.34415	6.72977	-5.46918	4.08607	-6.64356	5.27748	4.00565	3.9555	5.47255	6.13483	5.90553	3.59429	4.91517	-6.75218	2.71506	1.98754	4.76145	3.33192	4.1093
CNN3	Calponin-3	CNN3_HUMAN	Q15417	epithelial cell differentiation,actomyosin structure organization,cell-cell adhesion	cytosol,adherens junction,focal adhesion,actin cytoskeleton,cytoskeleton	actin binding,calmodulin binding,cadherin binding involved in cell-cell adhesion	6.49077	6.07835	5.56203	7.28413	7.01296	6.84054	7.45621	7.73804	6.9559	5.70746	-6.96283	4.88041	8.05338	7.46898	7.2861	6.99394	6.32011	7.10261	6.28557	7.03119	6.77763	6.69989	5.22581	6.95308	6.30398	6.05506	6.94466	6.82834	6.95024	6.3917	4.58062	6.8883	5.77989	6.61293	6.48272	5.07441	6.05447	4.74594	7.0628	6.11659	5.27453	5.91566	6.67424
SLC25A13	Calcium-binding mitochondrial carrier protein Aralar2	CMC2_HUMAN	Q9UJS0	gluconeogenesis,ATP biosynthetic process,mitochondrial transport,aspartate family amino acid metabolic process,aspartate transport,L-glutamate transport,malate-aspartate shuttle,cellular respiration,response to calcium ion,L-aspartate transport,transport	mitochondrion,mitochondrial inner membrane,integral component of plasma membrane	L-glutamate transmembrane transporter activity,calcium ion binding,acidic amino acid transmembrane transporter activity,L-aspartate transmembrane transporter activity,identical protein binding,transmembrane transporter activity	8.83409	8.80784	7.46656	8.77781	8.7332	9.12364	8.88583	9.61593	8.93548	8.93594	8.93319	9.16736	8.85084	9.51371	9.01208	9.25803	9.21928	9.37985	9.2307	9.29599	9.17194	6.44309	8.48391	9.3622	9.02323	9.23265	8.89628	7.92594	8.4973	7.8087	8.10969	7.88539	9.3034	8.8668	9.07032	8.84094	8.60162	9.33695	8.9358	8.46006	9.15406	8.15589	8.89763
ACTR3	Actin-related protein 3	ARP3_HUMAN	P61158	establishment or maintenance of cell polarity,asymmetric cell division,positive regulation of lamellipodium assembly,meiotic chromosome movement towards spindle pole,meiotic cytokinesis,Arp2/3 complex-mediated actin nucleation,positive regulation of transcription from RNA polymerase II promoter,spindle localization,cilium morphogenesis,actin polymerization-dependent cell motility,cellular respons…	nucleus,cytoplasm,cytosol,brush border,cell-cell junction,focal adhesion,actin cytoskeleton,membrane,lamellipodium,site of double-strand break,extracellular exosome,Arp2/3 protein complex	actin filament binding,structural constituent of cytoskeleton,protein binding,ATP binding	9.21522	9.22199	9.02217	8.89363	8.84745	9.15555	8.06504	8.26511	8.36653	9.27709	9.38739	9.27307	7.81404	8.01743	7.86467	8.82522	8.54254	8.71388	8.46378	9.17116	8.7065	9.47088	9.49961	8.51732	8.0482	7.6901	9.89885	9.58867	9.7379	9.47199	9.51651	9.87985	8.22259	7.80162	7.93381	8.872	9.16778	9.00132	8.73582	8.43963	9.16045	9.01021	9.13769
ASCC3	Activating signal cointegrator 1 complex subunit 3	ASCC3_HUMAN	Q8N3C0	DNA dealkylation involved in DNA repair,cell proliferation,DNA duplex unwinding,rescue of stalled ribosome,ribosome-associated ubiquitin-dependent protein catabolic process	nucleus,nucleoplasm,cytosol,membrane,nuclear speck,activating signal cointegrator 1 complex	RNA binding,protein binding,ATP binding,ATPase activity,3'-5' DNA helicase activity	7.21152	7.85281	7.41932	7.17301	6.92587	7.30525	8.02144	7.82056	8.29881	7.40839	7.52868	7.70855	8.44792	8.24562	7.96315	7.95668	8.18879	8.06561	7.45378	7.72874	7.9105	6.8195	7.11527	7.44604	7.95889	8.01015	7.91764	-6.15579	8.04482	7.26491	7.50123	7.44802	8.46981	8.22817	8.16387	7.20351	6.64429	7.45084	7.58968	7.66056	7.30449	7.20492	7.33714
MYO6	Unconventional myosin-VI	E7EW20_HUMAN;MYO6_HUMAN	E7EW20;Q9UM54	intracellular protein transport,endocytosis,sensory perception of sound,actin filament-based movement,DNA damage response, signal transduction by p53 class mediator,positive regulation of transcription from RNA polymerase II promoter,regulation of secretion,actin filament organization,auditory receptor cell differentiation,vesicle transport along actin filament,inner ear morphogenesis	endocytic vesicle,clathrin-coated endocytic vesicle,ruffle,nucleus,nucleoplasm,cytoplasm,lysosomal membrane,Golgi apparatus,cytosol,actin filament,plasma membrane,clathrin-coated pit,cell cortex,membrane,filopodium,clathrin-coated vesicle membrane,cytoplasmic vesicle,nuclear membrane,ruffle membrane,perinuclear region of cytoplasm,extracellular exosome,unconventional myosin complex,DNA-directed R…	motor activity,actin binding,protein binding,calmodulin binding,ATP binding,ADP binding,actin filament binding,minus-end directed microfilament motor activity,microfilament motor activity	8.47994	8.23582	8.03057	8.17542	7.99481	8.38197	8.43016	8.28096	8.2497	8.20417	8.11687	8.64658	8.56894	8.59217	8.21364	8.11972	8.84195	8.67068	8.63389	8.64432	8.73026	7.13321	8.54616	8.33935	8.36155	8.53143	7.73375	7.27801	7.94577	8.11499	7.89626	7.69407	9.03334	8.96107	8.76679	7.64975	8.11348	8.19527	8.24893	7.98522	8.6282	8.12608	8.1014
UQCRC2	Cytochrome b-c1 complex subunit 2, mitochondrial""	QCR2_HUMAN	P22695	oxidative phosphorylation,proteolysis,aerobic respiration	nucleoplasm,mitochondrion,mitochondrial inner membrane,mitochondrial respiratory chain complex III,mitochondrial respiratory chain complex IV	metalloendopeptidase activity,protein binding,metal ion binding	9.27236	9.41441	9.69129	9.07217	9.82066	9.7074	9.46342	10.0543	9.76065	10.0406	9.3244	10.4358	9.32524	10.1674	9.91707	10.0355	9.97443	9.86198	9.63845	10.1062	9.04917	9.95408	9.64716	10.1207	10.3448	10.4331	9.58594	9.50347	10.1069	9.0002	9.31777	9.65704	9.86457	9.29914	9.84367	9.37026	9.45773	10.1456	9.88492	9.583	10.2209	9.93209	10.2339
NUP160	Nuclear pore complex protein Nup160	NU160_HUMAN	Q12769	mRNA export from nucleus,protein transport,nephron development	kinetochore,nuclear envelope,cytosol,nuclear pore,nuclear pore outer ring	protein binding,structural constituent of nuclear pore	7.90141	7.3913	7.49908	7.7881	7.58646	7.51768	8.5047	8.57789	8.61213	7.7526	7.70184	8.13703	9.2074	8.77626	8.85766	9.17932	9.40311	9.17325	9.30408	9.19206	9.34891	7.16394	7.70289	8.93457	9.20724	9.35746	3.40526	-6.28086	5.16543	6.51924	5.56596	5.4152	8.85233	8.55082	8.24986	6.07341	3.23486	7.76445	7.77061	8.09824	7.65515	7.91392	7.76153
MCM3	DNA replication licensing factor MCM3	MCM3_HUMAN	P25205	DNA unwinding involved in DNA replication,DNA replication initiation,double-strand break repair via break-induced replication,DNA strand elongation involved in DNA replication,mitotic DNA replication initiation	nucleolus,chromosome, telomeric region,nucleus,nucleoplasm,centrosome,membrane,MCM complex,perinuclear region of cytoplasm,CMG complex,alpha DNA polymerase:primase complex	DNA binding,protein binding,ATP binding,ATPase activity,single-stranded DNA-dependent ATP-dependent DNA helicase activity,single-stranded DNA binding	8.97036	9.25202	8.49702	8.38684	8.54591	8.50891	9.27331	9.16236	8.73444	9.06821	7.91677	8.65985	9.71088	8.92467	9.38987	9.33543	8.63349	9.71473	9.39479	8.86969	9.07626	10.1571	8.1583	9.47543	9.15162	9.61513	8.86285	7.13513	7.43759	8.20682	7.53557	8.13812	9.59671	9.48921	9.57291	7.57593	8.46283	8.35141	8.61003	9.18307	8.04984	8.67375	8.2166
FLNB	Filamin-B	FLNB_HUMAN	O75369	keratinocyte development,epithelial cell morphogenesis,signal transduction,skeletal muscle tissue development,actin cytoskeleton organization,cellular response to interferon-gamma	stress fiber,cytoplasm,cytosol,plasma membrane,brush border,focal adhesion,cell cortex,actin cytoskeleton,integral component of membrane,Z disc,phagocytic vesicle,extracellular exosome	RNA binding,actin binding,protein binding,identical protein binding,cadherin binding,actin filament binding	8.36974	8.68993	8.65834	8.73732	8.65474	9.02694	9.53931	9.44436	9.12635	8.11354	7.99012	9.05114	9.39989	9.37358	9.31713	9.10489	9.28683	8.40939	9.66185	9.50549	9.46221	8.76874	8.47227	8.92733	9.26116	9.17085	7.3077	6.68002	7.21634	7.31214	7.47182	7.71481	9.03843	8.98328	9.29247	7.18764	7.90765	7.00362	8.1787	8.61328	8.17669	8.23298	8.38946
RPL7A	60S ribosomal protein L7a	RL7A_HUMAN	P62424	cytoplasmic translation,translation,maturation of LSU-rRNA	nucleus,nucleolus,cytoplasm,cytosol,focal adhesion,membrane,cytosolic large ribosomal subunit,cytosolic ribosome,polysomal ribosome	RNA binding,structural constituent of ribosome,protein binding,cadherin binding	10.9068	10.0501	10.8982	10.9094	10.8456	11.1991	11.6609	11.6171	11.3328	10.8658	11.1637	11.2164	11.4634	11.4526	11.7046	11.4094	11.7767	11.4304	10.8378	11.5949	11.543	11.8427	10.5332	10.5766	11.3333	11.2042	11.018	10.9623	10.9617	11.0531	11.2739	11.0711	11.3501	11.2725	11.3439	10.8414	10.7664	10.759	10.4553	10.7629	10.7893	10.8152	10.7445
ZC3H18	Zinc finger CCCH domain-containing protein 18	E7ERS3_HUMAN;ZCH18_HUMAN	E7ERS3;Q86VM9	RNA destabilization	nuclear speck,macromolecular complex,ribonucleoprotein complex	RNA binding,protein binding,protein binding, bridging,metal ion binding,Requires Ontology	1.05107	-7.7083	-7.4527	4.93715	-3.93121	4.9565	-7.55788	3.85925	-7.95011	3.78957	-6.75583	4.62587	-7.9665	4.22937	4.10265	-6.43842	6.29353	4.80811	4.72158	4.30577	4.50201	7.82606	4.76132	1.14805	6.76569	4.78344	5.90945	5.20143	3.39919	7.46597	-6.65992	4.46069	5.08863	7.27323	6.91321	4.44432	5.74675	3.84164	4.53108	-7.92442	-6.81628	3.22367	-6.92772
DBN1	Drebrin	DREB_HUMAN	Q16643	in utero embryonic development,actin filament organization,cell communication by chemical coupling,cell communication by electrical coupling,positive regulation of synaptic plasticity,maintenance of protein location in cell,regulation of neuronal synaptic plasticity,regulation of dendrite development,cytoplasmic sequestering of protein,positive regulation of dendritic spine morphogenesis,neural p…	cytoplasm,cytoskeleton,gap junction,actin cytoskeleton,dendrite,growth cone,cortical cytoskeleton,actomyosin,glutamatergic synapse,postsynaptic cytosol,actin filament,postsynaptic density,cortical actin cytoskeleton,lamellipodium,site of polarized growth,postsynaptic membrane,plasma membrane	actin binding,protein binding,profilin binding,cadherin binding,actin filament binding	9.64809	9.44661	8.67177	9.33625	8.88807	9.59226	8.59734	6.99975	8.17733	9.98467	10.9968	10.4576	8.3888	6.57765	7.43757	5.78654	5.26523	4.9143	6.8939	6.38342	7.68488	8.44793	10.1771	-7.65908	4.92918	7.64966	8.74436	8.03218	7.66724	7.85842	10.1397	8.33891	5.47932	7.03669	4.06139	9.69157	8.78561	10.5388	9.06797	8.8384	9.46095	9.23116	8.6324
PLEC	Plectin	PLEC_HUMAN	Q15149	cell morphogenesis,leukocyte migration involved in immune response,keratinocyte development,negative regulation of protein kinase activity,nucleus organization,gene expression,fibroblast migration,T cell chemotaxis,skeletal myofibril assembly,transmission of nerve impulse,respiratory electron transport chain,actin cytoskeleton reorganization,hemidesmosome assembly,cellular response to extracellul…	mitochondrial outer membrane,cytosol,plasma membrane,brush border,focal adhesion,sarcoplasm,Z disc,hemidesmosome,axon,dendrite,sarcolemma,costamere,myelin sheath,intermediate filament cytoskeleton,extracellular exosome,cytoplasm,perinuclear region of cytoplasm,membrane,intermediate filament	dystroglycan binding,RNA binding,actin binding,protein binding,ankyrin binding,protein self-association,cadherin binding,structural constituent of cytoskeleton,structural constituent of muscle,structural molecule activity	9.74786	9.6058	8.36688	8.34787	8.59332	8.91254	9.54964	9.91884	10.0381	10.8836	9.23353	10.6806	8.70742	10.0871	9.40556	10.8988	9.36034	9.64989	10.5527	10.6597	10.3239	7.96487	9.41485	10.8423	10.4663	10.4748	9.52268	8.51986	9.28806	8.98792	8.81289	8.62277	9.43166	9.56977	9.13251	9.64936	9.31031	9.83972	9.37936	9.63621	9.7685	9.29335	9.4688
SELENOI	Ethanolaminephosphotransferase 1	A0A087WW58_HUMAN;EPT1_HUMAN	A0A087WW58;Q9C0D9	phosphatidylethanolamine biosynthetic process	endoplasmic reticulum membrane,integral component of membrane,Golgi apparatus	ethanolaminephosphotransferase activity,metal ion binding	-7.1544	-7.32078	-7.51369	-7.78367	-7.14568	-7.20562	-7.61113	-7.80454	-7.78472	4.91455	-6.68089	-6.46298	-7.902	-7.74303	3.10963	-6.30272	3.89209	1.89411	-6.8096	-7.23211	-7.47174	-7.25865	-6.69444	4.25406	4.48128	4.79138	-5.3067	-6.25937	-6.58129	-7.02393	-6.59912	-6.69789	-6.6588	-8.23239	-7.03203	5.85047	-6.84251	4.51596	-7.06234	-7.73195	-6.54	-7.00846	-7.07652
FXR2	Fragile X mental retardation syndrome-related protein 2	FXR2_HUMAN	P51116	positive regulation of protein phosphorylation,negative regulation of translation,positive regulation of translation,positive regulation of response to DNA damage stimulus,regulation of alternative mRNA splicing, via spliceosome,regulation of filopodium assembly,regulation of mRNA stability	cytosol,membrane,cytoplasm,cytosolic large ribosomal subunit,dendritic spine,polysome,cytoplasmic ribonucleoprotein granule,growth cone,dendritic filopodium,presynapse,nucleus,dendritic spine neck,neuronal cell body,axon,postsynaptic density	RNA binding,protein binding,identical protein binding,protein homodimerization activity,protein heterodimerization activity,mRNA 3'-UTR binding,translation regulator activity	7.31678	7.60383	7.45236	7.57625	7.58929	7.62928	8.13982	8.52717	8.51912	6.72482	6.90669	7.3695	8.45598	8.43862	8.00493	8.03001	8.34231	8.1962	8.38202	8.01976	8.47594	6.70663	7.42154	8.19002	7.69595	8.44364	6.0912	6.10354	4.84349	5.25062	6.52771	7.05697	8.30725	8.10002	7.71351	5.9508	6.46671	6.96141	7.19283	7.59602	7.57947	7.10536	7.28581
CCT8	T-complex protein 1 subunit theta	TCPQ_HUMAN	P50990	protein folding,binding of sperm to zona pellucida,positive regulation of telomere maintenance via telomerase,pore complex assembly,protein stabilization,chaperone-mediated protein folding,toxin transport,positive regulation of establishment of protein localization to telomere,positive regulation of protein localization to Cajal body,positive regulation of telomerase RNA localization to Cajal body	extracellular region,nucleoplasm,cytoplasm,centrosome,cytosol,chaperonin-containing T-complex,microtubule,cilium,secretory granule lumen,azurophil granule lumen,cell body,intermediate filament cytoskeleton,extracellular exosome,ficolin-1-rich granule lumen,zona pellucida receptor complex	protein binding,ATP binding,ATPase activity,protein binding involved in protein folding,cadherin binding,unfolded protein binding	10.6068	10.8205	10.7226	10.6157	10.3566	10.3889	10.3648	9.67743	10.6553	10.1448	9.84936	10.0838	9.87408	10.5641	10.62	9.95025	10.4562	10.0121	10.6524	10.3535	9.87317	11.4775	10.6276	10.964	10.7053	10.2969	9.30084	9.4543	10.511	10.4717	10.1031	10.522	11.5654	12.1465	11.8856	10.9397	11.1059	10.4987	10.7524	10.2708	10.6494	10.4482	10.4322
0	Uncharacterized protein	A0A1W2PNV4_HUMAN	A0A1W2PNV4				7.38706	8.42314	7.03363	7.37369	8.20471	7.95324	7.70277	7.11944	7.05831	7.51756	7.974	7.95189	7.77809	7.02042	7.41922	6.96973	7.80839	7.34994	7.8456	8.12313	7.94267	7.61535	8.21983	7.11515	6.59477	7.25543	8.05578	7.14084	8.84811	7.75308	8.49794	7.92953	7.30645	6.54729	6.07365	7.32188	7.6549	8.18333	7.53627	7.71713	7.76287	7.46284	7.51885
ACACA	Acetyl-CoA carboxylase 1	A0A087WYK6_HUMAN	A0A087WYK6				-7.39428	-7.35323	-7.36654	2.7871	-7.14036	-7.35278	-7.64067	-7.68635	-7.95586	-7.13514	-6.87399	-6.88582	-7.63388	-7.53786	-7.50331	-6.2289	-7.65548	-7.59725	-6.72247	-6.79778	-7.69498	-6.96835	-6.68004	-7.92137	-7.53724	-7.80541	-5.48964	-6.36255	-6.4108	-7.19365	5.57402	-6.81099	-6.6222	-8.3262	-6.93279	-6.36368	-6.82487	-6.78574	-6.76673	-7.58566	-6.94944	-7.16116	-6.81729
RPS23	40S ribosomal protein S23	RS23_HUMAN	P62266	cytoplasmic translation,translation,stress granule assembly,maintenance of translational fidelity	nucleoplasm,endoplasmic reticulum,rough endoplasmic reticulum,cytosol,ribosome,membrane,cytosolic ribosome,synapse,cytosolic small ribosomal subunit,polysomal ribosome	RNA binding,structural constituent of ribosome,protein binding	8.7304	8.91464	9.12616	9.31628	9.33439	9.78487	10.4069	10.33	10.3651	9.2408	10.1566	9.72314	10.0934	9.82919	10.1109	9.47306	8.90514	9.05849	9.33641	8.60294	9.16665	3.11615	9.02982	9.53682	9.87777	9.73853	8.73123	8.39666	9.45178	9.89041	9.45746	10.0006	10.3269	9.78146	10.1105	8.99502	8.98219	9.16285	9.62106	9.45783	8.93557	9.19457	9.41555
PABPC4	Polyadenylate-binding protein;Polyadenylate-binding protein 4	B1ANR0_HUMAN;PABP4_HUMAN	B1ANR0;Q13310	RNA processing,RNA catabolic process,translation,blood coagulation,regulation of mRNA stability,myeloid cell development	nucleus,cytoplasm,cytosol,cytoplasmic stress granule,ribonucleoprotein complex	poly(C) RNA binding,RNA binding,protein binding,poly(A) binding,poly(U) RNA binding,mRNA 3'-UTR binding	7.25894	7.72748	7.71424	7.77205	7.84881	8.30531	8.16106	7.51405	8.05855	7.65564	6.56309	6.91092	8.3323	8.19189	7.77448	8.83213	9.02788	7.83106	8.64238	8.17083	7.80118	5.88698	7.69454	8.10879	7.33533	8.14175	8.45757	8.36745	8.4653	7.79963	8.57984	8.33834	7.77328	6.70268	7.54323	8.22494	8.66711	8.46754	8.16407	8.62342	8.43176	8.30583	7.58544
FMR1	Synaptic functional regulator FMR1;Fragile X mental retardation 1, isoform CRA_e""	A8MQB8_HUMAN;G3V0J0_HUMAN	A8MQB8;G3V0J0				8.19443	7.68425	7.77028	8.24619	8.48966	8.76132	8.77563	8.50189	8.75802	8.1566	6.47986	7.12773	8.49135	8.15155	8.52988	8.18627	8.5489	8.44193	8.61981	8.97884	8.8529	5.13773	6.29808	8.22224	8.37258	8.45626	6.4439	4.01108	5.96709	6.54538	6.37582	6.26591	7.55972	7.7682	7.26688	5.88204	7.69948	8.18771	7.29791	6.81087	7.94872	7.46905	7.87527
TWF2	Twinfilin-2	TWF2_HUMAN	Q6IBS0	positive regulation of lamellipodium assembly,positive regulation of neuron projection development,cell projection organization,negative regulation of actin filament polymerization,regulation of microvillus length,regulation of actin cytoskeleton organization,sequestering of actin monomers,positive regulation of axon extension,barbed-end actin filament capping,cellular response to retinoic acid,c…	cytoplasm,myofibril,lamellipodium,filopodium,growth cone,stereocilium,perinuclear region of cytoplasm,extracellular exosome,actin filament	RNA binding,actin monomer binding,protein kinase C binding,protein binding,ATP binding,phosphatidylinositol-4,5-bisphosphate binding,cadherin binding,actin filament binding	-7.31649	6.55438	4.87874	5.7094	-7.54935	-7.05399	5.17084	-7.76914	6.24216	4.96028	-6.86741	4.6124	7.41786	6.14729	5.95083	3.4508	5.61241	4.51752	4.9457	-7.01488	4.34778	7.61555	6.01809	4.24337	-7.78781	0.753165	-5.26037	-6.39726	3.03738	4.9557	6.0684	4.8657	-6.9946	7.74985	6.74713	4.77479	-7.15382	5.80946	6.0357	4.60395	3.78217	5.52805	-6.8808
PPP1CC	Serine/threonine-protein phosphatase;Serine/threonine-protein phosphatase PP1-gamma catalytic subunit	F8VYE8_HUMAN;PP1G_HUMAN	F8VYE8;P36873	protein dephosphorylation,MAPK cascade,glycogen metabolic process,cell cycle,neuron differentiation,circadian regulation of gene expression,regulation of circadian rhythm,entrainment of circadian clock by photoperiod,regulation of nucleocytoplasmic transport,cell division,positive regulation of glial cell proliferation	chromosome, telomeric region,kinetochore,nucleus,nucleolus,cytoplasm,mitochondrion,mitochondrial outer membrane,cytosol,cytoskeleton,focal adhesion,nuclear speck,midbody,cleavage furrow,dendritic spine,presynapse,glutamatergic synapse,protein phosphatase type 1 complex,macromolecular complex,PTW/PP1 phosphatase complex	RNA binding,phosphoprotein phosphatase activity,protein serine/threonine phosphatase activity,protein binding,lamin binding,protein C-terminus binding,protein phosphatase 1 binding,phosphatase activity,protein kinase binding,protein domain specific binding,macromolecular complex binding,metal ion binding,protein N-terminus binding	8.66061	8.78691	8.66078	9.20337	8.69533	8.56609	9.43554	9.20989	9.47407	8.70604	7.9952	8.61409	9.75134	9.55416	9.57162	8.96006	9.17621	9.33222	9.37232	9.32186	9.70101	8.32136	8.36032	9.05951	9.07633	9.21359	7.56218	6.56573	7.71477	8.57257	8.4774	7.89599	8.9142	8.96524	8.8182	8.71915	8.60508	9.02681	8.47795	9.29671	8.12387	8.93295	8.54765
RPL18A	60S ribosomal protein L18a	RL18A_HUMAN	Q02543	cytoplasmic translation,translation	cytosol,membrane,cytosolic large ribosomal subunit,cytosolic ribosome,polysomal ribosome	RNA binding,structural constituent of ribosome,protein binding	10.1294	9.82991	10.2284	10.2998	10.3861	10.5923	11.6317	11.0245	11.0585	10.3568	11.2209	10.7711	10.6902	11.4201	10.7488	10.7894	10.8741	10.8946	11.2249	10.6851	11.6729	9.53268	9.90067	10.5139	10.9945	11.0935	10.4481	10.344	10.1926	10.457	10.7866	10.5452	10.9069	10.2362	10.1482	10.2206	10.2856	10.4444	9.81815	10.1623	9.97726	9.96354	10.5612
DNAJC10	DnaJ homolog subfamily C member 10	DJC10_HUMAN	Q8IXB1	negative regulation of protein phosphorylation,ER-associated ubiquitin-dependent protein catabolic process,positive regulation of ATPase activity,protein folding in endoplasmic reticulum,response to endoplasmic reticulum stress,intrinsic apoptotic signaling pathway in response to endoplasmic reticulum stress,IRE1-mediated unfolded protein response	endoplasmic reticulum,endoplasmic reticulum lumen,membrane,endoplasmic reticulum chaperone complex	ATPase activator activity,protein binding,protein disulfide oxidoreductase activity,disulfide oxidoreductase activity,oxidoreductase activity, acting on a sulfur group of donors, disulfide as acceptor,Hsp70 protein binding,chaperone binding,ATPase binding,misfolded protein binding	4.60347	4.73811	4.91639	5.60858	3.86957	4.37029	5.47907	4.61959	6.0258	3.57785	4.98514	4.36468	5.60499	6.58071	2.94209	7.23814	6.76468	6.37201	6.32222	-0.61319	5.82195	6.85721	3.92393	6.51619	5.55544	5.69675	5.99174	4.43127	3.04676	3.93302	7.85764	8.89106	6.65404	5.91158	6.64841	3.76706	3.74043	5.00638	5.00128	5.68242	2.11327	5.20412	6.09813
ATP5B	ATP synthase subunit beta, mitochondrial""	ATPB_HUMAN	P06576	angiogenesis,osteoblast differentiation,generation of precursor metabolites and energy,lipid metabolic process,ATP biosynthetic process,negative regulation of cell adhesion involved in substrate-bound cell migration,mitochondrial ATP synthesis coupled proton transport,positive regulation of blood vessel endothelial cell migration,regulation of intracellular pH,cellular response to interleukin-7,h…	nucleus,mitochondrion,mitochondrial matrix,plasma membrane,cell surface,membrane,mitochondrial membrane,mitochondrial nucleoid,extracellular exosome,mitochondrial proton-transporting ATP synthase complex,mitochondrial proton-transporting ATP synthase, catalytic core,proton-transporting ATP synthase complex,proton-transporting ATP synthase complex, catalytic core F(1)	proton-transporting ATP synthase activity, rotational mechanism,protein binding,ATP binding,MHC class I protein binding,angiostatin binding,proton-transporting ATPase activity, rotational mechanism	10.9837	11.1111	10.8715	10.9365	10.9005	10.9653	11.0258	11.0577	10.796	11.1165	10.6434	11.3442	10.9511	11.2061	11.1843	10.7459	10.6868	10.8678	10.6328	10.7592	10.5012	7.3817	10.9278	11.2096	10.7884	11.0735	12.0077	11.4953	11.4242	10.9864	10.8272	11.013	11.1751	10.6676	11.0488	10.9192	11.2047	11.234	11.1576	11.2691	11.2292	11.6061	11.5573
LARP4B	La-related protein 4B	LAR4B_HUMAN	Q92615	positive regulation of translation,Requires Ontology	nucleolus,cytosol,cytoplasmic stress granule,membrane,polysomal ribosome	RNA binding,mRNA 3'-UTR binding,protein binding	3.2538	-7.43712	-7.36035	5.05725	3.79407	3.32561	4.19916	4.85609	4.25583	-7.04169	-6.88492	-6.6784	4.62096	5.04023	-7.66466	5.54814	4.74822	5.60623	7.738	4.60496	5.92675	4.87502	-6.98427	6.26255	5.0718	4.4403	-5.50233	3.54813	3.26062	-7.07552	3.42522	4.21695	5.70796	5.06371	5.43136	-6.58107	-6.7229	-6.75302	-6.76742	3.19967	4.41194	-7.44972	-7.06599
ST13	Hsc70-interacting protein	F10A1_HUMAN	P50502	protein folding,response to bacterium,chaperone mediated protein folding requiring cofactor	cytoplasm,cytosol,extracellular exosome	protein binding,protein binding, bridging,protein dimerization activity,Hsp70 protein binding	8.76878	9.13189	9.28066	9.46006	8.92932	9.31345	8.76394	8.45419	8.56037	8.90219	7.79886	7.85938	8.53112	8.93947	8.86517	7.71967	8.79472	8.90211	8.80305	8.61667	8.4277	9.87495	8.74369	8.90707	8.82724	8.24077	9.11712	9.64212	9.06619	8.87182	8.82106	9.26175	8.62903	9.27622	9.72143	9.12705	9.48837	8.96789	9.92173	8.96041	8.99304	9.18714	9.64385
SAFB	Scaffold attachment factor B1	SAFB1_HUMAN	Q15424	chromatin organization,intracellular estrogen receptor signaling pathway,regulation of mRNA processing,regulation of transcription from RNA polymerase II promoter	nucleus,nucleoplasm,midbody	RNA polymerase II core promoter proximal region sequence-specific DNA binding,chromatin binding,double-stranded DNA binding,RNA binding,protein binding,sequence-specific DNA binding	6.3401	6.00689	-7.50885	6.10307	6.27853	6.79984	5.40937	6.04154	7.61189	5.74864	6.79066	5.92611	-7.5676	6.51204	6.2857	5.28141	4.22608	7.32156	6.0626	2.54539	6.41392	7.52577	4.98595	6.68727	2.65251	3.88881	-5.52868	5.71888	5.11502	-7.12714	-6.48223	5.90075	-6.64063	-8.39017	-7.12489	6.57305	6.99256	6.98379	7.67337	5.9522	6.84395	5.01525	5.84154
XRN1	5'-3' exoribonuclease 1	XRN1_HUMAN	Q8IZH2	nuclear-transcribed mRNA catabolic process,rRNA catabolic process,negative regulation of translation,negative regulation of telomere maintenance via telomerase,response to testosterone,nuclear mRNA surveillance,histone mRNA catabolic process,cellular response to cycloheximide,RNA phosphodiester bond hydrolysis, exonucleolytic,Requires Ontology	cytoplasmic mRNA processing body,cytosol,plasma membrane,membrane,dendrite,neuronal cell body,synapse,nucleus	G-quadruplex RNA binding,RNA binding,5'-3' exoribonuclease activity,protein binding,G-quadruplex DNA binding,telomerase RNA binding	4.17892	5.26045	3.86008	9.24895	2.89667	5.04164	5.60592	6.33636	9.35481	7.82308	3.86754	5.14741	6.29153	9.02707	5.86669	7.55386	6.37229	6.36109	5.1049	7.49902	4.21877	6.21695	2.42805	6.18897	5.8698	6.02373	-5.52524	-6.47953	2.94009	-7.23159	-6.48041	0.69947	7.61717	6.43629	6.30306	-6.37459	-6.87545	-6.75616	4.5138	4.68704	-6.82128	4.84582	4.06844
IGF2BP1	Insulin-like growth factor 2 mRNA-binding protein 1	IF2B1_HUMAN	Q9NZI8	regulation of cytokine production,regulation of mRNA stability involved in response to stress,negative regulation of translation,pallium cell proliferation in forebrain,mRNA transport,CRD-mediated mRNA stabilization,neuronal stem cell population maintenance,Requires Ontology,negative regulation of nuclear-transcribed mRNA catabolic process, deadenylation-dependent decay,positive regulation of cyt…	nucleoplasm,cytoplasm,cytosol,cytoplasmic stress granule,lamellipodium,filopodium,growth cone,neuronal cell body,dendritic spine,perinuclear region of cytoplasm,CRD-mediated mRNA stability complex,ribonucleoprotein complex,nucleus	RNA binding,mRNA binding,mRNA 3'-UTR binding,protein binding,translation regulator activity,mRNA 5'-UTR binding	9.14293	9.38476	8.47465	8.86514	9.21606	9.11101	9.63552	9.25624	9.25711	9.37271	8.31536	9.07931	9.5368	9.66684	9.37254	10.0421	9.51793	9.13599	9.75624	9.67904	9.02503	10.5933	8.89872	9.58108	8.5141	9.77549	9.69424	8.92676	9.22291	8.64748	8.91092	9.10012	9.8167	8.72306	8.31553	9.19992	8.8944	8.22123	9.04124	9.35372	9.2367	8.59863	9.38482
RPL35A	60S ribosomal protein L35a	RL35A_HUMAN	P18077	cytoplasmic translation,rRNA processing,translation,ribosomal large subunit biogenesis	cytosol,membrane,cytosolic large ribosomal subunit,cytosolic ribosome,extracellular exosome	tRNA binding,RNA binding,structural constituent of ribosome,protein binding	9.05055	9.23948	9.42345	9.24265	9.25136	9.72451	9.88024	10.0447	10.3585	9.26553	9.15232	9.28464	9.72069	9.15796	9.84106	8.56309	9.7929	9.22167	9.02733	9.52457	9.78054	8.66261	8.60905	8.93626	9.83529	9.65176	9.05257	9.28467	8.69026	8.9236	9.89791	8.72965	9.46242	9.63844	9.26091	9.08405	9.28399	9.77693	8.82072	9.12186	8.56258	9.028	8.78591
MRPL11	39S ribosomal protein L11, mitochondrial""	RM11_HUMAN	Q9Y3B7	translation	mitochondrion,mitochondrial inner membrane,mitochondrial ribosome,mitochondrial large ribosomal subunit,large ribosomal subunit	RNA binding,structural constituent of ribosome,protein binding,large ribosomal subunit rRNA binding	5.37271	6.22675	4.25596	5.50232	6.22091	6.22267	7.20238	6.70534	6.75133	5.63666	5.04353	5.80738	5.43845	6.18239	6.39289	5.62003	5.22771	5.78229	6.14829	5.85474	5.53513	6.10279	3.84547	4.67398	7.07696	6.07926	6.11755	12.6925	7.78215	4.35104	-6.82421	4.70132	4.21998	4.00593	5.24651	5.4801	5.4318	6.21743	6.23776	6.32634	7.19325	6.36867	5.04758
CORO1C	Coronin-1C	COR1C_HUMAN	Q9ULV4	neural crest cell migration,regulation of protein phosphorylation,negative regulation of protein phosphorylation,phagocytosis,signal transduction,regulation of epithelial cell migration,negative regulation of epithelial cell migration,regulation of fibroblast migration,endosomal transport,negative regulation of protein kinase activity by regulation of protein phosphorylation,establishment of prot…	focal adhesion,vesicle,cell cortex,endosome membrane,actin cytoskeleton,lateral plasma membrane,sarcomere,lamellipodium,ruffle membrane,sarcolemma,synapse,flotillin complex	protein binding,small GTPase binding,actin filament binding	9.38435	9.04459	8.36259	8.95231	8.51437	8.89915	7.99948	7.55992	7.88484	8.38474	9.06382	9.22812	7.37019	8.86221	7.35028	7.10492	7.3946	6.79946	8.61366	9.04546	8.35652	5.87189	9.42959	6.88027	7.22098	7.29374	8.3851	8.03975	8.85479	7.82727	8.25516	8.5312	9.02989	8.56646	8.13304	7.92455	8.0749	8.47848	9.33559	9.24254	8.9319	8.67504	8.14366
IPO7	Importin-7	IPO7_HUMAN	O95373	innate immune response,negative regulation of cyclin-dependent protein serine/threonine kinase activity,protein import into nucleus	nucleoplasm,cytosol,membrane,nuclear pore,nuclear envelope	protein binding,GTPase regulator activity,small GTPase binding,histone binding,SMAD binding	9.43043	7.05513	9.40666	8.04285	7.4871	7.22399	9.8	7.73289	7.6527	7.63672	6.43721	4.16207	7.26845	10.1576	7.82267	7.52228	7.88227	9.8226	9.80723	6.87619	6.90182	7.13409	5.66094	7.39996	8.78883	7.84882	7.1189	7.2235	6.39009	9.34946	6.6546	4.11862	9.05214	8.99096	10.0203	8.92697	9.0622	5.6217	9.11948	7.46431	6.42792	9.47031	8.2218
MYO1D	Unconventional myosin-Id	MYO1D_HUMAN	O94832	protein transport,cellular localization,early endosome to recycling endosome transport,vesicle transport along actin filament,actin filament organization	endosome,early endosome,smooth endoplasmic reticulum,cytosol,brush border,cell cortex,basolateral plasma membrane,axon,axolemma,cytoplasmic vesicle,neuron projection,neuronal cell body,perikaryon,myelin sheath,extracellular exosome,apical dendrite,myosin complex,actin cytoskeleton,plasma membrane,vesicle,microvillus,cytoplasm	microfilament motor activity,calmodulin binding,ATP binding,protein domain specific binding,calcium-dependent protein binding,actin filament binding	10.3323	10.1854	9.57082	9.99375	9.60777	9.70924	9.12119	8.60514	8.59158	9.58172	10.988	10.4628	9.04185	8.69427	9.01554	9.02151	8.43485	9.14912	9.74244	9.62067	9.61922	9.48778	10.638	7.38947	7.47345	7.86184	8.97811	8.31166	9.9425	10.5518	10.6998	10.0478	7.90888	7.04188	7.26828	10.6241	10.0143	10.5445	9.24383	9.65361	9.67787	9.69655	9.24824
ACACA	Acetyl-CoA carboxylase 1	ACACA_HUMAN	Q13085	tissue homeostasis,acetyl-CoA metabolic process,fatty acid biosynthetic process,protein metabolic process,fatty-acyl-CoA biosynthetic process,protein homotetramerization,lipid homeostasis,cellular response to prostaglandin E stimulus,malonyl-CoA biosynthetic process	fibrillar center,cytosol,actin cytoskeleton	acetyl-CoA carboxylase activity,protein binding,ATP binding,identical protein binding,metal ion binding	11.6709	11.8552	11.7142	11.5749	12.1409	12.1653	10.7853	10.5836	9.7002	12.476	12.4151	12.8904	9.95299	10.2823	10.3856	10.1492	9.74678	10.3015	9.2564	10.331	10.627	9.34869	11.9074	10.3566	10.4232	9.5347	12.8162	12.8827	13.583	13.6864	13.5677	13.2133	9.99747	9.87886	10.7599	13.3597	12.5913	13.1052	11.1807	11.8155	12.335	12.0573	12.4529
RAVER1	Ribonucleoprotein PTB-binding 1	A0A087WZ13_HUMAN	A0A087WZ13				3.67519	3.69361	3.70865	1.84588	3.01929	3.81715	-7.6148	-7.7647	-7.93016	3.70878	-6.89756	-6.71054	-7.63235	2.54853	-7.39164	-6.29594	1.73178	-7.5045	2.29784	-6.79735	4.46826	6.64387	1.35352	5.22777	3.46301	3.87008	-5.35654	3.55366	-6.53318	-6.89949	2.97799	3.0618	2.55442	4.74547	2.9344	-6.45891	-7.05578	2.73446	3.5781	-7.72403	2.88096	-7.01795	2.79818
SEPT2	Septin-2	SEPT2_HUMAN	Q15019	smoothened signaling pathway,spermatogenesis,cell differentiation,cilium morphogenesis,cellular protein localization,regulation of exocytosis,cytoskeleton-dependent cytokinesis	cell cortex,kinetochore,nucleus,nucleoplasm,cytoplasm,spindle,plasma membrane,axoneme,actin cytoskeleton,midbody,cleavage furrow,photoreceptor connecting cilium,intercellular bridge,ciliary membrane,extracellular exosome,sperm annulus,Requires Ontology,septin complex,cell division site,septin ring,synaptic vesicle,microtubule cytoskeleton	protein binding,GTP binding,cadherin binding,GTPase activity,binding, bridging	8.95582	9.00701	8.64292	9.131	8.79084	9.28807	8.69135	9.07925	8.54902	8.4866	8.42439	8.26377	8.09561	8.83493	8.60709	8.67899	7.87872	8.25782	8.17045	8.71955	8.63645	7.00855	8.26833	8.19142	8.25303	8.21713	7.74394	7.86949	8.4815	8.74606	8.5973	8.52716	8.67155	8.81834	9.21384	8.41929	8.85769	8.42233	8.58324	9.08243	8.56862	8.32108	8.56647
RPS7	40S ribosomal protein S7	RS7_HUMAN	P62081	neural tube closure,cytoplasmic translation,rRNA processing,translation,positive regulation of gene expression,cell differentiation,ribosomal small subunit biogenesis,protein stabilization,positive regulation of intrinsic apoptotic signaling pathway by p53 class mediator,negative regulation of ubiquitin protein ligase activity,negative regulation of protein ubiquitination involved in ubiquitin-de…	centrosome,nucleus,nucleoplasm,nucleolus,cytosol,ribosome,focal adhesion,membrane,cytosolic ribosome,synapse,cytosolic small ribosomal subunit,macromolecular complex,ribonucleoprotein complex,small-subunit processome	RNA binding,mRNA 3'-UTR binding,structural constituent of ribosome,protein binding,protein kinase binding,mRNA 5'-UTR binding,ubiquitin ligase inhibitor activity	9.20906	9.89306	9.61941	10.0795	9.52124	9.79755	9.94076	9.15933	9.77363	9.65041	9.4572	9.94617	10.1673	10.2604	9.86553	10.0503	9.96353	10.1462	10.1341	10.6287	9.92237	9.44932	9.39328	9.50503	9.33678	9.43621	9.23776	9.13344	10.2331	9.67003	8.95008	9.32717	10.2469	9.72108	9.90812	8.33315	9.30051	9.76553	8.12261	9.26664	9.22573	8.75324	8.87135
ABCE1	ATP-binding cassette sub-family E member 1	ABCE1_HUMAN	P61221	regulation of translation,negative regulation of endoribonuclease activity,translational termination,translational initiation,ribosomal subunit export from nucleus	cytoplasm,mitochondrion,mitochondrial matrix,cytosol,membrane	protein binding,4 iron, 4 sulfur cluster binding,endoribonuclease inhibitor activity,ATP binding,iron ion binding,ribosomal small subunit binding	7.36713	7.38783	7.27704	7.39742	7.62994	7.5484	8.21537	8.41944	8.21335	7.73417	7.57428	8.0779	8.39022	8.18558	8.26765	7.65968	7.58296	8.03955	8.17706	7.73676	7.24572	8.94696	7.9445	7.92381	8.33854	7.98399	8.73559	3.15487	7.32253	5.84858	6.40807	7.21459	7.94278	7.80888	7.21416	4.30514	6.56307	7.08941	7.36711	7.60389	7.45705	6.45571	7.83108
COPZ1	Coatomer subunit zeta-1	F8VVA7_HUMAN;COPZ1_HUMAN	F8VVA7;P61923	retrograde vesicle-mediated transport, Golgi to ER,intra-Golgi vesicle-mediated transport,toxin transport,intracellular protein transport	Golgi membrane,endoplasmic reticulum membrane,cytosol,transport vesicle,COPI vesicle coat		7.77247	7.36141	7.16456	7.23026	6.71741	7.63756	8.59765	8.54999	7.72899	7.62156	6.947	6.4077	9.39166	9.09933	8.64655	8.25963	8.02805	7.8917	8.62217	7.45777	8.43764	5.94763	6.5826	8.40427	8.39554	8.65837	6.12711	2.17113	6.18374	4.95837	4.77948	7.03561	8.97158	8.62123	8.21562	5.23457	6.25299	4.51247	7.12019	7.80987	7.22786	7.10595	6.77635
TUBB3	Tubulin beta-3 chain	TBB3_HUMAN	Q13509	axon guidance,netrin-activated signaling pathway,dorsal root ganglion development,mitotic cell cycle,microtubule cytoskeleton organization	nucleus,microtubule,lamellipodium,filopodium,axon,dendrite,growth cone,extracellular exosome,cytoplasm	GTPase activity,protein binding,netrin receptor binding,GTP binding,structural constituent of cytoskeleton	11.2066	11.3226	11.0635	10.9858	10.524	10.4364	11.0985	11.5902	11.3498	10.2737	11.2686	11.6729	11.4996	11.3001	11.1397	11.603	10.9789	11.9328	10.7655	11.824	11.0643	4.18398	12.9147	11.0513	11.8154	11.5909	10.2921	10.3673	10.9505	11.6346	10.9548	10.2161	12.0283	10.5346	10.3067	11.0475	10.6203	10.6213	10.4325	11.6741	8.80792	10.9858	11.0201
ADAR	Double-stranded RNA-specific adenosine deaminase	DSRAD_HUMAN	P55265	base conversion or substitution editing,pre-miRNA processing,miRNA loading onto RISC involved in gene silencing by miRNA,osteoblast differentiation,hematopoietic progenitor cell differentiation,somatic diversification of immune receptors via somatic mutation,adenosine to inosine editing,mRNA processing,response to virus,erythrocyte differentiation,response to interferon-alpha,negative regulation …	nucleus,nucleoplasm,nucleolus,cytoplasm,membrane,supraspliceosomal complex	DNA binding,RNA binding,double-stranded RNA adenosine deaminase activity,protein binding,metal ion binding,double-stranded RNA binding,tRNA-specific adenosine deaminase activity	8.80698	9.02781	8.43608	8.51668	8.43345	8.76762	9.26264	8.93186	9.16327	8.47283	9.11705	9.59748	9.5899	9.32813	9.10145	9.90759	9.57521	9.13789	9.73078	9.69523	9.70293	8.64384	8.82794	9.55872	9.60031	9.63126	7.95307	7.50598	8.22278	7.64177	7.60907	7.46514	9.92994	8.91483	8.56246	8.07326	8.28495	8.87946	8.50819	8.71264	8.95084	8.76906	9.20355
UBAP2L	Ubiquitin-associated protein 2-like	UBP2L_HUMAN	Q14157	hematopoietic stem cell homeostasis,binding of sperm to zona pellucida,stress granule assembly	cytoplasmic stress granule,PcG protein complex,nucleus,cytoplasm	RNA binding,protein binding	8.17587	8.10567	7.96595	8.28915	8.07827	8.35332	6.8634	6.97729	7.09536	7.62259	7.62223	4.67179	7.83685	7.72574	7.03259	7.88519	7.4303	7.89195	7.29307	7.04668	6.00154	8.67802	6.4071	8.32029	6.94556	6.56787	8.78459	8.22554	8.85487	8.21172	8.39362	8.90219	7.12764	7.06685	7.60532	7.59345	7.93737	7.60967	8.55541	8.22881	8.45395	7.70705	8.37812
RPL6	60S ribosomal protein L6	RL6_HUMAN	Q02878	cytoplasmic translation,regulation of transcription, DNA-templated,translation,ribosomal large subunit assembly	nucleus,rough endoplasmic reticulum,cytosol,focal adhesion,postsynaptic density,membrane,cytosolic large ribosomal subunit,cytosolic ribosome,cytoplasmic ribonucleoprotein granule,polysomal ribosome	DNA binding,RNA binding,structural constituent of ribosome,protein binding,cadherin binding	10.5042	10.7247	10.4546	10.6845	11.0251	10.6044	11.1342	11.1242	11.4058	10.6916	10.4572	10.8558	11.0349	10.8588	11.1251	10.9185	11.2663	11.08	10.4763	11.0183	11.2252	10.4649	10.5131	11.3924	11.1407	11.1148	9.6957	10.8139	9.91452	10.2712	10.31	10.2142	10.3102	10.8698	10.7381	10.3143	10.7007	10.6241	10.1357	10.4092	9.54108	10.1003	10.2562
NCL	Nucleolin	NUCL_HUMAN	P19338	angiogenesis,negative regulation of translation,positive regulation of transcription from RNA polymerase II promoter,cellular response to epidermal growth factor stimulus,positive regulation of transcription of nuclear large rRNA transcript from RNA polymerase I promoter,cellular response to leukemia inhibitory factor,positive regulation of mRNA splicing, via spliceosome	nucleus,nucleoplasm,chromosome,nucleolus,cell cortex,membrane,cytoplasmic ribonucleoprotein granule,extracellular exosome,ribonucleoprotein complex,spliceosomal complex	RNA binding,protein binding,protein C-terminus binding,telomeric DNA binding,identical protein binding,DNA topoisomerase binding,mRNA 5'-UTR binding,Requires Ontology	9.97411	10.4957	9.49761	11.0444	10.2672	10.5426	9.92871	10.0606	9.86114	10.9955	10.0823	10.3694	10.0254	10.0444	8.68025	8.98144	9.32725	10.1308	9.77731	9.90787	8.94852	11.9397	10.2709	9.6994	9.37386	8.59527	10.2298	11.2944	11.1793	11.2651	10.4993	10.9338	9.76965	8.96952	9.26558	10.8109	10.8405	11.6121	10.829	10.7718	10.6581	10.5515	10.6531
PRKDC	DNA-dependent protein kinase catalytic subunit	PRKDC_HUMAN	P78527	peptidyl-serine phosphorylation,maturation of 5.8S rRNA,somitogenesis,negative regulation of protein phosphorylation,activation of innate immune response,B cell lineage commitment,pro-B cell differentiation,T cell lineage commitment,double-strand break repair,double-strand break repair via nonhomologous end joining,cellular protein modification process,protein phosphorylation,cellular response to…	chromosome, telomeric region,nucleus,nucleoplasm,nucleolus,cytosol,membrane,DNA-dependent protein kinase complex,transcription factor complex,DNA-dependent protein kinase-DNA ligase 4 complex,small-subunit processome,macromolecular complex,protein-DNA complex,nonhomologous end joining complex	double-stranded DNA binding,RNA binding,protein kinase activity,protein serine/threonine kinase activity,DNA-dependent protein kinase activity,protein serine/threonine/tyrosine kinase activity,protein binding,ATP binding,enzyme binding,protein domain specific binding,U3 snoRNA binding,RNA polymerase II sequence-specific DNA binding transcription factor binding,Requires Ontology	10.3441	10.5398	10.1863	10.4318	9.91598	10.5246	11.1303	11.0071	10.8683	10.5188	10.4762	10.7804	11.2186	11.2198	11.4153	11.0326	11.5784	10.8739	11.1827	11.3329	11.5816	9.47646	10.5084	10.4562	11.3163	10.8474	8.45966	8.06716	9.01047	9.5193	9.05051	9.67746	11.4224	10.561	11.5426	9.9527	9.55314	9.58019	10.392	10.1447	10.2364	10.1337	10.2792
PRPF8	Pre-mRNA-processing-splicing factor 8	PRP8_HUMAN	Q6P2Q9	spliceosomal tri-snRNP complex assembly,RNA splicing, via transesterification reactions,mRNA splicing, via spliceosome,mRNA processing,proteolysis,RNA splicing,cellular response to lipopolysaccharide,cellular response to tumor necrosis factor	nucleus,nucleoplasm,membrane,nuclear speck,U4/U6 x U5 tri-snRNP complex,U2-type precatalytic spliceosome,U2-type catalytic step 1 spliceosome,U2-type catalytic step 2 spliceosome,catalytic step 2 spliceosome,U5 snRNP	isopeptidase activity,Requires Ontology,RNA binding,protein binding,K63-linked polyubiquitin binding,U2 snRNA binding,pre-mRNA intronic binding,U5 snRNA binding,U1 snRNA binding,U6 snRNA binding	7.4233	7.39579	7.4497	7.62173	7.57043	7.33993	7.33769	7.98329	7.57789	7.9226	6.72879	7.25462	8.26608	7.65611	8.09558	8.31046	7.94351	8.575	8.02019	8.52959	8.14398	8.8808	7.29153	7.88105	8.16453	8.43028	6.4843	6.20573	7.63333	6.46221	6.32554	7.80111	8.00698	8.14159	7.23189	6.96536	6.90691	7.27669	7.90636	7.49888	7.2836	7.55086	7.77678
RBM26	RNA-binding protein 26	A0A087X0H9_HUMAN	A0A087X0H9				6.32171	5.0444	6.31899	6.39546	4.81623	5.22306	6.22059	6.17321	5.66457	4.03635	3.24735	3.95959	6.56073	4.7925	6.22557	6.02716	6.71338	6.26999	6.8363	4.22567	6.21078	8.79884	4.9017	6.34872	4.68167	5.83578	2.3769	-0.112614	4.2377	3.23173	4.13186	4.202	5.92409	6.78581	6.31841	5.24205	5.58994	5.98769	6.07472	5.59828	5.18295	5.75855	6.38282
RPL24	60S ribosomal protein L24	RL24_HUMAN	P83731	ribosomal large subunit assembly,cytoplasmic translation,translation,exit from mitosis,optic nerve development,retinal ganglion cell axon guidance,retina development in camera-type eye	cytoplasm,endoplasmic reticulum,cytosol,membrane,cytosolic large ribosomal subunit,cytosolic ribosome,synapse,extracellular exosome,polysomal ribosome	RNA binding,structural constituent of ribosome,protein binding,cadherin binding,mRNA binding	10.3357	10.8762	10.5647	10.3637	11.0428	11.3069	11.096	10.9056	11.5985	10.9068	11.3571	11.5284	11.1295	11.4072	10.7053	11.2333	11.3053	10.6594	10.9075	11.1013	11.0388	7.13867	11.3819	11.5346	11.3019	11.1762	11.0692	10.9256	11.4281	10.8942	11.4485	11.3783	11.229	10.1633	10.6766	10.6794	10.5443	10.834	10.6798	10.7647	10.7637	10.2862	10.8471
DPYSL2	Dihydropyrimidinase-related protein 2	A0A1C7CYX9_HUMAN	A0A1C7CYX9				8.45518	8.68429	8.50921	8.59282	8.55061	8.63694	8.83015	9.04503	8.81579	9.82422	8.07821	8.17036	9.03436	8.95222	8.86592	8.80049	8.80102	8.55018	9.11629	8.93537	9.01023	8.29161	8.55278	9.02729	9.09242	10.1521	6.2027	7.36177	7.94526	7.61049	7.274	7.68825	9.25494	9.46747	9.34853	9.6619	8.67126	9.77583	8.15474	8.7817	8.25605	8.5407	8.64736
DPYSL3	Dihydropyrimidinase-related protein 3	DPYL3_HUMAN	Q14195	positive regulation of neuron projection development,negative regulation of neuron projection development,negative regulation of cell migration,neuron development,response to axon injury,actin filament bundle assembly,positive regulation of filopodium assembly,actin crosslink formation,cellular response to cytokine stimulus,pyrimidine nucleobase catabolic process	exocytic vesicle,extracellular space,cytosol,lamellipodium,growth cone,cell body,synapse,filamentous actin	protein binding,SH3 domain binding,filamin binding,chondroitin sulfate binding,identical protein binding,dihydropyrimidinase activity	6.50928	7.162	7.55974	7.23076	6.41659	7.7996	7.23087	7.9721	8.01347	6.85399	5.70811	3.40314	7.67733	7.17269	8.04644	7.22644	7.77395	7.2128	7.71611	7.19892	7.32213	7.06979	6.7087	7.56446	7.4504	7.59103	1.8048	5.69823	5.37414	6.54482	6.03882	6.17059	7.91904	8.26714	7.73318	6.44701	6.71432	6.50587	7.1448	7.58889	7.89439	6.81607	7.05887
RPSA	40S ribosomal protein SA;40S ribosomal protein SA (Fragment);40S ribosomal protein SA	A0A0C4DG17_HUMAN;C9J9K3_HUMAN;RSSA_HUMAN	A0A0C4DG17;C9J9K3;P08865	cytoplasmic translation,translation,cell adhesion,viral entry into host cell,ribosomal small subunit assembly	nucleus,nucleoplasm,cytoplasm,cytosol,plasma membrane,membrane,cytosolic ribosome,extracellular exosome,cytosolic small ribosomal subunit	virus receptor activity,RNA binding,structural constituent of ribosome,laminin receptor activity,protein binding,ribosome binding,laminin binding	10.3854	10.7695	10.4609	10.6649	10.6156	10.5488	10.982	10.9277	10.8462	10.825	9.27066	9.68609	11.0002	11.0495	11.1745	10.5319	10.9254	10.7792	10.2864	9.96548	10.5051	12.1004	9.71678	11.1316	11.0816	10.9562	10.2658	9.47817	9.93693	9.49373	9.32397	10.3439	10.4159	10.7079	9.90008	9.60459	10.1231	9.62507	11.2517	9.97797	10.3135	10.5695	10.7183
ABLIM1	Actin-binding LIM protein 1	A0A0A0MRL6_HUMAN;F8W8M4_HUMAN	A0A0A0MRL6;F8W8M4				1.92041	-7.48775	1.53036	1.96616	11.8341	4.02223	4.05171	-1.97062	6.86581	-7.33704	11.6631	-6.7815	3.31993	2.53604	3.08518	-6.62559	4.6433	9.0273	-6.52635	-6.91858	-7.39302	5.17392	2.44586	1.22853	-7.69465	2.80436	-5.41343	-6.23747	8.98512	3.09167	3.53657	10.024	5.03372	3.97021	-6.79343	-6.58052	-7.16966	-6.7705	10.1479	-7.94067	4.99333	3.38271	-6.68831
ABRAXAS2	BRISC complex subunit Abraxas 2	ABRX2_HUMAN	Q15018	mitotic cell cycle,response to ischemia,chromosome segregation,attachment of spindle microtubules to kinetochore,cell division,protein K63-linked deubiquitination,mitotic spindle assembly	centrosome,midbody,spindle pole centrosome,microtubule minus-end,cytoplasm,cytosol,BRISC complex,nucleus	protein binding,microtubule binding,polyubiquitin binding	-7.31886	3.54855	4.3768	4.42984	5.70645	-7.20158	5.13163	5.92521	6.16876	4.85993	4.6685	5.65516	6.00768	5.79489	4.94103	3.55895	1.7654	4.03605	4.90087	4.228	4.27519	5.96433	5.18546	5.20872	4.33775	4.95479	2.94335	3.42504	-6.35334	4.15448	4.68588	3.98267	5.06044	7.90198	6.83957	3.93971	4.01914	3.64093	5.14021	3.71841	3.82962	2.3716	4.84008
NUP85	Nuclear pore complex protein Nup85	NUP85_HUMAN	Q9BW27	lamellipodium assembly,macrophage chemotaxis,nephron development,protein import into nucleus,positive regulation of transcription, DNA-templated,mRNA export from nucleus	kinetochore,nuclear envelope,nucleoplasm,spindle,cytosol,membrane,nuclear membrane,nuclear pore outer ring	protein binding,structural constituent of nuclear pore	6.60453	7.11706	8.14707	7.2718	6.45972	8.22072	8.01304	7.38557	7.48942	6.7601	6.7869	5.81091	7.74755	7.9999	7.72833	8.50656	9.50863	8.05001	8.47714	8.33075	8.21227	6.27588	6.71525	7.14715	8.26996	7.86806	4.77579	2.68356	5.24947	5.05824	3.8831	5.07327	8.41764	6.17404	7.87226	6.07079	5.14682	6.21941	6.68914	7.30022	6.60274	6.87409	6.22182
PABPC1	Polyadenylate-binding protein 1	PABP1_HUMAN	P11940	nuclear-transcribed mRNA catabolic process, nonsense-mediated decay,mRNA splicing, via spliceosome,mRNA polyadenylation,gene silencing by RNA,positive regulation of viral genome replication,mRNA stabilization,positive regulation of nuclear-transcribed mRNA poly(A) tail shortening,CRD-mediated mRNA stabilization,negative regulation of nuclear-transcribed mRNA catabolic process, deadenylation-depen…	nucleus,cytoplasm,cytosol,focal adhesion,cytoplasmic stress granule,membrane,lamellipodium,cell leading edge,cytoplasmic ribonucleoprotein granule,extracellular exosome,Requires Ontology,catalytic step 2 spliceosome,ribonucleoprotein complex	RNA binding,mRNA 3'-UTR binding,protein binding,protein C-terminus binding,poly(A) binding,poly(U) RNA binding,translation activator activity	9.04165	9.6487	8.90994	9.65346	9.6584	9.69027	9.37067	9.35411	9.43993	9.41833	9.42173	9.5449	9.43473	9.63186	9.54848	10.0751	9.89146	10.1783	10.2599	9.96546	9.94604	9.94785	8.60091	9.5877	9.30397	9.54178	9.84964	9.72935	9.70372	9.74081	9.44385	9.75404	9.3539	9.25964	9.12096	10.2337	10.1951	10.2917	9.54385	9.72618	10.0301	9.23403	9.05977
EIF3C	Eukaryotic translation initiation factor 3 subunit C	EIF3C_HUMAN	Q99613	translational initiation,positive regulation of translation,positive regulation of mRNA binding	cytosol,eukaryotic translation initiation factor 3 complex,eukaryotic 43S preinitiation complex,eukaryotic 48S preinitiation complex	translation initiation factor activity,RNA binding,protein binding,ribosome binding,translation initiation factor binding	8.1671	8.37851	7.65338	8.34189	8.165	8.41163	8.19417	8.4725	8.22701	8.29007	7.99736	8.07239	8.29836	8.35616	8.1279	8.5151	8.35851	8.42019	8.70274	8.63045	8.2536	8.20998	8.31359	8.67722	8.33695	8.61843	6.99479	8.37162	7.52558	7.0942	7.04835	7.62766	8.67848	8.56007	8.97626	8.06575	8.07936	8.1872	8.23127	8.27304	8.302	8.28468	8.47503
HSPA5	78 kDa glucose-regulated protein	GRP78_HUMAN	P11021	luteolysis,ER overload response,positive regulation of neuron projection development,cerebellum structural organization,cerebellar Purkinje cell layer development,substantia nigra development,neuron differentiation,positive regulation of cell migration,ER-associated ubiquitin-dependent protein catabolic process,negative regulation of transforming growth factor beta receptor signaling pathway,endo…	nucleus,cytoplasm,mitochondrion,endoplasmic reticulum,endoplasmic reticulum lumen,endoplasmic reticulum membrane,smooth endoplasmic reticulum,endoplasmic reticulum-Golgi intermediate compartment,cytosol,plasma membrane,focal adhesion,cell surface,membrane,integral component of endoplasmic reticulum membrane,midbody,melanosome,intracellular membrane-bounded organelle,extracellular exosome,macromol…	calcium ion binding,protein binding,ATP binding,ATPase activity,enzyme binding,protein domain specific binding,ubiquitin protein ligase binding,ribosome binding,cadherin binding,unfolded protein binding,chaperone binding,misfolded protein binding,protein binding involved in protein folding,heat shock protein binding	10.1527	10.5757	10.1961	10.7036	10.4325	10.4365	9.22987	10.1804	9.58174	10.9023	10.0455	10.0357	10.2302	9.57583	9.82684	10.1761	10.3805	8.8812	10.0251	9.62187	9.6846	11.7401	10.7452	10.2313	10.5759	10.0666	10.0441	10.0574	10.3213	10.0502	9.82714	10.6141	10.3344	10.4525	10.4355	9.86806	10.2825	10.13	10.6482	10.5792	10.3746	10.9991	10.9372
EIF4E	Eukaryotic translation initiation factor 4E	IF4E_HUMAN	P06730	negative regulation of autophagy,G1/S transition of mitotic cell cycle,behavioral fear response,regulation of translation,negative regulation of translation,stem cell population maintenance,negative regulation of neuron differentiation,positive regulation of mitotic cell cycle,cellular response to dexamethasone stimulus,regulation of translation at postsynapse, modulating synaptic transmission	cytoplasmic mRNA processing body,nucleus,cytoplasm,cytosol,cytoplasmic stress granule,chromatoid body,cytoplasmic ribonucleoprotein granule,perinuclear region of cytoplasm,extracellular exosome,postsynapse,glutamatergic synapse,mRNA cap binding complex,eukaryotic translation initiation factor 4F complex,RISC complex	RNA cap binding,RNA 7-methylguanosine cap binding,RNA binding,translation initiation factor activity,protein binding,enzyme binding,eukaryotic initiation factor 4G binding,Requires Ontology	7.03846	7.38599	6.91864	7.33149	6.87874	6.40396	6.09274	7.19872	6.07516	5.27801	5.4979	6.59131	7.57164	6.82572	7.24256	5.22776	6.18633	6.81464	7.5671	6.63887	7.35083	-6.90413	6.65194	7.12017	5.8929	6.40125	6.14429	6.0681	6.10651	6.54334	4.84866	6.60895	6.95436	7.15087	6.41701	6.55512	7.48532	7.21119	6.92422	6.75073	7.11615	7.22602	7.2532
NXF1	Nuclear RNA export factor 1	NXF1_HUMAN	Q9UBU9	mRNA export from nucleus,protein transport,poly(A)+ mRNA export from nucleus	nucleus,nucleoplasm,cytoplasm,cytosol,cytoplasmic stress granule,nuclear speck,nuclear RNA export factor complex,nuclear inclusion body,nuclear pore	RNA binding,mRNA binding,protein binding	7.01702	7.26839	8.99412	7.63667	7.66595	7.99904	9.01415	7.64623	7.99752	7.52109	7.76212	8.42454	7.79766	8.35461	9.06429	8.65892	8.3833	8.06088	8.88021	8.34898	8.51508	7.37563	7.57767	8.19654	7.56505	9.0143	5.95224	6.64489	7.0952	7.77053	7.95901	7.37925	9.08967	6.98417	7.19753	7.83497	7.74445	8.93369	7.70988	7.62765	7.91243	7.45087	8.19727
YWHAQ	14-3-3 protein theta	1433T_HUMAN	P27348	protein targeting,small GTPase mediated signal transduction,substantia nigra development,negative regulation of transcription, DNA-templated,signal transduction,cellular protein localization	cytoplasm,cytosol,focal adhesion,membrane,extracellular exosome,macromolecular complex	protein binding,protein domain specific binding,identical protein binding,protein N-terminus binding	8.97852	9.60514	8.97119	9.4701	9.43921	8.49667	9.20219	9.24948	9.46763	9.03267	8.83779	8.65384	9.05358	9.05983	9.00758	9.35136	10.0035	9.66183	9.47655	9.32554	9.608	11.763	8.77093	9.75782	10.1927	9.86801	8.98404	8.77677	8.5185	8.39416	7.40672	8.62876	9.78396	11.0112	10.0928	8.6851	9.38082	8.68643	9.18014	9.3838	8.68063	8.67951	9.10575
DOCK7	Dedicator of cytokinesis protein 7	DOCK7_HUMAN	Q96N67	microtubule cytoskeleton organization,small GTPase mediated signal transduction,axonogenesis,interkinetic nuclear migration,neuron projection development,positive regulation of peptidyl-serine phosphorylation,establishment of neuroblast polarity,regulation of neurogenesis,activation of GTPase activity,Requires Ontology,positive regulation of vascular associated smooth muscle cell migration,positi…	focal adhesion,axon,growth cone,neuron projection,basal part of cell	guanyl-nucleotide exchange factor activity,protein binding,small GTPase binding	7.96338	7.71424	7.406	7.68064	7.36125	7.33918	8.23804	7.94206	7.99922	7.93954	7.709	7.74117	8.15695	8.36435	8.3298	8.20288	8.19781	8.10588	7.86634	8.25666	8.21559	8.14568	8.35436	8.08251	8.28531	8.64169	4.79555	6.86804	7.56864	7.6957	7.68779	7.24653	9.27235	8.74497	8.47681	7.66535	7.72326	8.18873	7.64805	7.93287	7.8423	7.80708	8.13222
RPL30	60S ribosomal protein L30	RL30_HUMAN	P62888	cytoplasmic translation,translation,killing of cells of other organism,defense response to Gram-negative bacterium,Requires Ontology	postsynaptic density,nucleus,cytosol,focal adhesion,membrane,cytosolic large ribosomal subunit,cytosolic ribosome,extracellular exosome,polysomal ribosome	RNA binding,structural constituent of ribosome,protein binding	9.33972	9.71434	9.5816	9.46886	9.61687	9.18878	10.7609	10.1948	10.5162	10.0014	10.2015	9.24596	10.0055	10.3099	10.7536	9.95343	10.1698	10.2588	9.73374	10.6597	9.77726	6.04997	9.79891	10.8507	10.6745	9.1407	9.14171	8.31033	9.67988	9.59786	9.78822	9.41178	10.4928	10.5108	10.3524	9.45932	9.57506	9.76825	9.09698	9.90981	8.78877	8.95706	8.85288
NCKAP1	Nck-associated protein 1	NCKP1_HUMAN	Q9Y2A7	apoptotic process,central nervous system development,positive regulation of lamellipodium assembly,Rac protein signal transduction,positive regulation of actin filament polymerization,positive regulation of Arp2/3 complex-mediated actin nucleation,cell morphogenesis,neuron projection morphogenesis,cell projection assembly,cortical actin cytoskeleton organization,cell migration	ruffle,cytosol,focal adhesion,integral component of membrane,lamellipodium,lamellipodium membrane,extracellular exosome,SCAR complex,filamentous actin	small GTPase binding,protein binding	9.43374	9.87187	7.32156	7.19026	6.93767	6.78281	8.07441	7.55018	8.11242	7.14495	5.8415	6.50943	8.59417	8.39856	8.4131	8.40537	8.37357	7.91291	8.02709	8.81381	8.62233	4.65247	6.41155	8.00658	7.96619	8.13242	-5.52844	-6.28582	-6.23462	-6.90094	2.63403	-6.56746	8.6967	7.78503	7.20231	-6.28507	3.89105	-7.06383	6.73191	7.25558	6.70427	7.49117	5.8728
NEK1	Serine/threonine-protein kinase Nek1	NEK1_HUMAN	Q96PY6	protein phosphorylation,cell cycle,peptidyl-tyrosine phosphorylation,cell division,cilium morphogenesis	pericentriolar material,nucleus,nucleoplasm,cytoplasm,centrosome,cytosol,centriolar satellite	protein kinase activity,protein serine/threonine/tyrosine kinase activity,protein tyrosine kinase activity,protein binding,ATP binding,kinase activity,metal ion binding,14-3-3 protein binding,Requires Ontology,protein serine/threonine kinase activity	-7.05565	5.00351	-7.55771	1.89181	3.53048	0.0663581	-7.73495	3.56535	-7.99771	0.216857	-6.97259	-6.53593	5.15247	3.51521	-7.53552	-6.60507	-7.61917	-7.45523	-6.49426	-6.85014	-7.3518	-6.92306	-6.8935	-7.70292	-7.77608	-7.72674	-5.43434	-6.35657	-6.31784	-6.90819	-6.68285	-6.71819	-6.90749	4.80883	4.25341	3.31032	-6.88373	-6.97254	-6.71439	2.24887	3.60621	-7.11886	-7.05395
CKAP4	Cytoskeleton-associated protein 4	CKAP4_HUMAN	Q07065		endoplasmic reticulum,endoplasmic reticulum lumen,endoplasmic reticulum membrane,rough endoplasmic reticulum,lipid particle,cytosol,cytoskeleton,plasma membrane,membrane,integral component of membrane,nuclear speck,azurophil granule membrane,specific granule membrane,cytoplasmic ribonucleoprotein granule,lamellar body,perinuclear region of cytoplasm,extracellular exosome	RNA binding,protein binding	9.24985	9.50433	9.2957	9.77859	10.1952	10.5361	8.52218	8.81211	9.10317	9.95645	10.5347	10.5609	8.62972	8.17269	8.52154	9.60057	9.89497	9.6205	8.73609	9.2038	9.78384	10.3978	10.3119	9.74209	9.50081	10.047	10.1107	10.4001	10.3327	10.5312	10.3125	10.4674	9.39037	10.0242	9.35013	10.4683	10.4262	10.9109	10.2969	9.75192	9.74788	9.22788	10.0366
RPL10	60S ribosomal protein L10	RL10_HUMAN	P27635	translation,negative regulation of transcription from RNA polymerase II promoter,cytoplasmic translation,regulation of translation,negative regulation of apoptotic process,embryonic brain development,ribosomal large subunit assembly	smooth endoplasmic reticulum,nucleus,endoplasmic reticulum,cytosol,membrane,cytosolic ribosome,cytosolic large ribosomal subunit,macromolecular complex	RNA binding,structural constituent of ribosome,protein binding,translation regulator activity	9.60455	9.97713	10.4781	9.99472	10.096	10.313	11.1029	10.9822	10.9364	10.4197	10.8353	10.3319	11.0467	11.1686	10.7487	10.5097	10.5288	10.2082	10.3524	10.3	10.2624	9.59815	10.4057	10.9603	10.7809	10.9797	9.65149	9.45292	10.2038	10.3016	10.6671	10.3042	10.8335	10.7556	10.5296	9.9743	9.85166	10.3938	8.73877	9.7266	10.0891	9.75436	10.5332
SERBP1	Plasminogen activator inhibitor 1 RNA-binding protein	PAIRB_HUMAN	Q8NC51	PML body organization,regulation of mRNA stability	nucleus,cytoplasm,cytosol,membrane,perinuclear region of cytoplasm,extracellular exosome	RNA binding,mRNA 3'-UTR binding,protein binding,SUMO binding,ribosome binding,cadherin binding	7.69293	8.17907	7.6758	7.77285	8.44079	8.31466	7.26937	8.12094	7.83481	7.53204	8.27467	7.63687	7.54494	7.40887	7.47647	7.8516	7.63506	7.86063	7.87334	7.81297	8.19324	8.64003	8.03797	8.09331	8.12418	8.22141	8.95022	8.93851	8.62182	8.55825	8.52315	8.86421	8.65677	7.51892	8.28257	7.71604	8.55465	7.89795	7.60274	8.07571	8.65809	7.92573	8.0992
CKAP5	Cytoskeleton-associated protein 5	CKAP5_HUMAN	Q14008	centrosome cycle,microtubule depolymerization,spindle organization,establishment or maintenance of microtubule cytoskeleton polarity,microtubule polymerization,RNA transport,cell division,positive regulation of microtubule nucleation,mitotic spindle organization,centrosome duplication	microtubule cytoskeleton,microtubule plus-end,kinetochore,spindle pole,nucleolus,cytoplasm,centrosome,cytosol,plasma membrane,membrane,macromolecular complex	protein binding,microtubule binding,ribonucleoprotein complex binding,cadherin binding,microtubule plus-end binding,Requires Ontology	7.38374	7.92247	7.47999	7.93715	7.0677	7.47986	7.81453	7.85772	8.23405	7.26384	6.61108	7.17535	7.76875	8.48507	7.96892	7.91857	8.47179	7.91806	8.03831	8.00418	8.26764	9.09975	6.54145	7.86927	8.5193	8.4652	6.92295	7.11482	5.88542	6.33348	6.38524	5.43179	7.42945	7.93443	8.31945	6.83969	6.04032	6.79752	6.54827	7.70934	7.3438	7.4824	7.25412
RANBP2	E3 SUMO-protein ligase RanBP2	RBP2_HUMAN	P49792	protein peptidyl-prolyl isomerization,regulation of gluconeogenesis,protein folding,NLS-bearing protein import into nucleus,protein sumoylation,positive regulation of glucokinase activity,mRNA transport,centrosome localization	nuclear envelope,annulate lamellae,nucleoplasm,mitochondrion,cytosol,membrane,nuclear membrane,nuclear inclusion body,intracellular membrane-bounded organelle,Requires Ontology,nuclear pore,nuclear pore cytoplasmic filaments,nuclear pore nuclear basket,cytoplasm	peptidyl-prolyl cis-trans isomerase activity,cyclosporin A binding,RNA binding,protein binding,SUMO transferase activity,small GTPase binding,metal ion binding,SUMO ligase activity,GTPase activator activity	8.66369	9.10342	9.02452	8.34421	8.86782	9.14489	8.87472	9.19271	9.40019	7.72726	8.77829	9.10246	9.45295	8.9401	9.07919	8.53105	8.9802	8.98615	9.05319	8.9791	8.91713	9.39216	8.45998	9.11645	9.20342	9.34351	7.1235	7.72919	8.24766	8.64156	8.69931	8.54662	9.04662	9.3678	8.05554	8.85324	8.93091	9.35125	8.36122	8.68474	8.90645	8.3325	8.85446
HIST1H1E	Histone H1.4	H14_HUMAN	P10412	negative regulation of transcription from RNA polymerase II promoter,nucleosome assembly,histone H3-K4 trimethylation,histone H3-K27 trimethylation,negative regulation of DNA recombination,nucleosome positioning,chromosome condensation	heterochromatin,nucleus,nucleosome	RNA binding,protein binding,chromatin DNA binding,double-stranded DNA binding,nucleosomal DNA binding	12.9038	13.1541	12.7378	13.6894	12.5818	13.4162	12.5342	13.0579	12.9936	12.8728	12.6185	12.7579	12.3264	12.5937	12.6458	12.1857	12.5728	12.8973	12.3709	12.1514	12.3076	14.2777	12.8155	13.2524	12.2983	12.1284	13.0601	12.419	13.2512	13.156	13.395	13.3973	11.1801	12.2813	11.4468	13.6362	13.3303	13.3821	13.3485	12.7983	13.5873	12.4631	12.8289
RPS19	40S ribosomal protein S19	RS19_HUMAN	P39019	ribosomal small subunit assembly,maturation of SSU-rRNA from tricistronic rRNA transcript (SSU-rRNA, 5.8S rRNA, LSU-rRNA),cytoplasmic translation,monocyte chemotaxis,rRNA processing,translation,nucleolus organization,response to extracellular stimulus,erythrocyte differentiation,maturation of SSU-rRNA,killing of cells of other organism,ribosomal small subunit biogenesis,defense response to Gram-n…	postsynaptic density,nucleoplasm,nucleolus,cytoplasm,cytosol,ribosome,focal adhesion,membrane,cytosolic ribosome,extracellular exosome,cytosolic small ribosomal subunit	RNA binding,structural constituent of ribosome,protein binding,fibroblast growth factor binding,protein kinase binding,identical protein binding	10.4165	9.13507	9.18793	9.40746	9.34233	9.43077	9.53158	9.57039	9.405	9.87082	9.55917	9.23017	9.04889	8.94791	9.12582	8.8061	9.14615	9.36458	8.34852	8.88649	8.64156	10.3404	9.59504	9.87479	10.196	9.82812	8.86755	7.90402	9.12155	8.91347	9.36084	9.57081	9.43549	8.00902	9.54911	9.84052	10.9671	9.61549	9.50995	9.34361	8.81553	9.0835	9.11574
ARPC5	Actin-related protein 2/3 complex subunit 5	ARPC5_HUMAN	O15511	smooth muscle cell migration,cell migration,orbitofrontal cortex development,maintenance of cell polarity,actin cytoskeleton organization,regulation of actin filament polymerization,Arp2/3 complex-mediated actin nucleation,actin filament network formation,Requires Ontology,lamellipodium organization	extracellular region,nucleus,endosome,cytosol,focal adhesion,actin cytoskeleton,lamellipodium,growth cone,secretory granule lumen,site of double-strand break,extracellular exosome,ficolin-1-rich granule lumen,Arp2/3 protein complex,cytoplasm	actin filament binding,structural constituent of cytoskeleton,protein binding	8.09854	7.83435	7.4783	7.83295	7.8724	7.70753	6.16473	6.83446	5.17334	6.06939	6.48691	6.63497	3.38158	4.50278	-7.44383	4.73206	-7.58156	-7.58041	5.10634	6.69089	4.36388	6.56459	7.73514	2.45116	5.68636	4.32395	9.26778	8.2407	8.45147	7.30683	7.82776	7.01962	4.91621	4.9872	5.19966	6.51968	7.44696	6.45384	6.6915	7.82644	7.61701	6.63044	5.46362
FECH	Ferrochelatase, mitochondrial""	HEMH_HUMAN	P22830	generation of precursor metabolites and energy,heme biosynthetic process,response to light stimulus,protoporphyrinogen IX metabolic process	mitochondrial inner membrane,mitochondrial matrix,mitochondrion	ferrochelatase activity,protein binding,ferrous iron binding,protein homodimerization activity,2 iron, 2 sulfur cluster binding	6.35818	7.64765	7.59392	7.07017	7.26409	7.50858	8.51708	8.57369	8.37513	6.81638	7.50195	8.03971	8.51831	8.36823	8.25463	7.91529	8.35122	8.44097	8.39544	8.22462	7.80184	7.56155	5.72281	8.21057	8.46922	9.62026	7.71127	7.56896	7.97684	7.58059	7.76201	7.12599	8.26997	8.17995	7.71994	7.64641	7.60238	7.83739	8.09735	7.72791	7.28875	7.82045	7.86146
SFPQ	Splicing factor, proline- and glutamine-rich""	SFPQ_HUMAN	P23246	double-strand break repair via homologous recombination,negative regulation of transcription from RNA polymerase II promoter,alternative mRNA splicing, via spliceosome,activation of innate immune response,mRNA processing,RNA splicing,regulation of circadian rhythm,negative regulation of circadian rhythm,innate immune response,positive regulation of sister chromatid cohesion,negative regulation of…	chromatin,nucleus,nucleoplasm,cytosol,nuclear matrix,nuclear speck,dendrite cytoplasm,paraspeckles,RNA polymerase II transcription factor complex	transcription regulatory region sequence-specific DNA binding,DNA binding,chromatin binding,RNA binding,protein binding,protein homodimerization activity,histone deacetylase binding	9.13355	9.85475	9.43445	9.20511	9.4855	10.5037	9.92102	9.60249	9.99678	9.30544	9.30327	9.06473	10.0881	9.59345	9.6004	10.2986	10.254	10.4467	11.3245	10.7313	10.8262	11.1914	8.83006	10.1156	9.87923	9.61513	10.2239	9.51344	9.84678	10.2802	10.1436	10.5228	8.63689	9.33845	9.61674	9.6399	9.72556	10.171	10.5113	9.99365	10.0693	9.59528	9.7779
NKAP	NF-kappa-B-activating protein	NKAP_HUMAN	Q8N5F7	negative regulation of transcription from RNA polymerase II promoter,Notch signaling pathway,stem cell population maintenance,granulocyte differentiation,T cell differentiation in thymus,negative regulation of transcription, DNA-templated,positive regulation of alpha-beta T cell differentiation,hematopoietic stem cell proliferation,regulation of gene expression	nucleoplasm,cytosol,nucleus	chromatin binding,RNA binding,protein binding,chromatin DNA binding	6.60718	6.8364	7.73138	8.10121	8.29623	8.80087	6.64461	6.85277	7.40485	8.04757	8.13708	8.8704	6.21094	5.87855	5.99634	6.6691	7.05155	7.35417	5.15327	6.4469	7.29954	7.79686	8.74815	7.44056	7.52088	7.89499	9.28194	7.74731	8.41136	7.58383	7.65627	7.91586	6.55287	5.79435	5.96538	6.5968	5.74618	5.31832	7.39914	7.01109	7.92831	8.01069	8.24104
ARPC5L	Actin-related protein 2/3 complex subunit 5-like protein	ARP5L_HUMAN	Q9BPX5	biological_process,regulation of actin filament polymerization,cell migration,Arp2/3 complex-mediated actin nucleation	focal adhesion,extracellular exosome,glutamatergic synapse,Arp2/3 protein complex,cytoplasm	molecular_function,protein binding,actin filament binding	6.45852	-7.35176	-7.48478	-7.72808	6.28048	5.46633	-7.8047	-7.51046	-7.72374	6.79868	5.58866	6.33336	-7.77462	-7.71409	-7.41273	3.57108	-7.43311	-7.2658	-6.77605	-7.16273	-7.62545	-7.18858	6.64549	3.66774	-7.62486	-7.90615	6.82682	7.21025	6.82539	6.41788	5.09762	6.8146	-6.93669	-8.13204	-6.78038	-6.25795	5.29707	1.23362	5.80756	-7.79004	6.68405	3.79529	6.45167
EXOSC4	Exosome complex component RRP41	EXOS4_HUMAN	Q9NPD3	defense response to virus,maturation of 5.8S rRNA,nuclear-transcribed mRNA catabolic process,rRNA processing,RNA processing,RNA catabolic process,positive regulation of cell growth,DNA deamination,nuclear mRNA surveillance,histone mRNA catabolic process,RNA phosphodiester bond hydrolysis, exonucleolytic,nuclear-transcribed mRNA catabolic process, exonucleolytic, 3'-5',polyadenylation-dependent sn…	nucleus,nucleoplasm,nucleolus,cytoplasm,cytosol,euchromatin,intracellular membrane-bounded organelle,exosome (RNase complex),nuclear exosome (RNase complex),cytoplasmic exosome (RNase complex)	exoribonuclease activity,3'-5'-exoribonuclease activity,protein binding,mRNA 3'-UTR AU-rich region binding	5.00852	4.35424	5.71618	6.18425	4.99657	4.45458	4.96861	5.3754	5.71837	6.10758	4.25006	1.4226	4.84102	5.67297	4.85021	5.14979	4.70796	5.22931	5.95041	5.42363	5.98793	7.08616	4.92529	6.55059	4.82517	4.69612	5.10276	5.18181	4.23727	4.91852	4.91409	4.08761	6.90823	4.68682	-6.81053	3.82435	4.19347	-6.87022	5.932	6.3385	4.6207	6.73661	4.50765
AP3D1	AP-3 complex subunit delta-1	AP3D1_HUMAN	O14617	intracellular protein transport,anterograde axonal transport,melanosome organization,endosome to melanosome transport,positive regulation of transcription from RNA polymerase II promoter,antigen processing and presentation, exogenous lipid antigen via MHC class Ib,anterograde synaptic vesicle transport,positive regulation of NK T cell differentiation,regulation of sequestering of zinc ion,protein…	Golgi membrane,lysosomal membrane,Golgi apparatus,endosome membrane,membrane,postsynapse,glutamatergic synapse,axon cytoplasm,terminal bouton,presynaptic endosome,AP-3 adaptor complex	protein binding	7.96852	7.39428	7.28195	8.09274	8.14495	7.55488	7.9202	8.08978	7.98677	8.18566	8.43935	8.09618	8.0458	8.59265	8.65037	8.24633	7.91081	8.16052	7.98335	8.36042	7.99331	6.36931	8.06441	7.83953	8.12928	7.76515	8.3019	7.56159	8.36554	8.11491	8.46304	8.48851	8.99595	8.31316	8.39859	7.82318	7.87105	7.09011	7.69787	7.87084	7.90674	7.50594	8.0179
SRSF6	Serine/arginine-rich splicing factor 6	SRSF6_HUMAN	Q13247	regulation of alternative mRNA splicing, via spliceosome,positive regulation of epithelial cell proliferation involved in lung morphogenesis,negative regulation of cell death,alternative mRNA splicing, via spliceosome,mRNA splice site selection,regulation of keratinocyte proliferation,response to insulin,negative regulation of keratinocyte differentiation,negative regulation of mRNA splicing, via…	nucleoplasm,nuclear speck	RNA binding,protein binding,pre-mRNA binding,mRNA binding	7.25022	6.91721	6.4491	6.76244	7.0306	8.03003	6.67255	6.26783	5.91303	6.94625	6.70628	7.38636	6.79866	6.77296	6.52071	6.86782	7.80469	7.58904	7.35132	6.74091	7.01081	5.01608	5.92889	7.62186	6.69594	6.81105	7.56527	7.36966	6.75149	5.19627	-6.61235	7.53208	6.85354	7.44768	7.54174	6.91553	5.29864	6.15061	7.81557	7.06106	6.9969	6.82541	6.96567
LIG3	DNA ligase 3	DNLI3_HUMAN	P49916	V(D)J recombination,double-strand break repair via homologous recombination,base-excision repair, gap-filling,base-excision repair, DNA ligation,double-strand break repair,cell cycle,cell division,DNA biosynthetic process,negative regulation of mitochondrial DNA replication,mitochondrial DNA repair,lagging strand elongation,double-strand break repair via alternative nonhomologous end joining,DNA …	nucleoplasm,mitochondrion,DNA ligase III-XRCC1 complex,cytoplasm	DNA binding,DNA ligase activity,protein binding,ATP binding,zinc ion binding,DNA ligase (ATP) activity	4.26834	2.44481	1.61204	4.87238	4.96391	10.262	6.70052	7.20169	8.08329	-7.23996	-6.86409	11.7917	5.90658	6.02794	6.2438	4.98452	6.84812	6.56305	5.89817	6.90268	4.90705	-7.17051	-6.7281	4.78278	6.03851	6.01577	3.40741	3.6674	5.66622	3.4668	1.39437	3.30493	6.03206	7.61651	4.09855	1.34713	-7.059	5.68756	-6.7565	3.92783	4.92255	5.80865	-6.816
CMC1	COX assembly mitochondrial protein homolog	COXM1_HUMAN	Q7Z7K0		mitochondrion	metal ion binding	4.29246	-7.71168	5.01284	5.68362	-7.51183	4.80598	5.19626	5.00469	5.24328	5.3488	2.42669	-6.60603	-7.77257	4.27982	-7.64019	1.69518	4.79981	6.06946	8.88915	4.06165	5.67343	4.07613	4.01635	6.7295	4.74402	-7.67884	4.14642	4.45667	4.38258	-6.78148	6.75552	4.23079	5.41872	7.06406	5.22301	-6.26367	6.04181	-6.90055	6.13825	4.64876	4.81711	4.18569	4.89581
PCMT1	Protein-L-isoaspartate O-methyltransferase;Protein-L-isoaspartate O-methyltransferase;Protein-L-isoaspartate(D-aspartate) O-methyltransferase	A0A0A0MRJ6_HUMAN;H7BY58_HUMAN;PIMT_HUMAN	A0A0A0MRJ6;H7BY58;P22061	protein methylation,protein repair	cytosol,extracellular exosome,extracellular vesicle,cytoplasm	protein-L-isoaspartate (D-aspartate) O-methyltransferase activity,protein binding,cadherin binding	9.36892	9.50649	9.38576	9.71599	9.76961	9.15434	9.58894	9.53803	9.76334	9.46013	9.18271	9.2758	9.74194	10.07	9.74845	9.15034	9.28439	9.13448	9.27201	9.57386	8.30837	8.78562	9.27904	9.62489	9.5953	9.52348	9.46804	8.01393	8.01924	8.60292	8.44052	9.38331	9.85671	9.82863	9.85951	9.27441	8.53368	7.71677	8.19863	8.44815	9.52285	9.03121	9.86383
RBMX	RNA-binding motif protein, X chromosome""	RBMX_HUMAN	P38159	regulation of alternative mRNA splicing, via spliceosome,mRNA splicing, via spliceosome,osteoblast differentiation,transcription from RNA polymerase II promoter,membrane protein ectodomain proteolysis,positive regulation of transcription from RNA polymerase II promoter,negative regulation of mRNA splicing, via spliceosome,positive regulation of mRNA splicing, via spliceosome,protein homooligomeri…	euchromatin,extracellular space,nucleus,nucleoplasm,membrane,extracellular exosome,macromolecular complex,supraspliceosomal complex,catalytic step 2 spliceosome,ribonucleoprotein complex,spliceosomal complex	RNA polymerase II core promoter proximal region sequence-specific DNA binding,chromatin binding,RNA binding,mRNA binding,protein binding,protein domain specific binding,identical protein binding	8.72167	8.69869	8.98244	8.63327	9.1166	9.03591	8.57084	8.74792	9.19837	8.63652	8.55544	8.7941	9.14398	8.42753	8.47878	9.48641	8.82051	9.54752	9.90577	9.25882	9.85406	7.42976	8.62015	8.60097	7.51528	8.26923	9.79897	10.3158	9.2929	8.88449	9.16113	9.27696	8.07275	7.75635	7.76915	10.1743	9.28069	9.89838	8.80135	7.40007	9.48947	8.6192	9.08773
PPM1G	Protein phosphatase 1G	PPM1G_HUMAN	O15355	peptidyl-threonine dephosphorylation,regulation of cell cycle,protein dephosphorylation	nucleus,nucleoplasm,cytoplasm,membrane	protein serine/threonine phosphatase activity,protein binding,metal ion binding	7.83756	7.83621	8.34393	8.63809	8.50352	8.26602	7.26041	7.3034	7.47293	8.39817	8.03658	8.2091	6.59384	6.55492	6.6643	7.44013	7.84923	7.65099	7.56007	7.70943	7.39212	8.76296	7.79445	7.80074	7.62299	7.88721	8.79993	8.65593	7.95416	7.70791	7.54906	7.86048	7.66527	7.75564	7.16336	7.55698	8.05509	7.20983	7.86391	8.13575	8.04901	7.48104	8.00671
KRT13	Keratin, type I cytoskeletal 13""	K1C13_HUMAN	P13646	cytoskeleton organization,epithelial cell differentiation,intermediate filament organization	nucleus,cytosol,keratin filament,intermediate filament cytoskeleton,extracellular exosome,cytoskeleton	structural molecule activity,protein binding	12.3855	10.867	13.2541	10.8254	10.6995	10.2314	10.1918	9.29236	11.0244	9.76057	9.95903	11.8093	9.99569	8.71646	9.71792	8.51456	8.90311	9.79749	7.75402	9.59406	10.1226	7.61331	9.60113	9.89366	9.87529	10.2451	12.8843	10.7572	9.4638	11.5728	12.7942	10.6336	9.20691	9.64351	6.97124	11.9467	12.3351	10.8546	12.055	9.15585	11.2509	12.6765	11.0224
SMC2	Structural maintenance of chromosomes protein 2	SMC2_HUMAN	O95347	mitotic chromosome condensation,meiotic chromosome condensation,meiotic chromosome segregation,cell division,kinetochore organization,Requires Ontology	nuclear chromosome,condensed chromosome,nucleus,nucleoplasm,nucleolus,cytoplasm,cytosol,extracellular exosome,condensin complex,chromatin	single-stranded DNA binding,protein binding,ATP binding,ATPase activity,chromatin binding	8.25999	8.11524	8.15395	8.32998	7.65096	8.29757	8.52194	8.76191	8.20716	7.42064	7.67078	7.95246	8.98956	9.16455	9.074	9.29823	8.50083	8.37548	8.9808	8.84291	9.03536	9.6404	7.85546	8.81887	8.87294	8.61157	6.67772	8.76096	7.42005	7.93789	8.12655	7.24405	9.12216	8.62919	8.36912	7.13135	7.3522	8.61832	7.96974	7.98257	8.41113	8.3074	8.10202
PUM1	Pumilio homolog 1	PUM1_HUMAN	Q14671	posttranscriptional regulation of gene expression,spermatogenesis,adult locomotory behavior,posttranscriptional gene silencing,production of miRNAs involved in gene silencing by miRNA,regulation of mRNA stability,stem cell differentiation,regulation of cell cycle,regulation of chromosome segregation,regulation of gene silencing by miRNA,mRNA destabilization,positive regulation of RIG-I signaling …	cytoplasmic mRNA processing body,nucleoplasm,cytosol,cytoplasmic stress granule,cytoplasm	RNA binding,mRNA 3'-UTR binding,protein binding,miRNA binding,mRNA binding	6.64419	7.51565	7.49912	6.97929	6.92069	7.42847	8.54608	7.77956	7.63679	7.12045	7.45493	6.89328	7.89015	8.20116	8.2353	7.55494	7.39071	7.72769	7.28865	7.39811	7.82329	6.422	6.45628	7.9276	7.33211	7.38538	4.16284	6.68179	3.82276	5.95269	5.68651	5.29984	7.76407	8.40921	6.68087	3.86652	6.05779	6.38233	6.85284	7.10598	6.04608	7.14322	7.53365
CLTC	Clathrin heavy chain;Clathrin heavy chain 1	A0A087WVQ6_HUMAN;CLH1_HUMAN	A0A087WVQ6;Q00610	mitotic cell cycle,osteoblast differentiation,intracellular protein transport,receptor-mediated endocytosis,autophagy,receptor internalization,transferrin transport,retrograde transport, endosome to Golgi,clathrin coat assembly,cell division,regulation of mitotic spindle organization,clathrin-dependent endocytosis,Requires Ontology,negative regulation of hyaluronan biosynthetic process,negative r…	lysosome,endosome,spindle,cytosol,plasma membrane,focal adhesion,membrane,clathrin-coated vesicle,clathrin-coated endocytic vesicle membrane,trans-Golgi network membrane,endolysosome membrane,melanosome,clathrin-coated endocytic vesicle,extracellular exosome,mitotic spindle,extracellular vesicle,mitotic spindle microtubule,clathrin coat,clathrin coat of trans-Golgi network vesicle,clathrin coat o…	RNA binding,double-stranded RNA binding,structural molecule activity,protein binding,protein kinase binding,clathrin light chain binding,low-density lipoprotein particle receptor binding,disordered domain specific binding,ubiquitin-specific protease binding	10.638	10.516	10.3662	10.8342	10.4732	9.89023	11.4598	11.5916	11.3751	10.7035	10.8215	10.9246	11.1586	11.1943	11.998	11.6025	12.1542	11.2974	11.6364	11.3716	11.354	9.04245	11.253	11.2493	11.9206	11.8338	8.24807	7.3067	9.28522	6.92438	8.47319	8.7835	10.8987	11.2653	10.4473	8.94701	9.09095	8.74013	10.8714	10.8317	11.0413	10.7665	10.9094
LMNB2	Lamin-B2	LMNB2_HUMAN	Q03252	biological_process	nuclear inner membrane,intermediate filament,nuclear membrane	molecular_function,protein binding,identical protein binding	8.5256	8.74403	9.21533	8.7689	8.70716	9.75659	8.63943	7.9133	7.33091	8.73191	8.10625	7.49493	7.29331	7.76687	7.72007	7.11029	8.21937	8.28278	8.00698	8.101	8.75366	8.37133	7.50694	8.59227	8.56707	7.68447	8.43547	8.97123	8.11895	9.42681	8.40918	8.91578	7.10286	6.67369	7.74653	9.0179	9.36062	10.0895	9.52484	8.93956	9.72299	8.63956	9.36149
RBM39	RNA-binding protein 39	RBM39_HUMAN	Q14498	RNA processing,mRNA processing,RNA splicing,regulation of mRNA splicing, via spliceosome	nucleoplasm,microtubule cytoskeleton,nuclear speck,centriolar satellite,macromolecular complex	RNA binding,protein binding,RS domain binding	7.78492	8.62555	7.75663	8.08657	8.25863	8.55564	8.38683	8.1395	8.5845	8.61391	8.42733	8.5367	8.24922	7.27938	6.60704	8.66835	8.30447	7.45851	7.5422	7.97338	7.23013	0.553436	8.71449	8.47723	6.82714	8.2754	8.34277	8.12659	7.45842	8.35703	7.98864	8.48202	8.90093	7.7609	8.41123	8.22035	8.20662	8.63652	8.20491	8.3538	8.19663	8.37464	8.63865
RUVBL1	RuvB-like 1	RUVB1_HUMAN	Q9Y265	regulation of DNA replication,DNA repair,DNA recombination,chromatin remodeling,cell cycle,spermatogenesis,DNA duplex unwinding,regulation of chromosome organization,regulation of growth,nucleosome mobilization,histone H4 acetylation,histone H2A acetylation,positive regulation of transcription, DNA-templated,cell division,regulation of cell cycle,regulation of DNA strand elongation,positive regul…	nucleosome,nucleus,nucleoplasm,microtubule organizing center,cytosol,membrane,nuclear matrix,Ino80 complex,NuA4 histone acetyltransferase complex,extracellular exosome,R2TP complex,Requires Ontology,RPAP3/R2TP/prefoldin-like complex,Swr1 complex,MLL1 complex,ribonucleoprotein complex	TFIID-class transcription factor binding,DNA helicase activity,transcription coactivator activity,protein binding,ATP binding,ATPase activity,TBP-class protein binding,5'-3' DNA helicase activity,ADP binding,cadherin binding,ATPase binding	8.68828	8.9375	9.02191	8.98466	8.93451	9.05263	9.53145	9.59033	9.66461	8.50167	8.24688	8.55666	9.8779	9.66047	9.31944	9.5053	9.3508	9.29743	9.18341	9.63156	9.49491	10.5433	8.56757	8.87973	9.60527	9.29812	8.27313	7.69584	7.98906	7.79902	7.81984	8.21816	9.20273	9.47214	8.95502	8.41505	8.49445	8.56853	8.95389	8.56819	9.01969	8.69142	8.9021
NUDT21	Cleavage and polyadenylation specificity factor subunit 5	CPSF5_HUMAN	O43809	mRNA polyadenylation,mRNA processing,posttranscriptional regulation of gene expression,cell differentiation,mRNA 3'-end processing,positive regulation of mRNA cleavage,protein tetramerization,protein heterotetramerization,pre-mRNA cleavage required for polyadenylation,Requires Ontology,positive regulation of mRNA polyadenylation,messenger ribonucleoprotein complex assembly,positive regulation of …	nucleus,nucleoplasm,cytoplasm,centrosome,mRNA cleavage factor complex,nuclear body,centriolar satellite,paraspeckles,mRNA cleavage and polyadenylation specificity factor complex	RNA binding,chromatin binding,mRNA binding,protein binding,mRNA 3'-UTR AU-rich region binding,identical protein binding,protein homodimerization activity,histone deacetylase binding	7.07495	11.0856	11.2409	8.37103	7.46383	10.9938	8.53822	8.12036	7.55393	11.5446	6.89392	5.55813	8.47017	7.49564	8.5119	8.78108	7.77894	10.3929	8.97747	8.53293	9.27167	-6.99946	6.25313	7.59993	8.30753	11.182	6.33969	6.18958	7.39911	7.17309	6.50855	6.957	7.90705	8.46899	7.9271	11.9029	11.7333	7.95885	8.20009	11.3714	7.91304	7.86743	12.2691
MYL6	Myosin light polypeptide 6	MYL6_HUMAN	P60660	muscle contraction,skeletal muscle tissue development,muscle filament sliding	cytosol,brush border,membrane,vesicle,extracellular exosome,myosin complex,unconventional myosin complex,myosin II complex	microfilament motor activity,motor activity,calcium ion binding,protein binding,structural constituent of muscle	13.4179	14.2497	14.4476	13.2001	13.9267	14.1435	11.2011	12.8998	11.3878	13.9416	15.1354	14.6836	12.8169	12.8819	13.1496	13.7099	11.9397	12.198	13.1373	12.2771	12.8824	14.1933	13.886	10.1833	10.9929	11.2598	14.4718	14.423	13.8154	15.859	14.4882	12.0807	9.64286	10.3228	10.3061	14.3958	13.7182	13.5017	14.5814	13.4959	14.1939	12.9347	13.8959
APEX1	DNA-(apurinic or apyrimidinic site) lyase	APEX1_HUMAN	P27695	telomere maintenance,DNA catabolic process, endonucleolytic,DNA repair,base-excision repair,base-excision repair, gap-filling,DNA recombination,aging,response to xenobiotic stimulus,negative regulation of smooth muscle cell migration,regulation of apoptotic process,regulation of mRNA stability,cell redox homeostasis,negative regulation of transcription, DNA-templated,positive regulation of transc…	chromosome, telomeric region,nucleus,nucleoplasm,nucleolus,cytoplasm,mitochondrion,endoplasmic reticulum,centrosome,ribosome,nuclear speck,perinuclear region of cytoplasm,transcription factor complex	DNA binding,damaged DNA binding,double-stranded telomeric DNA binding,transcription coactivator activity,transcription corepressor activity,RNA binding,DNA-(apurinic or apyrimidinic site) lyase activity,endonuclease activity,endodeoxyribonuclease activity,RNA-DNA hybrid ribonuclease activity,phosphodiesterase I activity,uracil DNA N-glycosylase activity,protein binding,phosphoric diester hydrolas…	5.96481	7.16052	7.08734	6.16799	7.34215	6.52849	4.64091	-7.76249	2.71073	6.59087	4.87272	6.06422	5.43208	-7.64379	-7.61678	3.60742	4.91134	4.61202	5.75794	6.44483	6.07562	7.46654	-6.80651	6.54781	7.81234	4.0301	5.72288	5.56799	7.51847	7.4463	7.22887	6.94943	6.53306	4.63305	7.52055	5.76301	7.52285	8.47949	7.72365	6.80495	6.64778	8.21047	5.81882
USP10	Ubiquitin carboxyl-terminal hydrolase 10	UBP10_HUMAN	Q14694	ubiquitin-dependent protein catabolic process,autophagy,cellular response to DNA damage stimulus,regulation of autophagy,protein deubiquitination,translesion synthesis,DNA damage response, signal transduction by p53 class mediator,negative regulation of I-kappaB kinase/NF-kappaB signaling,cellular response to interleukin-1	nucleus,nucleoplasm,cytoplasm,early endosome,cytosol,intermediate filament cytoskeleton,macromolecular complex	p53 binding,RNA binding,cysteine-type endopeptidase activity,thiol-dependent ubiquitin-specific protease activity,protein binding,ion channel binding	7.84798	8.73843	7.98836	8.73448	7.85101	8.89544	8.26492	9.23041	8.02909	7.26017	7.33873	7.23488	7.7038	8.25324	8.20454	9.22545	8.49738	7.9579	8.70192	8.33547	7.38464	6.77872	7.80184	7.71222	7.82871	7.48978	5.8427	6.59097	4.187	4.36637	5.88244	6.64442	9.01755	7.41004	8.67825	5.99815	7.00305	6.61505	7.36547	7.46679	8.17076	7.67097	7.55325
MACF1	Microtubule-actin cross-linking factor 1, isoforms 1/2/3/5;Microtubule-actin cross-linking factor 1, isoforms 1/2/3/5""	H3BPE1_HUMAN;H3BQK9_HUMAN	H3BPE1;H3BQK9				6.6557	6.64189	6.64403	6.65563	8.78111	7.79497	7.40759	8.98475	7.3853	6.49486	8.53735	7.70834	9.24224	7.91638	7.77766	8.83723	7.96246	6.99545	7.84035	8.29048	7.47667	7.67567	7.54196	7.78585	6.67009	7.2606	5.839	6.76772	6.0014	6.4126	6.09483	6.57877	7.99742	7.57901	9.57601	7.69235	7.25746	7.49523	8.88239	6.68586	8.38846	5.56309	9.65413
UNC45A	Protein unc-45 homolog A	UN45A_HUMAN	Q9H3U1	muscle organ development,cell differentiation,chaperone-mediated protein folding	Golgi apparatus,cytosol,nuclear speck,perinuclear region of cytoplasm	protein binding,cadherin binding,Hsp90 protein binding	7.31493	7.91911	6.60522	7.58607	7.54087	7.28993	8.00083	7.95376	7.8042	6.89233	7.2788	6.39267	8.1075	8.10851	7.76987	7.54339	7.8026	10.2799	7.98669	9.93969	8.06586	8.35902	6.80034	9.09261	8.17522	8.67197	-5.24676	6.3029	4.93531	6.88338	6.82753	6.46607	8.36439	8.70107	8.20344	-6.6794	6.83036	5.39052	7.40238	7.56312	7.33539	7.48021	6.81422
DDX1	ATP-dependent RNA helicase DDX1	DDX1_HUMAN	Q92499	spliceosomal complex assembly,positive regulation of myeloid dendritic cell cytokine production,double-strand break repair,regulation of transcription, DNA-templated,tRNA splicing, via endonucleolytic cleavage and ligation,regulation of translational initiation,DNA duplex unwinding,positive regulation of I-kappaB kinase/NF-kappaB signaling,response to exogenous dsRNA,innate immune response,defens…	nucleus,nucleoplasm,cytoplasm,mitochondrion,cytosol,cytoplasmic stress granule,membrane,cleavage body,tRNA-splicing ligase complex,ribonucleoprotein complex	DNA binding,chromatin binding,transcription cofactor activity,RNA binding,RNA helicase activity,double-stranded RNA binding,nuclease activity,exonuclease activity,protein binding,ATP binding,poly(A) binding,ATPase activity,DNA/RNA helicase activity	8.3746	8.69582	8.32505	8.49609	8.61381	8.51947	9.33191	9.2817	9.2155	8.70659	8.5275	8.80843	9.2641	9.28812	9.40331	9.37049	8.45843	9.45771	8.96359	9.18394	8.98104	8.66416	8.35538	8.7772	8.84652	8.72377	10.4403	10.0618	10.4213	7.85377	10.7438	8.26749	9.17752	8.54922	8.72932	10.1901	7.96453	8.13571	9.23177	8.73403	8.58946	7.80472	10.6185
SRSF11	Serine/arginine-rich splicing factor 11	SRS11_HUMAN	Q05519	mRNA processing,RNA splicing	nucleus,nucleoplasm,nuclear speck	RNA binding,protein binding	7.10943	6.87742	6.76262	7.36537	7.6459	6.79463	0.78061	5.84142	5.78199	7.55383	6.36096	4.55746	5.82962	5.65471	5.98685	6.5777	6.9771	6.51884	7.22655	7.06204	7.26648	4.11488	7.40477	7.22988	4.46852	7.04643	8.03961	7.52827	7.1681	6.32641	6.38244	7.95171	6.40434	6.09893	6.98598	7.32988	7.70273	6.54701	7.74668	7.26541	8.10507	7.53784	7.34663
POLR2E	DNA-directed RNA polymerases I, II, and III subunit RPABC1""	RPAB1_HUMAN	P19388	transcription from RNA polymerase II promoter	nucleus,nucleoplasm,cytosol,RPAP3/R2TP/prefoldin-like complex,DNA-directed RNA polymerase II, core complex,DNA-directed RNA polymerase III complex,DNA-directed RNA polymerase I complex	DNA binding,protein binding,DNA-directed RNA polymerase activity	6.5633	7.70099	6.07467	8.11873	6.81933	8.98696	7.50112	8.34717	8.12637	7.51434	7.13753	8.34436	7.12702	7.12758	8.22113	5.54702	5.94919	7.40105	6.07955	8.0758	5.84642	7.14812	5.32278	7.61751	6.70012	6.48133	5.77588	4.86947	5.08777	5.62494	5.60835	4.83612	6.69348	6.97127	6.09446	5.96273	6.64636	6.53487	7.1313	7.05308	6.60276	6.08026	7.65379
TPM3	Tropomyosin alpha-3 chain	J3KN67_HUMAN	J3KN67				11.4617	11.9403	11.7932	11.1212	12.2233	11.8553	10.7073	11.0049	10.6289	12.2885	13.1771	12.3741	9.14769	10.03	9.81673	9.78755	9.92315	10.4789	10.2608	10.2743	9.95416	9.65819	11.8338	8.20451	8.71194	8.01164	12.6826	12.7199	12.3194	12.9638	12.9217	13.0314	9.49407	8.81076	8.74583	12.7665	12.0447	12.3812	11.3745	11.4439	12.1061	11.129	11.4715
AP3B1	AP-3 complex subunit beta-1	AP3B1_HUMAN	O00203	cell morphogenesis,toll-like receptor signaling pathway,hematopoietic progenitor cell differentiation,respiratory system process,cellular protein modification process,protein targeting to lysosome,cellular zinc ion homeostasis,intracellular protein transport,inflammatory response,lysosome organization,spermatogenesis,single fertilization,blood coagulation,anterograde axonal transport,synaptic ves…	mitochondrion,lysosomal membrane,Golgi apparatus,membrane,clathrin-coated vesicle membrane,synapse,axon cytoplasm,clathrin adaptor complex	protein binding,protein phosphatase binding,GTP-dependent protein binding	7.81355	8.27436	7.82009	8.1501	7.88512	7.86075	8.32066	8.04102	8.22285	8.59496	7.80817	8.05034	8.36332	8.65027	8.43751	8.68901	8.56199	8.19388	8.8135	8.60258	8.46057	8.75822	8.50142	8.22638	8.24938	8.4277	8.39984	6.5541	7.87095	7.71884	7.84225	7.42083	8.96773	8.40793	8.64218	7.43931	7.42979	7.68909	7.69975	8.20488	7.61757	7.83746	8.00784
NUP133	Nuclear pore complex protein Nup133	NU133_HUMAN	Q8WUM0	mRNA export from nucleus,nuclear pore organization,neural tube development,neurogenesis,paraxial mesoderm development,somite development,nephron development,protein import into nucleus,transcription-dependent tethering of RNA polymerase II gene DNA at nuclear periphery,poly(A)+ mRNA export from nucleus	kinetochore,nuclear envelope,cytosol,membrane,nuclear membrane,nuclear pore,nuclear pore outer ring	protein binding,structural constituent of nuclear pore	6.89132	9.20367	7.55303	8.22196	7.64932	7.57504	9.56781	8.22983	7.89096	7.27383	8.18581	8.02767	9.15291	8.98343	8.44627	8.83661	8.99034	8.59823	8.79105	9.12545	9.19731	8.07053	7.98951	9.3206	8.915	8.92226	6.15361	3.41786	6.66979	6.73448	4.68054	4.3747	9.55481	8.71097	9.14868	6.18354	5.34074	7.29839	7.48997	8.53211	6.85167	9.0439	8.72317
RPL12	60S ribosomal protein L12	RL12_HUMAN	P30050	cytoplasmic translation,translation	postsynaptic density,nucleolus,cytosol,focal adhesion,membrane,cytosolic large ribosomal subunit,cytosolic ribosome,extracellular exosome,large ribosomal subunit	RNA binding,structural constituent of ribosome,protein binding,large ribosomal subunit rRNA binding	10.6723	10.0731	10.6902	10.8731	10.7463	11.0169	11.6003	11.3638	11.4404	10.7676	10.9673	11.1694	11.4361	11.7958	11.3566	11.26	11.033	10.9334	11.2907	11.5524	11.3108	11.8969	11.0721	10.9756	11.2368	11.6985	9.68842	10.5958	10.4712	9.88559	10.506	10.4438	11.4894	10.8334	11.7894	10.3984	10.2692	10.5244	10.4902	10.7359	10.0305	10.4481	10.6469
RNPS1	RNA-binding protein with serine-rich domain 1 (Fragment);RNA-binding protein with serine-rich domain 1 (Fragment);RNA-binding protein with serine-rich domain 1;RNA-binding protein with serine-rich domain 1	H3BMM9_HUMAN;H3BTC0_HUMAN;H3BV80_HUMAN;RNPS1_HUMAN	H3BMM9;H3BTC0;H3BV80;Q15287	nuclear-transcribed mRNA catabolic process, nonsense-mediated decay,regulation of alternative mRNA splicing, via spliceosome,transcription, DNA-templated,RNA splicing,positive regulation of apoptotic process,negative regulation of mRNA splicing, via spliceosome,mRNA splicing, via spliceosome	nucleus,nucleoplasm,cytoplasm,cytosol,nuclear speck,ASAP complex	RNA binding,mRNA 3'-UTR binding,protein binding	8.2853	7.94604	8.02827	7.4726	8.09599	8.49106	7.20229	7.99303	8.76019	9.57922	9.55265	9.58188	7.0957	7.20117	7.304	6.787	7.0391	8.04902	6.37347	7.30893	7.1483	8.11628	9.6986	5.7742	6.51285	7.45994	11.0572	11.0501	10.7385	10.6635	10.5978	10.1519	5.53009	5.69184	6.26616	10.9473	10.2044	10.4121	8.65622	8.46908	8.53823	7.46166	7.43085
PURB	Transcriptional activator protein Pur-beta	PURB_HUMAN	Q96QR8	negative regulation of transcription from RNA polymerase II promoter,cell proliferation,cell differentiation,regulation of myeloid cell differentiation,regulation of transcription from RNA polymerase II promoter	nucleoplasm,nucleus	transcriptional repressor activity, RNA polymerase II transcription regulatory region sequence-specific binding,single-stranded DNA binding,RNA binding,mRNA binding,protein binding,SMAD binding,Requires Ontology,RNA polymerase II regulatory region sequence-specific DNA binding,purine-rich negative regulatory element binding,RNA polymerase II transcription factor activity, sequence-specific DNA bi…	-1.93927	-2.45978	4.4422	3.38808	3.85328	-7.20308	-7.71708	2.77996	3.54956	-7.2439	-1.78719	3.58506	2.00209	3.39168	-7.61924	3.61596	-7.56823	4.4623	-6.52261	-6.95336	2.65447	6.83427	-6.56381	-7.52518	3.22531	3.30389	-5.63871	-6.5604	-6.35145	-7.24792	-6.64184	-6.81701	-6.73444	3.21097	-1.445	2.63032	3.23882	3.33619	4.63349	3.67763	3.33762	3.82603	2.47649
TMEM33	Transmembrane protein 33	TMM33_HUMAN	P57088	response to endoplasmic reticulum stress,regulation of endoplasmic reticulum tubular network organization,positive regulation of IRE1-mediated unfolded protein response,positive regulation of PERK-mediated unfolded protein response,endoplasmic reticulum tubular network organization,membrane organization	nuclear envelope,endoplasmic reticulum,endoplasmic reticulum membrane,integral component of endoplasmic reticulum membrane,melanosome	protein binding	7.26295	7.10932	6.04603	7.97486	7.05432	6.60071	7.81529	6.72613	6.1749	5.19818	7.14735	6.85544	7.9948	8.3999	8.43367	7.37108	9.12645	8.97383	8.76666	8.34602	8.25159	-7.03156	6.48103	8.21	8.17307	8.09543	-5.55038	3.29734	5.7	-6.98829	5.95032	4.92436	7.59131	8.08134	7.16179	5.55649	4.86685	7.4986	7.71558	7.93244	7.10743	7.69074	6.84447
HSP90AB1	Heat shock protein HSP 90-beta	HS90B_HUMAN	P08238	negative regulation of proteasomal ubiquitin-dependent protein catabolic process,regulation of interferon-gamma-mediated signaling pathway,regulation of type I interferon-mediated signaling pathway,placenta development,response to unfolded protein,telomere maintenance via telomerase,response to xenobiotic stimulus,response to salt stress,virion attachment to host cell,central nervous system neuro…	extracellular region,nucleus,nucleoplasm,cytoplasm,mitochondrion,lysosomal membrane,cytosol,cell surface,membrane,inclusion body,basolateral plasma membrane,apical plasma membrane,brush border membrane,secretory granule lumen,melanosome,neuronal cell body,dendritic growth cone,axonal growth cone,perinuclear region of cytoplasm,extracellular exosome,Requires Ontology,ficolin-1-rich granule lumen,s…	UTP binding,CTP binding,RNA binding,double-stranded RNA binding,protein binding,ATP binding,GTP binding,ATPase activity,sulfonylurea receptor binding,protein kinase regulator activity,kinase binding,protein kinase binding,MHC class II protein complex binding,nitric-oxide synthase regulator activity,TPR domain binding,heat shock protein binding,ubiquitin protein ligase binding,dATP binding,peptide…	11.9489	12.2505	11.0371	11.8778	11.4254	11.3524	12.5313	12.2288	12.2251	11.745	11.3234	11.3912	12.7674	12.4968	12.3338	11.9911	11.6882	12.4686	11.7081	12.0221	11.9456	12.4893	11.6378	12.1831	11.9814	11.8113	10.9167	10.6728	10.7094	10.8021	10.5093	10.6476	12.2872	12.25	12.9618	10.8958	11.0775	11.0737	11.2242	11.4403	10.8461	11.4368	11.3455
RAB11FIP1	Rab11 family-interacting protein 1	RFIP1_HUMAN	Q6WKZ4	protein transport,negative regulation of adiponectin secretion,regulated exocytosis	cytosol,phagocytic vesicle membrane,intracellular membrane-bounded organelle,recycling endosome	small GTPase binding	7.27559	6.83311	6.53087	5.88509	8.27495	7.13565	4.33267	3.90941	5.05252	7.92156	6.67441	5.42255	-1.97175	4.11417	7.88449	-6.49827	1.98242	-7.26073	4.69579	7.51745	1.60616	9.82142	5.09505	5.54525	2.82621	3.71141	6.9774	2.15219	6.43772	-6.9008	6.14114	7.46365	4.46471	7.64894	7.30196	4.60098	6.07271	2.6753	6.08566	6.28209	7.28721	7.12487	5.33541
NUP188	Nucleoporin NUP188 homolog	NU188_HUMAN	Q5SRE5	protein import into nucleus,mRNA transport,RNA export from nucleus	nuclear envelope,cytosol,membrane,nuclear pore inner ring	structural constituent of nuclear pore	6.65354	6.44654	5.84871	6.67024	5.61061	5.94738	7.97713	8.52031	7.58584	7.0507	6.9017	9.89811	7.56987	7.33101	8.77562	8.76314	8.08602	7.95496	7.57552	8.48647	7.71801	7.66398	6.3065	7.58732	8.11098	8.32752	2.79353	-6.20419	-6.55872	6.87538	6.53134	10.6405	8.49169	7.96274	7.62405	7.33101	10.4356	6.90863	5.66674	6.80759	4.66995	6.32483	6.75317
GMPS	GMP synthase [glutamine-hydrolyzing]	GUAA_HUMAN	P49915	GMP biosynthetic process,glutamine metabolic process,purine nucleobase biosynthetic process,purine ribonucleoside monophosphate biosynthetic process	cytosol	GMP synthase activity,GMP synthase (glutamine-hydrolyzing) activity,ATP binding,pyrophosphatase activity	8.2319	8.00382	8.10266	8.01245	8.98616	8.603	8.7731	9.52166	8.28587	8.18405	8.0274	8.73774	9.01889	8.77423	8.92009	8.91027	8.7513	8.60008	9.06675	8.97299	8.65143	7.68544	8.73399	9.09899	8.93335	8.66728	7.48179	6.90798	7.49596	7.21972	6.48268	7.10383	9.29659	8.29301	8.92266	7.50821	7.84847	7.69992	8.40505	8.34412	7.71538	8.31115	8.43076
DSG1	Desmoglein-1	DSG1_HUMAN	Q02413	cell-cell junction assembly,homophilic cell adhesion via plasma membrane adhesion molecules,calcium-dependent cell-cell adhesion via plasma membrane cell adhesion molecules,response to progesterone,protein stabilization,maternal process involved in female pregnancy,cell-cell adhesion	cell-cell junction,cornified envelope,cytosol,plasma membrane,cytoplasmic side of plasma membrane,integral component of membrane,apical plasma membrane,lateral plasma membrane,desmosome,ficolin-1-rich granule membrane	calcium ion binding,protein binding,toxic substance binding,gamma-catenin binding	7.72268	6.75473	9.01298	6.68926	7.42617	5.37495	6.19901	4.76162	6.11195	7.15072	3.57072	6.82169	6.24082	2.5053	5.30059	-6.42582	-7.534	4.5101	-6.68521	-6.89277	4.57281	4.07915	8.07168	6.50614	5.87008	4.09723	8.92081	7.68946	6.67953	8.00441	8.47348	7.41302	5.83065	1.18321	5.78298	8.47431	7.58836	7.44602	7.4484	7.87378	7.26147	8.56115	8.11755
RSL1D1	Ribosomal L1 domain-containing protein 1	RL1D1_HUMAN	O76021	regulation of protein localization,osteoblast differentiation,regulation of apoptotic process,regulation of cellular senescence,maturation of LSU-rRNA	chromosome,nucleolus,membrane,90S preribosome	RNA binding,mRNA 3'-UTR binding,cadherin binding,mRNA 5'-UTR binding	7.26757	7.35847	6.60138	7.52604	7.39538	7.0266	8.07488	7.59903	7.86644	7.16209	7.1957	7.56103	7.9297	8.27006	7.60081	8.22055	8.42654	7.97185	8.73827	7.87516	8.35633	9.34456	7.04577	7.125	7.40425	7.63397	7.09846	6.4573	7.23185	7.19975	7.39075	7.61322	7.28711	6.30545	6.20887	8.05407	7.5596	7.85769	7.45526	7.46037	7.04756	7.29513	6.8621
RAB11FIP5	Rab11 family-interacting protein 5	A0A1B0GTL5_HUMAN	A0A1B0GTL5				-7.15692	0.93841	-7.38245	-7.7074	2.96807	2.25485	-7.91155	-7.41971	-0.095265	-7.35868	-6.86835	-6.69721	-7.91686	-7.64071	-7.53837	-6.44509	2.44141	-7.31818	2.35768	2.27995	-7.35102	-7.26022	-6.88889	-7.61124	-7.53863	-7.57891	-5.62868	-6.44878	2.56118	2.18399	-6.66213	-6.81627	4.37633	-8.34988	2.44841	-6.38114	3.19339	-6.89058	-0.165597	3.69822	1.95321	-7.01997	-6.73899
PGAM1	Phosphoglycerate mutase 1	PGAM1_HUMAN	P18669	glycolytic process,regulation of glycolytic process,regulation of pentose-phosphate shunt,respiratory burst	extracellular region,cytoplasm,cytosol,membrane,secretory granule lumen,extracellular exosome,ficolin-1-rich granule lumen	bisphosphoglycerate mutase activity,phosphoglycerate mutase activity,protein binding,hydrolase activity,protein kinase binding	9.58944	9.96079	9.70248	10.2111	9.97819	9.50272	7.54778	8.04963	7.95589	9.7233	7.74832	6.81707	7.63769	7.79936	6.99216	6.76402	7.51656	7.07156	6.52709	7.12378	7.55413	7.14328	8.5116	9.58516	8.54906	7.04587	10.2306	9.37285	9.62277	8.83353	8.38934	9.896	8.96914	8.49002	9.41018	9.58091	10.4061	9.08261	9.64417	9.68188	9.61031	9.84713	10.0508
EIF4G1	Eukaryotic translation initiation factor 4 gamma 1	IF4G1_HUMAN	Q04637	behavioral fear response,cap-dependent translational initiation,translation,translational initiation,regulation of translational initiation,negative regulation of autophagy,negative regulation of peptidyl-threonine phosphorylation,positive regulation of cell death,positive regulation of cell growth,cellular response to nutrient levels,positive regulation of cellular protein metabolic process,deve…	nucleus,cytoplasm,cytosol,cytoplasmic stress granule,membrane,polysome,eukaryotic translation initiation factor 4F complex	RNA binding,mRNA binding,translation initiation factor activity,protein binding,ATP binding,translation factor activity, RNA binding,eukaryotic initiation factor 4E binding,translation initiation factor binding,identical protein binding,binding, bridging	8.7249	8.31975	9.11456	8.69039	9.09104	9.20028	9.40924	9.66516	9.54804	8.41417	8.50329	8.79425	9.50778	9.91381	9.62131	9.64427	9.17343	9.54649	9.7955	9.74294	9.23658	9.43132	8.81737	9.43093	9.42189	8.97306	8.19412	8.40717	8.35401	8.3716	8.26607	8.52055	9.52775	9.23386	9.39059	7.7721	8.6607	7.52322	8.89945	8.88419	8.66374	7.9593	8.65137
SYNRG	Synergin gamma	SYNRG_HUMAN	Q9UMZ2	intracellular protein transport,endocytosis	cytoplasm,Golgi apparatus,perinuclear region of cytoplasm,AP-1 adaptor complex,clathrin coat of trans-Golgi network vesicle	protein binding	7.05758	7.6739	7.60918	5.78677	7.27782	6.87337	5.55291	6.14077	6.42398	7.21173	5.322	7.44751	5.85859	6.30208	5.69804	5.03997	3.81885	5.7671	4.8855	5.62196	6.7065	-7.06561	7.74789	5.59214	4.63203	6.90636	-5.28725	2.15415	7.00118	7.15316	6.35195	6.98269	7.19538	8.19542	6.8809	4.58242	6.80608	4.28423	7.00202	7.26727	6.83866	6.66861	6.79872
CCT6A	T-complex protein 1 subunit zeta	TCPZ_HUMAN	P40227	protein folding,positive regulation of telomere maintenance via telomerase,protein stabilization,chaperone-mediated protein folding,positive regulation of establishment of protein localization to telomere,positive regulation of protein localization to Cajal body,positive regulation of telomerase RNA localization to Cajal body	cytoplasm,cytosol,chaperonin-containing T-complex,microtubule,extracellular exosome	RNA binding,protein binding,ATP binding,ATPase activity,protein binding involved in protein folding,WD40-repeat domain binding,unfolded protein binding	9.23556	8.99216	9.22176	9.50887	8.93957	9.39075	9.53015	9.31562	9.69867	9.90891	8.91872	9.20025	10.0233	9.78486	9.84238	9.67178	8.99238	9.7796	10.0601	10.3743	8.76052	9.94509	8.79702	9.04752	9.29948	9.86334	8.75714	7.90103	8.8723	8.71157	8.00578	9.02668	10.9144	9.17993	10.5704	8.55494	8.37177	8.37876	9.45445	9.13233	9.04681	8.95177	8.91486
GAPVD1	GTPase-activating protein and VPS9 domain-containing protein 1	GAPD1_HUMAN	Q14C86	endocytosis,signal transduction,regulation of GTPase activity,regulation of protein transport	endosome,cytosol,plasma membrane,endocytic vesicle	guanyl-nucleotide exchange factor activity,GTPase activator activity,GTPase activating protein binding,cadherin binding,small GTPase binding	5.70921	8.97392	6.98435	8.77616	6.22957	6.89836	7.65722	7.71732	9.4202	5.29154	3.65233	7.27692	7.84596	7.91875	7.54864	7.58519	9.40668	9.62437	7.44314	7.35581	8.06907	-6.91659	8.81689	7.50304	7.71285	7.89969	4.95307	-6.49786	5.26917	3.94169	4.32067	-6.62461	7.97347	8.60995	7.86563	-6.59196	-6.98148	3.93157	6.28928	5.99309	3.57546	6.96301	6.13696
COG1	Conserved oligomeric Golgi complex subunit 1	COG1_HUMAN	Q8WTW3	retrograde transport, vesicle recycling within Golgi,intra-Golgi vesicle-mediated transport,Golgi organization,protein transport,glycosylation	Golgi membrane,Golgi apparatus,trans-Golgi network membrane,Golgi transport complex	protein binding	5.37391	7.32425	6.11024	6.55699	4.52865	8.6765	6.5735	6.17477	7.00039	4.74826	3.42348	4.49809	6.90828	5.31126	6.6466	7.31672	6.46373	4.71858	7.13599	5.78831	6.1568	-7.0525	6.43759	5.09871	5.94493	7.38737	-5.31626	-6.33147	4.35137	9.09071	4.28908	4.62244	7.23388	7.45813	6.46053	3.39166	4.34679	5.50548	4.42195	6.38305	5.18539	6.59774	3.78347
EIF4G3	Eukaryotic translation initiation factor 4 gamma 3	A0A0U1RQK7_HUMAN	A0A0U1RQK7				3.03213	-7.52894	-7.49083	4.23317	-7.20592	-7.08869	-7.51678	4.08719	4.32644	-7.32606	3.07883	-6.6625	-7.87573	-7.74206	2.91618	-6.38333	3.82279	3.82237	1.88493	-7.18363	3.64569	6.43491	2.58982	-7.90546	-7.61651	3.1586	-5.31051	-6.32868	-6.25347	-6.99181	3.11721	-6.56687	-7.04675	-8.22376	-7.13629	-6.26829	-7.09877	1.71701	-6.73321	-7.51337	2.34586	-7.25526	3.54635
HSPA8	Heat shock cognate 71 kDa protein	HSP7C_HUMAN	P11142	protein folding,response to unfolded protein,cellular response to starvation,regulation of protein stability,protein refolding,regulation of protein complex assembly,positive regulation by host of viral genome replication,negative regulation of transcription, DNA-templated,ATP metabolic process,positive regulation of mRNA splicing, via spliceosome,regulation of cell cycle,membrane organization,re…	Prp19 complex,extracellular region,extracellular space,nucleus,nucleoplasm,spliceosomal complex,nucleolus,lysosomal membrane,late endosome,cytosol,plasma membrane,focal adhesion,membrane,secretory granule lumen,melanosome,lysosomal lumen,perinuclear region of cytoplasm,clathrin-sculpted gamma-aminobutyric acid transport vesicle membrane,extracellular exosome,blood microparticle,lumenal side of ly…	G-protein coupled receptor binding,phosphatidylserine binding,RNA binding,protein binding,ATP binding,ATPase activity,enzyme binding,MHC class II protein complex binding,protein binding, bridging,heat shock protein binding,ubiquitin protein ligase binding,cadherin binding,unfolded protein binding,chaperone binding,C3HC4-type RING finger domain binding,Requires Ontology,protein binding involved in…	11.0346	11.7505	11.2124	11.673	11.8226	11.3164	11.5114	12.0291	11.7255	12.5005	11.4111	11.6235	11.6791	11.5747	11.0067	11.5932	11.1537	11.604	11.624	11.7698	11.6338	10.2163	12.393	11.6362	11.3647	11.3257	11.2518	11.5154	11.0231	10.7024	10.9452	11.324	11.9257	11.5514	12.1573	11.5717	11.3897	11.8261	11.515	12.133	11.0395	11.7736	10.5156
HNRNPK	Heterogeneous nuclear ribonucleoprotein K	HNRPK_HUMAN	P61978	regulation of low-density lipoprotein particle clearance,positive regulation of receptor-mediated endocytosis,Requires Ontology,negative regulation of apoptotic process,mRNA splicing, via spliceosome,RNA processing,signal transduction,negative regulation of transcription, DNA-templated,positive regulation of transcription from RNA polymerase II promoter,negative regulation of mRNA splicing, via s…	chromatin,podosome,nucleus,nucleoplasm,cytoplasm,focal adhesion,cytoplasmic stress granule,membrane,cell projection,extracellular exosome,catalytic step 2 spliceosome,ribonucleoprotein complex	DNA binding,RNA binding,protein binding,protein domain specific binding,identical protein binding,cadherin binding,mRNA binding	9.79631	10.2225	9.57387	9.77465	9.72031	9.72948	9.8935	10.3631	9.62997	9.99451	9.81147	9.82949	10.1708	10.0158	9.78071	10.1675	10.0971	9.97515	10.4081	10.3546	10.534	11.2836	9.92995	9.3115	9.70422	9.96643	10.4446	10.5953	10.0708	10.0399	8.98081	9.81518	9.98148	9.86104	9.79066	10.038	9.38021	9.85753	10.4737	10.1329	10.6121	9.85486	9.45225
RPL36	60S ribosomal protein L36	RL36_HUMAN	Q9Y3U8	cytoplasmic translation,translation	nucleolus,cytoplasm,cytosol,membrane,cytosolic large ribosomal subunit,cytosolic ribosome,polysomal ribosome	RNA binding,structural constituent of ribosome	9.46464	9.20791	9.80959	9.56926	10.0789	9.58515	10.0278	9.79988	9.65668	9.24466	9.26298	9.45587	9.8711	9.65217	10.0315	9.39437	10.277	9.66539	9.42631	10.0282	8.3649	5.23296	9.77011	10.4249	9.64088	9.33618	8.86574	9.53307	9.77363	9.31064	8.3456	9.61183	9.52496	9.63932	9.07217	9.48695	9.3906	9.39688	9.27671	9.72798	9.03702	9.42237	9.61946
C21orf2	Protein C21orf2	CU002_HUMAN	O43822	cellular response to DNA damage stimulus,cytoskeleton organization,smoothened signaling pathway,regulation of cell shape,cilium morphogenesis	photoreceptor outer segment,cytoplasm,mitochondrion,cytosol,plasma membrane,photoreceptor connecting cilium,ciliary basal body,intracellular membrane-bounded organelle	molecular_function,protein binding	-7.24544	-7.37346	-7.49865	-7.91299	-7.22723	-6.98739	-7.85173	-7.69798	-7.8193	-7.37085	-7.02412	-6.6765	-7.9497	-7.72672	-7.4848	-6.46214	-7.77501	-7.27636	-6.58274	-7.03287	-7.49855	-6.95712	-6.97347	-7.64365	-7.83313	-7.89734	-5.41246	-6.16754	-6.43595	-7.07253	-6.48758	-6.80642	-6.82263	-8.22832	-7.16456	-6.32887	-6.83766	-6.93605	-6.74277	-7.63069	-6.8563	-7.09242	-6.84661
HNRNPA2B1	Heterogeneous nuclear ribonucleoproteins A2/B1	ROA2_HUMAN	P22626	negative regulation of transcription from RNA polymerase II promoter,mRNA splicing, via spliceosome,mRNA processing,mRNA export from nucleus,primary miRNA processing,G-quadruplex DNA unwinding,negative regulation of mRNA splicing, via spliceosome,RNA transport,positive regulation of telomere maintenance via telomere lengthening,Requires Ontology,miRNA transport	chromosome, telomeric region,nucleus,nucleoplasm,cytoplasm,Cajal body,membrane,nuclear matrix,extracellular exosome,spliceosomal complex,catalytic step 2 spliceosome,ribonucleoprotein complex	RNA binding,mRNA 3'-UTR binding,protein binding,miRNA binding,single-stranded telomeric DNA binding,pre-mRNA intronic binding,G-rich strand telomeric DNA binding,N6-methyladenosine-containing RNA binding	9.32582	9.64977	8.61897	9.88345	9.93159	10.1549	9.33515	9.32978	9.42917	9.80057	9.45468	9.13566	9.77467	9.21169	9.16875	9.00752	9.28575	9.17757	9.6366	8.73514	8.58623	11.1709	9.25316	8.72195	8.50227	8.17667	10.0888	9.97201	9.70767	10.062	9.90278	10.1804	7.72526	8.4818	8.09609	10.0076	10.4465	10.4679	9.87223	9.92386	10.2418	9.33214	9.5642
ESYT1	Extended synaptotagmin-1	ESYT1_HUMAN	Q9BSJ8	lipid transport,Requires Ontology	endoplasmic reticulum,endoplasmic reticulum membrane,membrane,integral component of endoplasmic reticulum membrane,intrinsic component of endoplasmic reticulum membrane,extrinsic component of cytoplasmic side of plasma membrane	protein binding,identical protein binding,calcium ion binding,calcium-dependent phospholipid binding,phosphatidylcholine binding,phosphatidylinositol binding,phosphatidylethanolamine binding	7.72987	7.89551	7.31775	8.07638	7.6769	7.80019	7.45885	7.88899	7.97622	7.92459	6.77774	7.9138	8.1272	7.59455	7.48792	8.27615	8.01548	7.9603	7.87071	8.2043	7.7592	8.29793	7.33678	8.39254	8.4816	8.02432	7.63081	6.29601	7.16651	7.48769	7.50115	6.77388	8.60315	8.28108	8.50844	8.19592	8.31315	8.80607	8.5449	8.17226	7.36183	7.87006	7.98625
TUBB4B	Tubulin beta-4B chain	TBB4B_HUMAN	P68371	natural killer cell mediated cytotoxicity,mitotic cell cycle,microtubule cytoskeleton organization	extracellular region,nucleus,cytosol,cytoskeleton,microtubule,azurophil granule lumen,extracellular exosome,extracellular vesicle,cytoplasm	double-stranded RNA binding,GTPase activity,protein binding,MHC class I protein binding,unfolded protein binding,structural constituent of cytoskeleton,GTP binding	12.6005	12.3509	12.2619	11.7858	12.5149	12.7157	13.0578	12.357	12.4088	12.7017	12.6352	13.0103	13.1107	13.3276	12.9499	13.6703	13.5694	13.1586	12.6408	12.9995	12.8881	11.1703	13.082	12.9484	12.9606	12.9196	12.2006	11.0462	11.8018	12.2648	12.7309	12.1946	13.4134	12.7531	13.0586	12.1727	12.3063	12.3162	11.645	12.4145	12.5242	12.4964	12.686
TUBB2A	Tubulin beta-2A chain	TBB2A_HUMAN	Q13885	mitotic cell cycle,microtubule cytoskeleton organization,neuron migration	nucleus,microtubule,extracellular exosome,extracellular vesicle,cytoplasm	GTPase activity,protein binding,GTP binding,structural constituent of cytoskeleton	9.47391	9.64914	11.0755	9.9777	9.52904	9.41076	11.071	11.0196	10.2212	9.60219	8.92536	8.61481	9.60917	11.3529	9.92478	10.2383	9.41153	10.4284	9.7232	9.77086	9.6	3.51827	11.3001	9.09721	11.4063	9.06596	9.05903	10.5427	9.57975	10.9774	9.47771	11.0391	9.91495	10.746	11.4525	8.08031	10.2456	8.90403	8.65704	10.101	9.71933	9.44734	10.4903
TUBB	Tubulin beta chain	TBB5_HUMAN	P07437	odontoblast differentiation,microtubule-based process,cytoskeleton-dependent intracellular transport,natural killer cell mediated cytotoxicity,regulation of synapse organization,spindle assembly,cell division,microtubule cytoskeleton organization,mitotic cell cycle	extracellular region,nucleus,nuclear envelope lumen,cytoplasm,cytosol,cytoskeleton,microtubule,azurophil granule lumen,cytoplasmic ribonucleoprotein granule,cell body,membrane raft,extracellular exosome,macromolecular complex	GTPase activity,structural molecule activity,protein binding,protein domain specific binding,ubiquitin protein ligase binding,GTPase activating protein binding,MHC class I protein binding,macromolecular complex binding,GTP binding,structural constituent of cytoskeleton	11.8571	11.6488	12.2186	12.0521	11.5358	11.8309	11.627	12.2588	12.1098	11.5707	11.8173	11.8051	11.5678	12.0585	12.6767	13.6392	11.9297	12.7115	12.2447	12.1975	11.5739	6.76489	12.351	12.2532	11.6358	12.0704	12.25	11.9504	12.2406	12.5389	10.8158	12.2805	12.9628	12.7577	12.9854	11.3003	12.0968	11.2189	12.3074	11.5508	12.5476	10.9942	13.0235
RPS16	40S ribosomal protein S16	RS16_HUMAN	P62249	cytoplasmic translation,rRNA processing,translation,ribosomal small subunit biogenesis,cellular response to leukemia inhibitory factor,maturation of SSU-rRNA from tricistronic rRNA transcript (SSU-rRNA, 5.8S rRNA, LSU-rRNA)	nucleoplasm,cytosol,focal adhesion,membrane,cytosolic ribosome,extracellular exosome,small ribosomal subunit,cytosolic small ribosomal subunit	RNA binding,structural constituent of ribosome,protein binding	11.1771	10.9108	10.7897	11.2786	10.6773	11.2302	11.3502	11.4837	11.1552	11.0208	10.9197	11.3135	11.8129	11.2312	11.8212	11.9756	12.0764	11.3462	11.8339	10.8239	10.9279	6.98027	10.7634	11.7332	11.859	11.864	10.5222	10.8806	10.432	10.3375	10.7199	10.6316	11.9833	11.4132	12.0506	10.5332	10.4047	10.4873	10.8923	10.774	11.0274	10.3022	11.0904
C1QBP	Complement component 1 Q subcomponent-binding protein, mitochondrial""	C1QBP_HUMAN	Q07021	negative regulation of transcription from RNA polymerase II promoter,mRNA processing,apoptotic process,immune response,complement activation, classical pathway,RNA splicing,phosphatidylinositol 3-kinase signaling,regulation of complement activation,negative regulation of interferon-gamma production,negative regulation of interleukin-12 production,negative regulation of MDA-5 signaling pathway,neg…	extracellular space,nucleus,nucleolus,cytoplasm,mitochondrion,mitochondrial matrix,cytosol,plasma membrane,cell surface,membrane,presynaptic active zone,glutamatergic synapse,GABA-ergic synapse	complement component C1q binding,transcription corepressor activity,mRNA binding,protein kinase C binding,protein binding,hyaluronic acid binding,transcription factor binding,kininogen binding,adrenergic receptor binding,mitochondrial ribosome binding	9.25036	9.7065	9.54648	9.70461	9.80621	9.81318	9.205	9.39602	9.23733	10.1342	9.5563	9.21262	8.70319	9.08218	8.82995	9.85531	9.81431	9.74287	10.0685	9.80161	9.80272	5.51147	9.61431	9.99123	9.57174	10.1823	10.3709	10.3355	10.6043	9.31337	9.63112	9.59245	10.5254	9.80878	10.4097	9.3907	9.94069	10.1361	9.21175	9.82157	10.1332	10.3474	10.2906
H1FX	Histone H1x	H1X_HUMAN	Q92522	nucleosome assembly,chromosome condensation,negative regulation of DNA recombination,nucleosome positioning	nucleoplasm,nucleolus,nucleosome,nucleus	RNA binding,cadherin binding,double-stranded DNA binding,nucleosomal DNA binding	5.93768	8.17527	8.83054	9.14939	9.14201	10.3239	8.70565	8.44567	8.72816	9.13061	7.72216	8.11803	9.19918	9.42954	7.15414	7.58717	7.03408	8.71712	8.39342	10.1386	8.88369	7.06955	8.79731	9.04665	8.90224	5.92174	10.3751	10.0851	8.6441	9.36483	8.57734	9.28894	9.63653	6.22258	7.20043	9.88636	9.98792	9.95441	9.41905	8.64665	8.98675	8.74582	5.91438
CCAR2	Cell cycle and apoptosis regulator protein 2	CCAR2_HUMAN	Q8N163	mRNA processing,cellular response to DNA damage stimulus,cell cycle,RNA splicing,response to UV,Wnt signaling pathway,negative regulation of cell growth,regulation of protein stability,negative regulation of proteasomal ubiquitin-dependent protein catabolic process,regulation of DNA-templated transcription, elongation,regulation of circadian rhythm,positive regulation of apoptotic process,negativ…	chromatin,nucleus,nucleoplasm,cytoplasm,mitochondrial matrix,spindle,DBIRD complex	RNA polymerase II core binding,RNA binding,enzyme inhibitor activity,protein binding,enzyme binding,ligand-dependent nuclear receptor transcription coactivator activity	8.03698	8.5162	8.15431	8.28978	7.92862	8.28917	8.55516	8.72925	8.31912	8.5007	8.22946	8.19646	8.95399	8.48332	8.48319	8.75373	8.3481	8.42716	8.65364	8.5576	8.53174	9.67336	8.42375	8.54682	8.50521	8.69886	6.63203	6.50566	6.83757	7.19438	7.23973	7.37923	8.33285	8.14798	8.88798	7.19833	7.46905	7.81812	8.60715	8.14382	8.15373	8.42306	8.32296
DHX15	Pre-mRNA-splicing factor ATP-dependent RNA helicase DHX15	DHX15_HUMAN	O43143	mRNA processing,RNA splicing,response to toxic substance,response to alkaloid	nucleus,nucleoplasm,nucleolus,nuclear speck,U12-type spliceosomal complex,spliceosomal complex,intracellular	RNA binding,RNA helicase activity,double-stranded RNA binding,protein binding,ATP binding,ATPase activity	8.84458	9.2516	8.55884	9.10972	9.11267	9.1965	9.10067	9.42296	9.66372	8.93517	8.95009	9.24732	9.47159	9.3152	9.27329	9.59646	9.95211	9.4133	10.0726	9.84676	10.2509	9.97717	8.62551	9.76161	9.623	9.82671	7.93896	7.78357	7.96943	8.12899	9.23521	8.55942	9.48387	9.41819	9.57969	8.29117	8.64874	8.86268	9.33415	9.05773	8.8242	8.82221	8.89046
PCM1	Pericentriolar material 1 protein	PCM1_HUMAN	Q15154	neuron migration,centrosome cycle,interkinetic nuclear migration,cytoplasmic microtubule organization,microtubule anchoring,social behavior,intraciliary transport involved in cilium morphogenesis,negative regulation of neurogenesis,cilium morphogenesis,protein localization to centrosome,positive regulation of intracellular protein transport,neuronal stem cell population maintenance,Requires Ontol…	Requires Ontology,centrosome,pericentriolar material,cytoplasm,cytosol,membrane,nuclear membrane,centriolar satellite,ciliary transition zone,apical part of cell,macromolecular complex,ciliary basal body,centriole	protein binding,identical protein binding	7.96377	8.13174	8.24954	7.82392	8.0575	8.87927	8.59793	8.56356	8.0238	8.58725	8.48844	9.13149	8.59426	8.33472	8.28465	8.97336	8.75054	8.14004	8.82342	8.59553	8.87488	6.11184	9.0604	8.46164	8.24041	8.43408	5.67321	7.11438	8.5566	7.73718	7.71506	8.79523	8.77548	7.69177	7.63811	7.19615	6.65363	6.52896	7.22635	7.43827	8.4498	7.68135	7.78122
PRRC2A	Protein PRRC2A	PRC2A_HUMAN	P48634	cell differentiation	nucleoplasm,cytosol,plasma membrane,membrane,extracellular exosome	RNA binding,protein binding	7.8488	7.75843	8.03513	7.898	8.02788	8.09517	8.16395	8.03352	8.18347	7.33934	7.68412	7.56186	8.55304	8.6781	8.58926	8.68081	8.47819	8.60235	8.91614	9.06945	8.9858	7.96828	7.5735	7.77626	7.74214	7.29751	5.74811	7.3551	7.76949	7.67009	7.50465	7.8704	7.69262	7.81198	7.81367	7.6066	7.79018	7.65141	7.61078	8.00915	8.02042	7.72408	7.86274
SNX9	Sorting nexin-9	SNX9_HUMAN	Q9Y5X1	mitotic cytokinesis,intracellular protein transport,endocytosis,receptor-mediated endocytosis,endosomal transport,positive regulation of actin filament polymerization,cleavage furrow formation,positive regulation of GTPase activity,positive regulation of protein kinase activity,positive regulation of membrane protein ectodomain proteolysis,lipid tube assembly,macromolecular complex assembly,membr…	clathrin-coated vesicle,cuticular plate,ruffle,cytoplasm,trans-Golgi network,cytosol,plasma membrane,cytoplasmic vesicle membrane,extrinsic component of cytoplasmic side of plasma membrane,cytoplasmic vesicle,extracellular exosome	protein binding,1-phosphatidylinositol binding,ubiquitin protein ligase binding,phosphatidylinositol binding,identical protein binding,protein homodimerization activity,cadherin binding,Arp2/3 complex binding	-7.06661	3.37161	-7.2534	2.21389	-7.39652	-7.13796	-7.89556	-7.54866	4.04311	5.29488	3.89319	-6.54118	2.93937	5.64029	-7.45533	4.1956	7.84224	6.87825	-6.8233	5.87094	6.94284	-7.07673	-6.83189	5.10449	4.661	3.4956	4.64928	4.62361	4.14278	1.60087	-6.88764	5.94005	4.77554	4.99703	4.76131	-6.66922	5.17517	-6.76743	4.28795	3.00592	5.28952	7.0205	3.98712
CEP170	Centrosomal protein of 170 kDa	CE170_HUMAN	Q5SW79		centrosome,centriole,cytosol,microtubule,mitotic spindle,Requires Ontology	protein binding	3.35601	2.57697	6.33178	2.13304	3.86389	3.66152	3.57237	7.29092	3.57752	5.18826	-7.08218	-6.45765	3.63477	3.80983	-7.68618	2.97358	4.36712	3.71541	7.42023	-7.10108	0.994746	2.98017	-6.86795	-7.54992	3.33119	1.36879	-5.37378	3.23066	-6.65048	4.84505	2.30344	7.19571	2.89096	4.47866	2.50676	1.25004	-7.08841	-6.95874	4.68775	2.35308	6.68475	1.76772	-6.81573
MRPL51	39S ribosomal protein L51, mitochondrial""	RM51_HUMAN	Q4U2R6	translation,mitochondrial translation	mitochondrion,mitochondrial inner membrane,mitochondrial ribosome,mitochondrial large ribosomal subunit	structural constituent of ribosome,protein binding	0.930738	1.06973	-7.33427	-7.72913	-7.2022	-7.36257	-7.62508	2.76975	4.83982	-7.0091	-6.88765	-6.52012	4.50338	4.1943	1.64566	-6.47915	-7.56	4.21708	2.52509	4.99338	2.03824	-7.02748	1.92465	-7.67703	-0.347519	5.02617	-5.37427	-6.11447	3.68453	-6.85865	-6.55278	-6.68645	3.98138	3.40783	3.71955	-6.4464	-6.99465	-6.81381	1.61458	-7.48704	0.780351	-7.45735	-6.6864
HIST2H2BE	Histone H2B type 2-E	H2B2E_HUMAN	Q16778	innate immune response in mucosa,nucleosome assembly,antibacterial humoral response,defense response to Gram-positive bacterium,Requires Ontology	extracellular space,nucleus,nucleoplasm,cytosol,extracellular exosome,nucleosome	DNA binding,protein binding,protein heterodimerization activity	12.3262	12.829	11.8045	11.9718	12.1501	12.204	11.0644	10.863	10.7526	12.1191	12.5139	13.2275	10.3443	10.5493	10.298	12.4975	11.3345	11.1534	11.8207	11.2554	11.9962	10.0829	12.8608	10.7682	10.9462	10.639	11.5964	11.926	12.2248	10.857	11.4889	12.3275	9.86154	9.55477	10.1208	10.0184	11.0149	12.0601	12.2727	12.5872	11.8958	11.7792	11.5129
GNAI2	Guanine nucleotide-binding protein G(i) subunit alpha-2	GNAI2_HUMAN	P04899	cell cycle,signal transduction,G-protein coupled receptor signaling pathway,adenylate cyclase-activating G-protein coupled receptor signaling pathway,negative regulation of adenylate cyclase activity,G-protein coupled acetylcholine receptor signaling pathway,response to nutrient,cell proliferation,positive regulation of cell proliferation,positive regulation of cell migration,positive regulation …	nucleoplasm,cytoplasm,centrosome,cytosol,plasma membrane,membrane,dendrite,midbody,cell body,membrane raft,synapse,extracellular exosome,extracellular vesicle,heterotrimeric G-protein complex	protein binding,GTP binding,metal ion binding,G-protein coupled receptor binding,GTPase activity,G-protein beta/gamma-subunit complex binding	7.76458	8.45509	7.76596	8.0935	7.78498	7.39408	8.33201	8.25893	8.43074	8.23651	7.51328	8.01039	8.48094	8.02525	8.12768	7.89707	8.57758	8.37217	7.86322	7.53942	8.28337	7.21316	7.77062	8.37171	8.239	8.52534	6.2795	5.84026	6.62067	7.48754	7.18351	6.53453	8.29037	9.12983	8.55658	8.08106	7.56455	8.24179	8.47615	7.87234	7.76201	7.92393	7.98744
JPT2	Jupiter microtubule associated homolog 2	JUPI2_HUMAN	Q9H910		cytosol,plasma membrane,nucleus		6.00444	7.87663	7.80921	7.54266	6.51322	7.36053	7.03881	7.05457	7.78678	7.51976	6.95468	7.90424	6.74656	7.67705	7.46517	7.80804	6.21491	7.44764	7.89696	7.74624	7.78833	7.22231	7.51613	7.81597	7.61007	7.72871	7.97521	8.39298	8.02812	7.94781	7.4074	8.26924	7.93323	7.73727	8.41317	4.94804	6.97842	5.39073	8.64343	7.20635	7.23032	6.94716	7.63142
LUC7L2	Putative RNA-binding protein Luc7-like 2	LC7L2_HUMAN	Q9Y383	mRNA splice site selection	nuclear speck,U1 snRNP,U2-type prespliceosome	RNA binding,protein binding,enzyme binding,mRNA binding	8.1928	8.26464	7.98713	8.07986	7.3419	8.69115	7.62163	7.2489	7.47402	8.25493	7.82776	8.4538	6.25632	6.98843	7.02153	7.41321	7.46687	7.73927	7.59664	7.88751	7.91483	8.72003	8.21228	7.08727	7.75097	6.84538	8.00401	8.29408	7.98798	7.85878	8.14	8.48811	6.81152	7.26835	7.30887	8.78956	8.75336	8.58618	8.94687	8.06917	8.35113	7.46157	8.19024
TNRC6B	Trinucleotide repeat-containing gene 6B protein	TNR6B_HUMAN	Q9UPQ9	gene silencing by RNA,miRNA mediated inhibition of translation,positive regulation of nuclear-transcribed mRNA poly(A) tail shortening,positive regulation of nuclear-transcribed mRNA catabolic process, deadenylation-dependent decay,Requires Ontology,gene silencing by miRNA	cytosol,cytoplasmic mRNA processing body,nucleoplasm	RNA binding,protein binding	-7.23236	3.45181	2.47576	1.65475	-7.25022	-7.15885	2.74458	2.90209	1.68439	-7.37859	6.17149	0.0562536	3.81278	3.78015	1.48959	-6.4213	2.25405	-7.57588	2.62832	3.27776	3.03524	-7.31099	-6.88815	3.26862	3.25662	0.978382	-5.37448	-6.23804	-6.26285	-6.98833	-6.61779	-6.48247	2.26848	-8.37791	-7.06268	-6.53093	-6.72906	-6.68557	-6.78047	-7.76231	3.68672	-7.2871	2.73359
U2AF2	Splicing factor U2AF 65 kDa subunit	U2AF2_HUMAN	P26368	mRNA splicing, via spliceosome,mRNA processing,negative regulation of protein ubiquitination,positive regulation of RNA splicing,negative regulation of mRNA splicing, via spliceosome	nucleus,nucleoplasm,spliceosomal complex,nuclear speck,U2AF,U2-type prespliceosome,commitment complex	RNA binding,protein binding,enzyme binding,pre-mRNA 3'-splice site binding,C2H2 zinc finger domain binding,poly-pyrimidine tract binding	7.91559	8.74119	7.62536	7.40496	7.69825	7.29955	6.77059	6.77244	7.48358	7.93566	8.46939	7.53832	7.83392	8.25027	7.87533	9.54271	8.53058	8.61086	9.6771	8.94902	9.02313	6.83343	8.37024	7.81713	8.2324	7.38949	7.92249	7.73647	8.80954	7.60568	7.54353	8.3016	7.97442	8.12816	8.15883	8.42209	7.58403	8.37452	8.52443	7.94079	8.22595	7.98688	8.16105
KLC3	Kinesin light chain 3	KLC3_HUMAN	Q6P597	spermatogenesis,spermatid development,axo-dendritic transport,Requires Ontology,microtubule-based movement	mitochondrion,microtubule,motile cilium,ciliary rootlet,neuron projection,kinesin complex,membrane-bounded organelle,cytoplasm	protein binding,microtubule binding,kinesin binding	5.66746	12.2101	11.9312	6.27321	7.19604	6.85471	6.38863	7.76242	7.87759	6.82661	5.69092	4.17125	8.16875	7.73669	8.57562	7.7222	7.80723	7.46596	8.04148	7.8121	8.07824	8.34206	5.18713	7.7618	7.49489	7.56331	3.18339	6.85486	4.98637	12.472	-6.56621	4.54353	8.03814	7.53632	7.22939	3.99373	6.74466	7.3195	2.84774	7.07675	6.53337	8.18809	7.09648
ITPR3	Inositol 1,4,5-trisphosphate receptor type 3""	ITPR3_HUMAN	Q14573	G-protein coupled receptor signaling pathway,positive regulation of cytosolic calcium ion concentration,memory,inositol phosphate-mediated signaling,sensory perception of taste,sensory perception of bitter taste,sensory perception of sweet taste,sensory perception of umami taste,response to calcium ion,long-term synaptic potentiation,calcium ion transport into cytosol,release of sequestered calci…	nuclear outer membrane,nucleoplasm,nucleolus,cytoplasm,endoplasmic reticulum,endoplasmic reticulum membrane,plasma membrane,integral component of plasma membrane,brush border,membrane,platelet dense tubular network membrane,neuronal cell body,myelin sheath,apical part of cell,receptor complex,sarcoplasmic reticulum,secretory granule membrane,cytoplasmic vesicle membrane	inositol hexakisphosphate binding,inositol 1,4,5-trisphosphate-sensitive calcium-release channel activity,protein binding,calcium-release channel activity,inositol 1,3,4,5 tetrakisphosphate binding,inositol 1,4,5 trisphosphate binding,calcium ion binding,phosphatidylinositol binding	6.45174	6.88869	7.38172	6.9363	6.99902	7.20307	8.09146	7.83795	8.01035	7.25643	7.35846	7.92628	8.30867	7.74774	7.63239	8.37648	8.59441	7.86017	8.25935	8.44393	8.30302	7.60501	7.26579	8.1465	8.03208	7.97705	6.57375	-2.01747	3.23052	5.76705	6.47631	3.64759	8.14727	7.99511	7.52347	5.85204	6.11105	7.07973	7.37533	6.98629	7.19494	6.83626	7.16377
GOLGA3	Golgin subfamily A member 3	GOGA3_HUMAN	Q08378	spermatogenesis	Golgi membrane,nucleoplasm,nucleolus,Golgi apparatus,cytosol,membrane,Golgi cisterna membrane,extrinsic component of Golgi membrane	protein binding,cadherin binding	3.23181	2.27413	4.4185	4.00497	5.32162	5.33414	5.9279	5.14756	5.09447	3.83275	3.61478	1.90862	5.44304	4.53626	4.85437	4.22894	5.42158	5.76726	6.03197	5.64073	5.36536	4.07954	4.4373	5.57775	6.85563	6.58025	-5.44987	-6.32551	-6.58223	1.78377	-6.47394	-6.68304	5.84828	5.56351	6.79337	-6.64943	-6.70801	-6.88761	4.42007	5.4872	3.94652	3.05386	4.1658
CCT3	T-complex protein 1 subunit gamma	TCPG_HUMAN	P49368	protein folding,binding of sperm to zona pellucida,positive regulation of telomere maintenance via telomerase,pore complex assembly,protein stabilization,chaperone-mediated protein folding,toxin transport,positive regulation of establishment of protein localization to telomere,positive regulation of protein localization to Cajal body,positive regulation of telomerase RNA localization to Cajal body	cytosol,chaperonin-containing T-complex,cytoskeleton,microtubule,cell body,extracellular exosome,zona pellucida receptor complex	RNA binding,protein binding,ATP binding,ATPase activity,protein binding involved in protein folding,unfolded protein binding	10.2164	10.2243	10.2442	10.3963	10.3751	9.37959	10.949	10.3274	10.46	9.91579	9.76074	10.414	10.8413	11.1811	10.4798	10.1086	10.3969	10.2807	10.7733	10.6137	10.0498	9.82931	9.96473	10.8135	10.1016	10.8069	9.7599	9.29475	9.70741	8.60899	9.40224	9.72741	11.5132	10.3298	10.9576	9.09554	9.62969	9.12413	10.1397	10.3614	10.2004	10.5049	10.4124
RPL26L1	60S ribosomal protein L26-like 1	RL26L_HUMAN	Q9UNX3	cytoplasmic translation,ribosomal large subunit biogenesis	extracellular exosome,cytosolic large ribosomal subunit	protein binding,structural constituent of ribosome,RNA binding	10.3135	10.2208	9.8222	9.45002	10.0382	10.5398	10.5969	10.0337	10.3521	10.2733	9.90162	10.0255	10.6582	10.3785	10.253	8.71547	9.95958	9.69255	10.3599	9.7001	9.8579	9.12011	9.69877	9.5686	10.0626	9.97463	9.52998	9.58553	9.81335	9.98977	10.475	10.2228	8.54166	9.98081	9.56291	9.66126	9.50257	9.32974	10.1427	9.4172	9.98927	9.61528	10.2754
PRMT1	Protein arginine N-methyltransferase 1	H7C2I1_HUMAN	H7C2I1				8.15476	7.94703	7.83129	8.28365	8.23977	7.55786	8.17194	8.53637	8.39061	8.1767	7.6497	7.58216	8.90863	8.57795	8.50608	8.30229	8.81769	8.4284	8.84853	8.66154	8.69025	8.21094	7.94777	8.58175	8.17364	8.14106	7.57484	-6.57023	5.81585	-6.92835	-6.54766	5.02673	9.09184	9.09937	8.45606	7.60747	8.26307	7.60773	7.39736	8.45132	8.00677	7.72341	7.72661
SND1	Staphylococcal nuclease domain-containing protein 1	SND1_HUMAN	Q7KZF4	osteoblast differentiation,regulation of transcription, DNA-templated,regulation of cell cycle process,miRNA catabolic process,gene silencing by RNA,RNA phosphodiester bond hydrolysis, endonucleolytic,mRNA catabolic process	cytosol,membrane,melanosome,extracellular exosome,dense body,RISC complex,nucleus	transcription cofactor activity,RNA binding,endonuclease activity,endoribonuclease activity,protein binding,cadherin binding,RISC complex binding,nuclease activity	8.60977	8.95658	8.69007	8.83366	9.27856	9.74988	8.55666	8.98735	8.61269	8.79992	8.5801	9.01025	8.70716	8.6226	8.87729	8.58142	8.55351	8.88853	8.69637	8.69895	8.33991	11.7277	8.88319	8.53716	8.76782	8.71719	8.98048	8.60968	9.05252	9.21571	9.18957	9.41947	8.70651	9.00242	8.62642	8.86562	9.26074	9.07113	9.41048	9.51143	8.41953	8.30352	8.37383
ATXN2	Ataxin-2	ATX2_HUMAN;V9GY86_HUMAN	Q99700;V9GY86	negative regulation of receptor internalization,regulation of translation,RNA metabolic process,cytoplasmic mRNA processing body assembly,stress granule assembly,RNA transport	cytoplasm,Golgi apparatus,trans-Golgi network,cytosol,cytoplasmic stress granule,membrane,perinuclear region of cytoplasm,polysome,ribonucleoprotein complex	RNA binding,epidermal growth factor receptor binding,protein binding,protein C-terminus binding	3.89017	0.862938	-7.28865	3.4256	3.44305	5.36873	3.5668	4.73707	2.6019	4.3989	-6.88497	3.34842	3.29766	3.55931	-0.282303	3.07769	5.40166	4.39947	4.36534	4.49174	0.947735	6.04014	3.45592	4.56719	5.09215	5.15141	-5.25338	4.04796	3.91012	3.83529	2.81741	4.31759	2.39478	2.29761	3.19708	-6.57855	-6.79999	1.18099	-7.01208	4.43463	2.19709	1.54907	3.71328
TAGLN2	Transgelin-2	TAGL2_HUMAN	P37802	epithelial cell differentiation	extracellular region,cytosol,vesicle,extracellular exosome,cytoskeleton	protein binding,cadherin binding	9.46533	9.66158	9.78366	9.37999	9.82774	9.62837	9.03266	8.50932	8.69507	10.0054	9.06739	9.36603	8.47734	8.61061	8.20249	8.77242	8.47785	8.04003	8.12899	8.76178	7.78936	11.0415	9.6313	9.9573	9.45807	8.64521	10.2591	9.86726	9.74762	9.68227	8.97215	10.1867	9.33346	9.92678	10.0245	9.20475	10.1702	9.61208	9.84362	9.63683	9.54132	9.28741	9.72644
CD2AP	CD2-associated protein	CD2AP_HUMAN	Q9Y5K6	substrate-dependent cell migration, cell extension,actin filament organization,cell cycle,signal transduction,vesicle organization,negative regulation of transforming growth factor beta1 production,proteasome-mediated ubiquitin-dependent protein catabolic process,regulation of receptor-mediated endocytosis,positive regulation of protein secretion,negative regulation of small GTPase mediated signa…	fibrillar center,ruffle,cytosol,plasma membrane,cell-cell junction,actin cytoskeleton,endocytic vesicle,centriolar satellite,perinuclear region of cytoplasm,extracellular exosome,axon,dendrite,filamentous actin,vesicle,cytoplasm,cell leading edge	vascular endothelial growth factor receptor binding,structural constituent of cytoskeleton,protein binding,beta-catenin binding,protein C-terminus binding,SH3 domain binding,identical protein binding,macromolecular complex binding,cadherin binding	6.72181	6.74763	6.98651	6.36101	7.37544	3.89047	5.75184	4.21071	6.78663	7.42141	4.29174	6.25942	6.40267	7.25625	6.5972	3.42207	6.63149	7.29249	-6.73345	6.57067	6.96551	2.85084	7.56089	6.20115	7.81298	7.34194	4.55668	6.41785	6.44609	7.77698	5.85442	7.89954	8.18106	8.46969	8.47473	7.24312	7.81856	7.18676	6.85708	6.8496	7.93442	5.68868	7.25105
RALB	Ras-related protein Ral-B	RALB_HUMAN	P11234	regulation of exocyst assembly,positive regulation of protein phosphorylation,apoptotic process,cell cycle,signal transduction,cellular response to starvation,negative regulation of protein binding,positive regulation of protein binding,cell division,regulation of exocyst localization,cellular response to exogenous dsRNA,positive regulation of protein serine/threonine kinase activity,positive reg…	plasma membrane,midbody,extracellular exosome	GTPase activity,obsolete small monomeric GTPase activity,protein binding,GTP binding,GDP binding,ubiquitin protein ligase binding,ATPase binding	6.56065	6.47651	6.85618	4.07554	7.18898	2.62517	6.82276	3.54395	6.95433	6.26873	6.76423	6.75367	6.69992	6.16256	6.34632	6.03209	6.25497	6.65479	-6.72539	5.83045	6.34074	7.28962	6.41731	7.13079	6.92297	7.39509	-5.30505	5.05641	6.84881	7.03854	7.14097	7.45557	6.21745	4.94804	1.84267	6.23468	7.76704	7.8486	7.53689	6.74572	6.85119	7.02473	7.09662
PRKAR2A	cAMP-dependent protein kinase type II-alpha regulatory subunit	KAP2_HUMAN	P13861	intracellular signal transduction,negative regulation of cAMP-dependent protein kinase activity	axoneme,cytoplasm,centrosome,cytosol,plasma membrane,focal adhesion,membrane,plasma membrane raft,extracellular exosome,ciliary base,cAMP-dependent protein kinase complex,nucleotide-activated protein kinase complex,macromolecular complex	cAMP-dependent protein kinase inhibitor activity,protein binding,cAMP-dependent protein kinase regulator activity,protein domain specific binding,ubiquitin protein ligase binding,protein kinase A catalytic subunit binding,cAMP binding	7.84101	7.3624	7.92664	7.64731	7.91619	8.32359	8.28111	8.67018	8.13302	7.66669	8.00721	8.05443	8.85616	8.51638	8.68335	7.79215	8.5467	8.13332	8.72092	8.89168	8.93847	10.8319	8.07118	8.60484	8.40898	8.48446	6.63665	7.43539	7.00119	7.28095	5.07585	7.05104	9.09887	8.14411	8.27029	7.76904	7.77466	7.96095	7.38438	7.81888	7.64825	7.27637	8.14781
RDX	Radixin	RADI_HUMAN	P35241	regulation of cell shape,regulation of cell size,positive regulation of gene expression,protein kinase A signaling,positive regulation of cell migration,regulation of actin filament bundle assembly,regulation of Rap protein signal transduction,negative regulation of homotypic cell-cell adhesion,negative regulation of GTPase activity,cellular response to platelet-derived growth factor stimulus,reg…	plasma membrane,focal adhesion,extracellular space,microvillus,apical plasma membrane,lamellipodium,filopodium,T-tubule,midbody,cortical actin cytoskeleton,cleavage furrow,cell tip,extracellular exosome,cell periphery,adherens junction,apical part of cell	RNA binding,actin binding,protein binding,cadherin binding,protein kinase A binding,ATPase binding,cell adhesion molecule binding	9.52201	9.55806	9.12601	9.85669	9.59952	9.29625	8.36706	8.11867	7.71258	9.07119	8.60254	8.51078	8.57372	8.6273	7.76042	8.12266	7.37272	8.53986	7.53376	8.07357	8.10803	7.90302	8.85679	9.01777	8.3991	8.36472	8.23077	7.60623	8.55017	8.02589	8.72919	8.48434	8.75079	8.40092	8.65668	9.53548	9.66669	9.23957	9.57649	10.0113	9.20701	9.56955	9.45616
YTHDF1	YTH domain-containing family protein 1	YTHD1_HUMAN	Q9BYJ9	positive regulation of translational initiation,immune system process,regulation of antigen processing and presentation,learning,memory,stress granule assembly,regulation of mRNA stability,positive regulation of translation,mRNA destabilization,organelle assembly,regulation of long-term synaptic potentiation,regulation of axon guidance	cytoplasmic mRNA processing body,cytoplasm,cytoplasmic stress granule	RNA binding,protein binding,ribosome binding,N6-methyladenosine-containing RNA binding,mRNA binding	3.28519	4.00117	7.18912	4.88262	4.41131	5.82068	2.42762	-7.63055	5.20674	2.04669	5.35093	-6.54591	5.40494	4.04817	-7.44655	5.0508	2.76703	4.86133	4.58338	4.75803	2.40523	5.28602	2.82552	1.45465	5.56309	5.83258	-5.35913	4.41136	1.49617	5.77341	10.6244	3.52097	5.05182	4.37905	5.53448	5.38989	4.10223	2.4783	-6.80507	-7.62773	4.1107	-7.30824	3.58393
RPL18	60S ribosomal protein L18 (Fragment);60S ribosomal protein L18	J3QQ67_HUMAN;RL18_HUMAN	J3QQ67;Q07020	cytoplasmic translation,translation	nucleus,nucleolus,endoplasmic reticulum,rough endoplasmic reticulum,cytosol,focal adhesion,membrane,cytosolic large ribosomal subunit,cytosolic ribosome,polysomal ribosome	structural constituent of ribosome,protein binding,RNA binding	11.6895	10.9864	11.5563	11.0278	11.0411	12.048	11.6531	11.5618	11.6076	11.4992	11.5522	11.3289	11.8738	11.317	12.2506	11.5718	10.7634	11.5891	10.9728	11.1932	12.0751	9.77703	11.7903	11.0773	11.9203	11.1967	12.2613	11.7224	11.461	10.9037	12.6689	11.3627	12.0563	11.3145	12.0839	11.1845	11.1935	10.655	11.747	11.3372	11.8178	11.8215	10.4177
DDX5	Probable ATP-dependent RNA helicase DDX5	DDX5_HUMAN	P17844	regulation of pri-miRNA transcription from RNA polymerase II promoter,negative regulation of transcription from RNA polymerase II promoter,alternative mRNA splicing, via spliceosome,regulation of alternative mRNA splicing, via spliceosome,mRNA splicing, via spliceosome,nuclear-transcribed mRNA catabolic process,epithelial to mesenchymal transition,regulation of transcription from RNA polymerase I…	nucleus,nucleoplasm,nucleolus,cytosol,membrane,extracellular exosome,catalytic step 2 spliceosome,ribonucleoprotein complex	RNA binding,RNA helicase activity,mRNA 3'-UTR binding,protein binding,ATP binding,ATPase activity,MH2 domain binding,pre-mRNA binding,ribonucleoprotein complex binding,SMAD binding,androgen receptor binding,R-SMAD binding,primary miRNA binding,promoter-specific chromatin binding	10.1118	10.7982	10.5764	10.1494	10.1586	10.192	11.388	11.0501	11.2298	10.7063	10.717	10.6205	10.9165	10.7809	10.7014	11.0922	10.9323	10.9411	11.5759	11.3753	11.4128	9.00224	10.7938	10.9235	10.1077	11.0882	9.6027	10.0496	10.2773	9.96954	9.41386	10.5782	10.7399	10.9427	10.531	10.0009	9.63672	10.7068	10.2938	10.404	10.5755	10.0538	10.0014
PPP6C	Serine/threonine-protein phosphatase 6 catalytic subunit	PPP6_HUMAN	O00743	protein dephosphorylation,G1/S transition of mitotic cell cycle,innate immune response,COPII vesicle coating,peptidyl-serine dephosphorylation	nucleoplasm,mitochondrion,cytosol,cytoplasm	protein serine/threonine phosphatase activity,protein binding,metal ion binding	5.4874	5.30167	-7.23286	5.76191	6.46085	5.71482	6.27612	5.55173	5.60408	6.68588	5.80497	6.70483	7.22229	7.04467	6.22304	7.04234	5.82457	6.32433	6.89525	7.24765	6.13511	-6.97226	6.62955	6.06055	6.9153	7.21841	-5.54998	4.01941	6.14077	5.22816	3.71436	5.44427	7.70122	6.88798	6.90849	-6.23087	5.61953	-7.15019	5.93145	5.53823	5.42795	5.06084	6.23281
RAE1	mRNA export factor	RAE1L_HUMAN	P78406	mRNA export from nucleus,cell cycle,cell division,regulation of mitotic spindle organization,cellular response to organic cyclic compound,transcription-dependent tethering of RNA polymerase II gene DNA at nuclear periphery,RNA export from nucleus	fibrillar center,nucleus,nuclear envelope,nucleoplasm,cytoplasm,mitotic spindle pole,nuclear pore	RNA binding,protein binding,microtubule binding,ubiquitin binding	7.43347	7.31929	7.69186	7.48154	7.17946	8.29051	7.68461	8.12664	7.72634	8.00726	7.8792	7.35649	7.58808	7.79202	7.71677	7.87434	7.91976	7.08533	8.1866	8.36798	7.19422	-7.1318	7.5629	7.80801	8.32627	8.2999	6.73926	5.25159	7.61257	8.01079	7.82691	7.76	7.64399	7.98807	6.27003	7.8527	8.0057	8.26765	8.30096	7.77468	8.24032	7.88639	7.89822
C11orf98	Chromosome 11 open reading frame 48, isoform CRA_c""	A0A0B4J220_HUMAN	A0A0B4J220				6.44062	4.97962	6.84485	5.4879	6.28109	7.7682	1.899	4.72525	6.41487	6.05971	6.50833	5.80319	4.37118	0.534381	5.17572	-6.2226	-7.67703	4.47934	-6.86965	4.03785	4.41252	6.29805	-6.9578	5.72987	6.04863	5.12323	4.53563	6.66184	6.80906	6.58787	7.42215	5.67803	5.30371	4.53256	-7.22169	6.74583	7.09193	6.87577	7.2655	5.00405	5.88855	7.90151	6.81599
DDX21	Nucleolar RNA helicase 2	DDX21_HUMAN	Q9NR30	osteoblast differentiation,positive regulation of myeloid dendritic cell cytokine production,rRNA processing,transcription from RNA polymerase II promoter,positive regulation of I-kappaB kinase/NF-kappaB signaling,response to exogenous dsRNA,innate immune response,positive regulation of transcription from RNA polymerase III promoter,defense response to virus,Requires Ontology	nucleoplasm,chromosome,nucleolus,mitochondrion,cytosol,membrane,Requires Ontology	RNA binding,RNA helicase activity,double-stranded RNA binding,protein binding,ATP binding,ATPase activity,rRNA binding,snoRNA binding,miRNA binding,identical protein binding,7SK snRNA binding	8.47407	8.555	8.51582	8.34607	8.87969	8.76632	9.32693	9.44212	9.32888	8.83705	9.2706	8.83912	9.3076	9.27224	9.34245	9.12147	8.82375	9.15133	9.57516	9.52793	8.6906	8.3243	8.74872	8.96772	8.94497	7.94077	7.54209	7.71905	9.23466	8.32954	8.69555	8.34511	8.09122	8.29331	7.51971	8.82855	8.79821	9.55412	9.07633	8.49021	9.01728	8.96325	8.80869
KRT16	Keratin, type I cytoskeletal 16""	K1C16_HUMAN	P08779	morphogenesis of an epithelium,inflammatory response,cytoskeleton organization,aging,keratinocyte differentiation,negative regulation of cell migration,keratinization,hair cycle,innate immune response,intermediate filament cytoskeleton organization,keratinocyte migration,establishment of skin barrier,epithelial cell differentiation,intermediate filament organization	nucleus,cytosol,cytoskeleton,intermediate filament,extracellular exosome	structural constituent of cytoskeleton,protein binding	11.9283	8.24136	13.3	10.9014	9.30982	9.30127	8.08697	9.89283	10.4613	10.4466	10.9382	8.90486	9.56916	4.50274	9.61119	7.17839	6.38513	9.64531	8.10213	5.93823	6.47365	9.01309	8.82428	9.86162	6.70068	9.88952	11.3118	8.55132	9.56437	10.9428	10.6958	10.4369	6.60175	7.11712	9.52573	11.968	11.6932	11.051	11.5179	9.69336	10.0386	10.6607	12.0354
KRT14	Keratin, type I cytoskeletal 14""	K1C14_HUMAN	P02533	aging,epidermis development,epithelial cell differentiation,hair cycle,intermediate filament bundle assembly,intermediate filament organization	nucleus,cytoplasm,cytosol,intermediate filament,keratin filament,basal part of cell,extracellular exosome,cell periphery,cytoskeleton	structural constituent of cytoskeleton,protein binding,keratin filament binding	10.4722	8.7091	10.8639	10.0222	9.12336	8.14602	8.71471	6.92777	9.22358	9.60716	7.94481	8.93396	8.81369	-7.72673	9.54382	5.19953	-7.61635	8.08737	4.85715	6.64758	5.99995	9.19663	9.67308	8.83981	6.20601	5.67481	10.6421	7.70438	8.81481	8.85813	10.2371	7.64056	7.56586	8.47039	8.63613	10.5034	10.3974	9.2461	9.30229	8.36987	9.45622	11.3292	10.9125
RPL29	60S ribosomal protein L29	RL29_HUMAN	P47914	cytoplasmic translation,translation,embryo implantation	cytosol,membrane,cytosolic large ribosomal subunit,cytosolic ribosome	RNA binding,structural constituent of ribosome,heparin binding,cadherin binding	9.68455	9.48221	10.0773	9.67223	10.3109	10.0652	10.3224	9.54153	10.1984	10.0942	11.4908	9.90145	9.9188	9.86952	9.6318	9.79186	10.0688	9.71439	9.41534	9.08547	9.50145	10.9811	10.7423	10.0412	10.0121	9.87348	9.48797	11.0536	8.52912	9.83098	10.5669	9.68997	8.73759	10.1416	9.46823	10.0133	9.5665	9.86772	10.5909	9.46607	9.8028	10.2824	9.71651
EIF3B	Eukaryotic translation initiation factor 3 subunit B	EIF3B_HUMAN	P55884	translational initiation,regulation of translational initiation,IRES-dependent viral translational initiation,viral translational termination-reinitiation	cytosol,eukaryotic translation initiation factor 3 complex,synapse,extracellular exosome,eukaryotic 43S preinitiation complex,eukaryotic 48S preinitiation complex,eukaryotic translation initiation factor 3 complex, eIF3m	translation initiation factor activity,RNA binding,protein binding,translation initiation factor binding,binding, bridging	7.68319	8.29599	8.12543	8.24259	8.29885	7.785	8.79713	8.83262	8.85545	8.1559	7.74529	7.54974	9.11816	8.63778	9.23471	8.19162	7.947	8.83847	9.09108	8.55971	8.48051	8.51642	8.30434	8.26979	8.35265	8.28212	6.83908	6.05113	6.19118	6.70662	7.91899	6.4079	8.65462	8.60058	8.64454	7.78516	7.86964	7.51749	8.32285	8.33412	8.08916	7.8558	8.26088
CDKN2AIP	CDKN2A-interacting protein	CARF_HUMAN	Q9NXV6	cellular response to DNA damage stimulus,positive regulation of signal transduction,positive regulation of cell growth,negative regulation of cell growth,regulation of protein stability	granular component,nucleoplasm,nucleolus	p53 binding,RNA binding,protein binding	2.67393	-7.56285	-7.6403	-7.96501	-7.26873	3.30983	5.13031	3.67544	6.0228	-7.23807	-6.7039	-6.70732	4.25353	5.39804	-1.16997	-6.48797	2.24749	-7.31947	-6.65474	-6.77825	-7.27912	9.7375	-6.74123	3.40987	3.45062	-7.61636	-5.49173	-6.44563	-6.46599	-6.92398	-6.64603	-6.56896	-6.83404	2.27459	-6.90273	-6.61563	2.0416	-6.72486	3.46489	3.67396	-6.65134	-7.36756	1.31133
HSPA9	Stress-70 protein, mitochondrial""	GRP75_HUMAN	P38646	protein export from nucleus,inner mitochondrial membrane organization,iron-sulfur cluster assembly,erythrocyte differentiation,negative regulation of apoptotic process,regulation of erythrocyte differentiation,negative regulation of erythrocyte differentiation,negative regulation of hematopoietic stem cell differentiation,negative regulation of hemopoiesis,protein refolding,cellular response to u…	nucleolus,mitochondrion,mitochondrial matrix,focal adhesion,mitochondrial nucleoid,extracellular exosome,mitochondrial sorting and assembly machinery complex,Requires Ontology,cytoplasm	RNA binding,protein binding,ubiquitin protein ligase binding,unfolded protein binding,misfolded protein binding,ATPase activity,ATP binding,heat shock protein binding,protein binding involved in protein folding	9.28895	9.8666	9.74385	9.74559	9.53599	9.72408	9.7778	10.394	9.84841	9.39708	9.67967	9.71952	9.85976	9.57756	9.63247	9.34393	9.36771	9.87178	10.2531	9.65202	9.8403	10.0005	9.79547	10.1559	10.2369	10.0886	10.9773	11.2867	10.7233	9.32142	8.95652	10.6077	9.54716	9.50543	9.65922	9.4444	9.28646	9.33771	10.2842	9.25643	10.0456	9.15607	9.63401
BASP1	Brain acid soluble protein 1	BASP1_HUMAN	P80723	thorax and anterior abdomen determination,gonad development,substantia nigra development,negative regulation of transcription, DNA-templated,mesenchymal to epithelial transition,positive regulation of heart growth,diaphragm development,metanephric mesenchyme development,glomerular visceral epithelial cell differentiation,positive regulation of metanephric ureteric bud development	chromatin,nucleus,cytoplasm,cytoskeleton,plasma membrane,nuclear matrix,PML body,nuclear speck,cell junction,growth cone,vesicle,extracellular exosome	transcription regulatory region sequence-specific DNA binding,transcription corepressor activity,protein binding,protein domain specific binding	7.98355	8.45534	8.34459	8.28668	8.07088	7.1949	5.67187	6.13392	5.60684	8.0531	6.90634	6.26349	4.48156	4.66585	-7.45544	6.5735	6.37933	6.85575	5.27453	6.97896	2.69689	10.3061	7.04562	8.18187	7.83928	7.0142	9.03222	8.93834	8.18548	7.82815	7.82294	8.77464	7.14951	7.84433	8.13634	9.10239	9.13364	9.07536	8.60185	8.37015	8.08411	8.06693	7.68427
DBT	Lipoamide acyltransferase component of branched-chain alpha-keto acid dehydrogenase complex, mitochondrial""	ODB2_HUMAN	P11182	branched-chain amino acid catabolic process	mitochondrion,mitochondrial matrix,cytosol,mitochondrial alpha-ketoglutarate dehydrogenase complex,microtubule cytoskeleton,mitochondrial nucleoid,cytoplasm	ubiquitin protein ligase binding,dihydrolipoyllysine-residue (2-methylpropanoyl)transferase activity,lipoic acid binding,acetyltransferase activity	6.94953	6.54621	6.47479	6.66829	7.10831	7.81806	7.20536	7.58804	7.48742	7.20368	6.95175	7.62451	7.68589	7.23503	7.37503	6.9899	7.61756	7.17831	7.09771	7.36081	7.28276	7.84569	6.75508	6.67485	7.37754	6.26756	7.80868	8.46401	8.15186	9.47611	9.12672	9.18912	6.52111	6.45764	5.9527	9.61426	8.88482	10.1487	7.48297	7.24112	7.69387	6.94395	6.91688
PIK3C2A	Phosphatidylinositol 4-phosphate 3-kinase C2 domain-containing subunit alpha	P3C2A_HUMAN	O00443	phosphatidylinositol biosynthetic process,exocytosis,endocytosis,epidermal growth factor receptor signaling pathway,insulin receptor signaling pathway,positive regulation of autophagy,vascular smooth muscle contraction,phosphorylation,platelet-derived growth factor receptor signaling pathway,clathrin coat assembly,membrane organization,positive regulation of cell migration involved in sprouting a…	nucleoplasm,cytoplasm,trans-Golgi network,cytosol,plasma membrane,membrane,clathrin-coated vesicle,vesicle,intracellular membrane-bounded organelle,extracellular exosome,phosphatidylinositol 3-kinase complex	ATP binding,1-phosphatidylinositol-3-kinase activity,clathrin binding,phosphatidylinositol 3-kinase activity,1-phosphatidylinositol-4-phosphate 3-kinase activity,phosphatidylinositol binding,phosphatidylinositol-4,5-bisphosphate 3-kinase activity,phosphatidylinositol-3,4-bisphosphate 5-kinase activity,phosphatidylinositol kinase activity	6.8014	5.49243	1.9462	4.86531	5.50163	7.13583	6.86995	5.76767	5.72909	6.70792	3.94595	6.44995	7.62198	7.35436	7.53608	10.5552	7.04823	6.32988	4.60618	5.65373	7.55674	5.24228	-6.93539	6.32768	6.51584	6.4841	-5.3984	2.79717	6.38699	3.13126	-6.72854	-6.75041	7.185	7.03778	6.32735	2.89181	-6.99181	2.19975	7.26886	6.93537	2.53575	-7.17918	3.37685
TPM1	Tropomyosin alpha-1 chain	TPM1_HUMAN	P09493	positive regulation of heart rate by epinephrine,regulation of muscle contraction,cytoskeleton organization,regulation of heart contraction,regulation of cell shape,muscle filament sliding,negative regulation of cell migration,ruffle organization,positive regulation of ATPase activity,cellular response to reactive oxygen species,wound healing,sarcomere organization,positive regulation of cell adh…	stress fiber,cytosol,cytoskeleton,actin cytoskeleton,sarcomere,bleb,ruffle membrane,muscle thin filament tropomyosin,actin filament	actin binding,structural constituent of cytoskeleton,protein binding,cytoskeletal protein binding,structural constituent of muscle,identical protein binding,protein homodimerization activity,protein heterodimerization activity,actin filament binding	10.3673	10.3565	9.92105	9.81481	9.81497	10.1963	9.86707	8.95759	9.39104	10.4374	10.8026	11.0808	8.46942	8.52145	8.7736	9.61499	8.79009	9.17598	7.71408	8.84864	8.89329	6.53116	11.598	2.52324	5.17628	-7.54667	12.1369	12.2152	11.3405	12.3749	12.207	11.5894	-7.06923	-8.09889	-6.91469	11.2283	11.1417	11.0002	10.2677	9.72271	10.0866	9.20597	9.12678
CC2D1A	Coiled-coil and C2 domain-containing protein 1A	C2D1A_HUMAN	Q6P1N0	positive regulation of I-kappaB kinase/NF-kappaB signaling,negative regulation of snRNA transcription from RNA polymerase II promoter,regulation of transcription from RNA polymerase II promoter	fibrillar center,microtubule organizing center,cytosol,plasma membrane,membrane,extracellular exosome,nucleus	RNA polymerase II core promoter proximal region sequence-specific DNA binding,transcriptional repressor activity, RNA polymerase II transcription regulatory region sequence-specific binding,protein binding,cadherin binding,RNA polymerase II transcription factor activity, sequence-specific DNA binding	1.87297	-7.3897	3.76445	4.55063	6.21362	5.63445	6.1259	6.49149	8.8009	-7.04248	-6.98822	-6.72143	6.88938	6.95861	6.3519	6.81257	8.95799	6.15242	7.16678	6.58535	7.07137	6.21974	-6.93168	5.12237	6.70517	6.40358	-5.51797	5.1542	5.15975	3.10335	-6.84151	5.84294	6.70271	6.80072	6.55248	-6.21886	2.84034	0.315859	6.38882	6.00485	5.74071	3.91534	3.79244
HSPB1	Heat shock protein beta-1	HSPB1_HUMAN	P04792	retina homeostasis,regulation of protein phosphorylation,regulation of translational initiation,negative regulation of protein kinase activity,response to unfolded protein,response to virus,regulation of autophagy,positive regulation of interleukin-1 beta production,positive regulation of tumor necrosis factor production,intracellular signal transduction,cellular response to vascular endothelial …	extracellular space,nucleus,cytoplasm,spindle,cytosol,cytoskeleton,plasma membrane,focal adhesion,Z disc,extracellular exosome,axon cytoplasm,proteasome complex	RNA binding,protein kinase C binding,protein binding,protein kinase C inhibitor activity,protein kinase binding,identical protein binding,protein homodimerization activity,ubiquitin binding,protein binding involved in protein folding,RNA polymerase II sequence-specific DNA binding transcription factor binding	10.8365	10.5684	11.0537	11.1487	11.0098	10.6422	10.2103	10.893	10.0746	11.1265	10.7068	9.98781	10.3154	10.2367	9.58755	11.068	11.2353	10.9714	9.64313	10.363	10.408	10.3076	9.6718	11.7129	11.6653	10.9475	11.8461	11.1686	11.1992	10.8183	10.7654	10.3023	10.6381	10.4493	11.0828	10.9147	11.5014	11.0888	10.7072	10.5743	11.0901	11.1359	11.3969
PPP1R12A	Protein phosphatase 1 regulatory subunit 12A	MYPT1_HUMAN	O14974	regulation of establishment of endothelial barrier,mitotic cell cycle,protein dephosphorylation,centrosome cycle,signal transduction,regulation of cell adhesion,regulation of myosin-light-chain-phosphatase activity,positive regulation of myosin-light-chain-phosphatase activity,negative regulation of catalytic activity,positive regulation of transcription from RNA polymerase II promoter,regulation…	kinetochore,nucleoplasm,nucleolus,centrosome,cytosol,plasma membrane,focal adhesion,actin cytoskeleton,Z disc,A band,contractile fiber,PTW/PP1 phosphatase complex,cytoplasm	enzyme inhibitor activity,protein binding,phosphatase regulator activity,protein kinase binding,14-3-3 protein binding	3.79772	-7.46457	6.43989	6.07232	7.50033	5.3775	-1.59916	5.13935	4.22274	3.23037	2.88695	-6.53831	4.64	3.55398	5.13507	-6.28349	3.25165	-7.60975	2.51414	3.7555	5.13585	4.83459	4.09209	3.85415	4.71823	3.59473	4.85961	3.23769	4.31031	-6.94248	-6.69937	6.90548	4.45697	3.9323	4.97138	2.6542	4.41527	3.05764	6.54403	5.14111	5.29652	1.11715	4.72232
TRAP1	Heat shock protein 75 kDa, mitochondrial""	TRAP1_HUMAN	Q12931	translational attenuation,chaperone-mediated protein folding,negative regulation of cellular respiration,negative regulation of reactive oxygen species biosynthetic process,negative regulation of intrinsic apoptotic signaling pathway in response to hydrogen peroxide,protein folding	nucleoplasm,mitochondrion,mitochondrial inner membrane,mitochondrial intermembrane space,mitochondrial matrix,membrane,cell periphery	RNA binding,tumor necrosis factor receptor binding,protein binding,ATP binding,ATPase activity,protein kinase binding,unfolded protein binding	9.88722	10.2415	9.90106	10.0425	9.33999	9.99094	10.2177	10.5525	10.7006	9.85687	9.82782	9.95339	10.8787	10.0621	10.7472	10.4425	9.8819	10.7239	10.5765	10.6939	10.5154	11.1008	9.96509	10.9626	10.7154	10.2113	9.53535	9.12648	9.09554	9.11017	9.33006	8.86679	10.0344	10.766	9.93578	9.72891	9.49449	10.3002	10.3048	10.2365	9.75464	10.2139	9.94297
RPL8	60S ribosomal protein L8	RL8_HUMAN	P62917	cytoplasmic translation,translation	postsynaptic density,postsynapse,cytosol,focal adhesion,membrane,cytosolic large ribosomal subunit,cytosolic ribosome,polysomal ribosome	RNA binding,structural constituent of ribosome,protein binding,rRNA binding	10.5869	10.7001	10.3965	10.7008	10.8816	10.7106	11.5933	11.1445	10.9908	10.7815	11.1693	10.4752	11.6814	10.5559	11.6389	10.8027	10.14	10.871	10.7527	10.5874	10.9975	11.1755	10.3701	10.3534	11.2419	11.1401	10.2871	10.3697	9.82336	10.6988	11.0565	10.4863	10.3566	10.9311	10.155	10.7744	10.4151	10.5841	10.5541	10.5445	10.713	10.7487	10.6453
MSN	Moesin	MOES_HUMAN	P26038	regulation of cell size,immunological synapse formation,cytoskeleton organization,leukocyte cell-cell adhesion,regulation of cell shape,positive regulation of gene expression,gland morphogenesis,membrane to membrane docking,T cell proliferation,establishment of epithelial cell apical/basal polarity,leukocyte migration,establishment of endothelial barrier,T cell aggregation,cellular response to te…	focal adhesion,uropod,extracellular space,nucleus,cytoplasm,cytosol,cytoskeleton,plasma membrane,microvillus,cell surface,basolateral plasma membrane,apical plasma membrane,filopodium,pseudopodium,microvillus membrane,vesicle,apical part of cell,perinuclear region of cytoplasm,extracellular exosome,cell periphery,blood microparticle,adherens junction	double-stranded RNA binding,receptor binding,structural constituent of cytoskeleton,protein binding,enzyme binding,protein kinase binding,cell adhesion molecule binding,actin binding	7.40804	7.97166	8.13556	8.7492	8.11081	8.67594	7.31989	7.3492	7.51388	8.15028	8.30521	6.99794	5.84939	6.72074	6.13767	6.07639	6.55061	8.59619	5.98568	6.95072	6.85814	10.2171	7.6491	8.21874	7.7313	6.93978	8.32385	7.72643	8.25897	7.51799	8.14555	8.31236	7.09399	6.75234	7.00805	8.12758	8.4713	8.24614	8.71596	8.74811	8.58031	8.13763	8.76014
PHB2	Prohibitin-2	PHB2_HUMAN	Q99623	regulation of complement activation,positive regulation of MAPK cascade,macromitophagy,positive regulation of immunoglobulin production,protein import into nucleus,mitochondrion organization,sister chromatid cohesion,activation of phospholipase C activity,response to wounding,cell migration,CD40 signaling pathway,positive regulation of exit from mitosis,negative regulation of intracellular estrog…	nucleus,cytoplasm,mitochondrion,mitochondrial outer membrane,mitochondrial inner membrane,plasma membrane,cell surface,postsynaptic density,nuclear matrix,axon,mitochondrial prohibitin complex,presynaptic active zone,cell periphery,glutamatergic synapse,GABA-ergic synapse,macromolecular complex	protein binding,protein C-terminus binding,estrogen receptor binding,amide binding,identical protein binding,protein homodimerization activity,sphingolipid binding,protein heterodimerization activity,protein N-terminus binding	10.4554	10.4209	10.5608	10.3886	10.6141	10.5009	10.8084	10.922	10.6519	10.7957	10.8213	10.6206	9.71473	10.7997	10.2148	10.6884	11.299	10.3374	10.7669	10.6571	10.2462	10.3779	10.41	10.7008	10.3313	9.82063	10.4005	10.2521	10.1909	9.19813	9.9075	10.1881	10.5279	9.56823	10.4777	10.3434	10.046	10.9081	10.749	11.0644	10.6632	10.6242	10.8964
PSMA1	Proteasome subunit alpha type-1	PSA1_HUMAN	P25786	immune system process,negative regulation of inflammatory response to antigenic stimulus,proteasomal protein catabolic process	nucleus,nucleoplasm,centrosome,cytosol,extracellular exosome,proteasome complex,proteasome core complex,polysome,proteasome core complex, alpha-subunit complex	lipopolysaccharide binding,RNA binding,protein binding	7.86679	7.67666	7.94693	8.0591	8.10598	9.57123	6.39	7.16679	7.59647	8.36652	5.76819	7.28537	7.67977	7.76319	6.4239	9.48581	6.56636	7.65578	6.76064	6.75794	9.65729	10.9535	7.36017	8.24732	8.0252	7.20993	8.35615	7.63376	8.61735	7.56698	9.18495	8.54219	8.14021	7.51494	7.90971	7.34513	7.75823	7.40729	8.07341	8.18781	9.61433	7.76222	8.07423
[truncated: 4,453 more rows]
[truncated: 59 more columns]

## Sheet: B. with biotin log2 intensities
Gene Name	Protein Description	Protein Name	UniProtID	GO-BP	GO-CC	GO-MF	TurboID_with-biotin_no-EGF_R1	TurboID_with-biotin_no-EGF_R2	TurboID_with-biotin_no-EGF_R3	SHP2WT_with-biotin_no-EGF_R1	SHP2WT_with-biotin_no-EGF_R2	SHP2WT_with-biotin_no-EGF_R3	SHP2T42A_with-biotin_no-EGF_R1	SHP2T42A_with-biotin_no-EGF_R2	SHP2T42A_with-biotin_no-EGF_R3	SHP2T52S_with-biotin_no-EGF_R1	SHP2T52S_with-biotin_no-EGF_R2	SHP2T52S_with-biotin_no-EGF_R3	SHP2E76K_with-biotin_no-EGF_R1	SHP2E76K_with-biotin_no-EGF_R2	SHP2E76K_with-biotin_no-EGF_R3	SHP2R138Q_with-biotin_no-EGF_R1	SHP2R138Q_with-biotin_no-EGF_R2	SHP2R138Q_with-biotin_no-EGF_R3	SHP2E139D_with-biotin_no-EGF_R1	SHP2E139D_with-biotin_no-EGF_R2	SHP2E139D_with-biotin_no-EGF_R3	SHP2Y279C_with-biotin_no-EGF_R1	SHP2Y279C_with-biotin_no-EGF_R2	SHP2T468M_with-biotin_no-EGF_R1	SHP2T468M_with-biotin_no-EGF_R2	SHP2T468M_with-biotin_no-EGF_R3	SHP2T507K_with-biotin_no-EGF_R1	SHP2T507K_with-biotin_no-EGF_R2	SHP2T507K_with-biotin_no-EGF_R3	SHP2Q510E_with-biotin_no-EGF_R1	SHP2Q510E_with-biotin_no-EGF_R2	SHP2Q510E_with-biotin_no-EGF_R3	SHP2Q510K_with-biotin_no-EGF_R1	SHP2Q510K_with-biotin_no-EGF_R2	SHP2Q510K_with-biotin_no-EGF_R3	SHP2WT+TNO155with-biotin_no-EGF_R1	SHP2WT+TNO155with-biotin_no-EGF_R2	SHP2WT+TNO155with-biotin_no-EGF_R3	TurboID_with-biotin_with-EGF_R1	TurboID_with-biotin_with-EGF_R2	TurboID_with-biotin_with-EGF_R3	SHP2WT_with-biotin_with-EGF_R1	SHP2WT_with-biotin_with-EGF_R2
[truncated: 4,896 more rows]
[truncated: 59 more columns]

[truncated: 4 more sheets: C. SHP2 vs TurboID, D. SHP2 vs TurboID annotations, E. All mutants vs SHP2WT, F. All mutants with without EGF]
